# Supplementary material for: Simulating cyanobacterial phenotypes by integrating flux balance analysis, kinetics, and a light distribution function
Source: Microb Cell Fact. 2015 Dec 24;14:206. doi: 10.1186/s12934-015-0396-0 (PMC5574461; doi:10.1186/s12934-015-0396-0)
Supplement: Supplementary file 1 — Additional file 1. Flux distribution database. [file 12934_2015_396_MOESM1_ESM.xlsx]

## Sheet: Flux Distribution Database
Light Intensity (upper bound for photon influx, mmol/g/h)	0.1	0.2	0.3	0.4	0.5	0.6	0.7	0.8	0.9	1	1.1	1.2	1.3	1.4	1.5	1.6	1.7	1.8	1.9	2	2.1	2.2	2.3	2.4	2.5	2.6	2.7	2.8	2.9	3	3.1	3.2	3.3	3.4	3.5	3.6	3.7	3.8	3.9	4	4.1	4.2	4.3	4.4	4.5	4.6	4.7	4.8	4.9
Reactions:
atp[c] + glc-D[c] -> adp[c] + g6p[c] + h[c]	0	0	0	0	0	0	0	0	0	0	0	0	0	0	0	0	0	0	0	0	0	0	0	0	0	0	0	0	0	0	0	0	0	0	0	0	0	0	0	0	0	0	0	0	0	0	0	0	0
atp[c] + glc-B[c] -> adp[c] + h[c] + g6p-B[c]	0	0	0	0	0	0	0	0	0	0	0	0	0	0	0	0	0	0	0	0	0	0	0	0	0	0	0	0	0	0	0	0	0	0	0	0	0	0	0	0	0	0	0	0	0	0	0	0	0
h[c] + 34dhmald[c] + nadh[c] <=> 34dhoxpeg[c] + nad[c]	0	0	0	0	0	0	0	0	0	0	0	0	0	0	0	0	0	0	0	0	0	0	0	0	0	0	0	0	0	0	0	0	0	0	0	0	0	0	0	0	0	0	0	0	0	0	0	0	0
34hpp[c] + o2[c] -> co2[c] + hgentis[c]	7.95691e-08	1.59138e-07	2.38707e-07	3.18276e-07	3.97845e-07	4.77414e-07	5.56983e-07	6.36552e-07	7.16121e-07	7.95691e-07	8.7526e-07	9.54829e-07	1.0344e-06	1.11397e-06	1.19354e-06	1.2731e-06	1.35267e-06	1.43224e-06	1.51181e-06	1.59138e-06	1.67095e-06	1.75052e-06	1.83009e-06	1.90966e-06	1.98923e-06	2.0688e-06	2.14836e-06	2.22793e-06	2.3075e-06	2.38707e-06	2.46664e-06	2.54621e-06	2.62578e-06	2.70535e-06	2.78492e-06	2.86449e-06	2.94405e-06	3.02362e-06	3.10319e-06	3.18276e-06	3.26233e-06	3.3419e-06	3.42147e-06	3.50104e-06	3.58061e-06	3.66018e-06	3.73975e-06	3.81931e-06	3.89888e-06
3hdecACP[c] -> h2o[c] + tdec2eACP[c]	6.78548e-05	0.000135709	0.000203564	0.000271419	0.000339273	0.000407128	0.000474983	0.000542838	0.000610692	0.000678547	0.000746402	0.000814256	0.000882111	0.000949966	0.00101782	0.00108567	0.00115353	0.00122138	0.00128924	0.00135709	0.00142495	0.0014928	0.00156066	0.00162851	0.00169637	0.00176422	0.00183208	0.00189993	0.00196779	0.00203564	0.0021035	0.00217135	0.0022392	0.00230706	0.00237491	0.00244277	0.00251062	0.00257848	0.00264633	0.00271419	0.00278204	0.0028499	0.00291775	0.00298561	0.00305346	0.00312132	0.00318917	0.00325702	0.00332488
3hddecACP[c] -> h2o[c] + tddec2eACP[c]	6.42729e-05	0.000128546	0.000192819	0.000257091	0.000321364	0.000385637	0.00044991	0.000514183	0.000578455	0.000642728	0.000707001	0.000771274	0.000835547	0.000899819	0.000964092	0.00102837	0.00109264	0.00115691	0.00122118	0.00128546	0.00134973	0.001414	0.00147827	0.00154255	0.00160682	0.00167109	0.00173537	0.00179964	0.00186391	0.00192818	0.00199246	0.00205673	0.002121	0.00218528	0.00224955	0.00231382	0.00237809	0.00244237	0.00250664	0.00257091	0.00263519	0.00269946	0.00276373	0.002828	0.00289228	0.00295655	0.00302082	0.0030851	0.00314937
3hcddec5eACP[c] -> h2o[c] + t3c5ddeceACP[c]	3.58187e-06	7.16373e-06	1.07456e-05	1.43275e-05	1.79093e-05	2.14912e-05	2.5073e-05	2.86549e-05	3.22368e-05	3.58186e-05	3.94005e-05	4.29824e-05	4.65642e-05	5.01461e-05	5.37279e-05	5.73098e-05	6.08917e-05	6.44735e-05	6.80554e-05	7.16372e-05	7.52191e-05	7.8801e-05	8.23828e-05	8.59647e-05	8.95466e-05	9.31284e-05	9.67103e-05	0.000100292	0.000103874	0.000107456	0.000111038	0.00011462	0.000118201	0.000121783	0.000125365	0.000128947	0.000132529	0.000136111	0.000139693	0.000143274	0.000146856	0.000150438	0.00015402	0.000157602	0.000161184	0.000164766	0.000168348	0.000171929	0.000175511
3hmrsACP[c] -> h2o[c] + tmrs2eACP[c]	4.77853e-05	9.55704e-05	0.000143356	0.000191141	0.000238926	0.000286711	0.000334496	0.000382282	0.000430067	0.000477852	0.000525637	0.000573422	0.000621208	0.000668993	0.000716778	0.000764563	0.000812348	0.000860134	0.000907919	0.000955704	0.00100349	0.00105127	0.00109906	0.00114684	0.00119463	0.00124242	0.0012902	0.00133799	0.00138577	0.00143356	0.00148134	0.00152913	0.00157691	0.0016247	0.00167248	0.00172027	0.00176805	0.00181584	0.00186362	0.00191141	0.00195919	0.00200698	0.00205476	0.00210255	0.00215033	0.00219812	0.0022459	0.00229369	0.00234147
3hcmrs7eACP[c] -> h2o[c] + t3c7mrseACP[c]	3.58187e-06	7.16373e-06	1.07456e-05	1.43275e-05	1.79093e-05	2.14912e-05	2.5073e-05	2.86549e-05	3.22368e-05	3.58186e-05	3.94005e-05	4.29824e-05	4.65642e-05	5.01461e-05	5.37279e-05	5.73098e-05	6.08917e-05	6.44735e-05	6.80554e-05	7.16372e-05	7.52191e-05	7.8801e-05	8.23828e-05	8.59647e-05	8.95466e-05	9.31284e-05	9.67103e-05	0.000100292	0.000103874	0.000107456	0.000111038	0.00011462	0.000118201	0.000121783	0.000125365	0.000128947	0.000132529	0.000136111	0.000139693	0.000143274	0.000146856	0.000150438	0.00015402	0.000157602	0.000161184	0.000164766	0.000168348	0.000171929	0.000175511
3hpalmACP[c] -> h2o[c] + tpalm2eACP[c]	4.77853e-05	9.55704e-05	0.000143356	0.000191141	0.000238926	0.000286711	0.000334496	0.000382282	0.000430067	0.000477852	0.000525637	0.000573422	0.000621208	0.000668993	0.000716778	0.000764563	0.000812348	0.000860134	0.000907919	0.000955704	0.00100349	0.00105127	0.00109906	0.00114684	0.00119463	0.00124242	0.0012902	0.00133799	0.00138577	0.00143356	0.00148134	0.00152913	0.00157691	0.0016247	0.00167248	0.00172027	0.00176805	0.00181584	0.00186362	0.00191141	0.00195919	0.00200698	0.00205476	0.00210255	0.00215033	0.00219812	0.0022459	0.00229369	0.00234147
3hcpalm9eACP[c] -> h2o[c] + t3c9palmeACP[c]	3.58187e-06	7.16373e-06	1.07456e-05	1.43275e-05	1.79093e-05	2.14912e-05	2.5073e-05	2.86549e-05	3.22368e-05	3.58186e-05	3.94005e-05	4.29824e-05	4.65642e-05	5.01461e-05	5.37279e-05	5.73098e-05	6.08917e-05	6.44735e-05	6.80554e-05	7.16372e-05	7.52191e-05	7.8801e-05	8.23828e-05	8.59647e-05	8.95466e-05	9.31284e-05	9.67103e-05	0.000100292	0.000103874	0.000107456	0.000111038	0.00011462	0.000118201	0.000121783	0.000125365	0.000128947	0.000132529	0.000136111	0.000139693	0.000143274	0.000146856	0.000150438	0.00015402	0.000157602	0.000161184	0.000164766	0.000168348	0.000171929	0.000175511
3hoctaACP[c] -> h2o[c] + toctd2eACP[c]	2.06698e-05	4.13396e-05	6.20094e-05	8.26792e-05	0.000103349	0.000124019	0.000144689	0.000165358	0.000186028	0.000206698	0.000227368	0.000248038	0.000268707	0.000289377	0.000310047	0.000330717	0.000351386	0.000372056	0.000392726	0.000413396	0.000434066	0.000454735	0.000475405	0.000496075	0.000516745	0.000537415	0.000558084	0.000578754	0.000599424	0.000620094	0.000640764	0.000661433	0.000682103	0.000702773	0.000723443	0.000744113	0.000764782	0.000785452	0.000806122	0.000826792	0.000847461	0.000868131	0.000888801	0.000909471	0.000930141	0.00095081	0.00097148	0.00099215	0.00101282
3hcvac11eACP[c] -> h2o[c] + t3c11vaceACP[c]	1.5575e-06	3.115e-06	4.67251e-06	6.23001e-06	7.78751e-06	9.34501e-06	1.09025e-05	1.246e-05	1.40175e-05	1.5575e-05	1.71325e-05	1.869e-05	2.02475e-05	2.1805e-05	2.33625e-05	2.492e-05	2.64775e-05	2.8035e-05	2.95925e-05	3.115e-05	3.27075e-05	3.4265e-05	3.58225e-05	3.738e-05	3.89375e-05	4.0495e-05	4.20525e-05	4.361e-05	4.51675e-05	4.6725e-05	4.82825e-05	4.984e-05	5.13975e-05	5.2955e-05	5.45125e-05	5.607e-05	5.76275e-05	5.91851e-05	6.07426e-05	6.23001e-05	6.38576e-05	6.54151e-05	6.69726e-05	6.85301e-05	7.00876e-05	7.16451e-05	7.32026e-05	7.47601e-05	7.63176e-05
3haACP[c] -> h2o[c] + but2eACP[c]	6.78548e-05	0.000135709	0.000203564	0.000271419	0.000339273	0.000407128	0.000474983	0.000542838	0.000610692	0.000678547	0.000746402	0.000814256	0.000882111	0.000949966	0.00101782	0.00108567	0.00115353	0.00122138	0.00128924	0.00135709	0.00142495	0.0014928	0.00156066	0.00162851	0.00169637	0.00176422	0.00183208	0.00189993	0.00196779	0.00203564	0.0021035	0.00217135	0.0022392	0.00230706	0.00237491	0.00244277	0.00251062	0.00257848	0.00264633	0.00271419	0.00278204	0.0028499	0.00291775	0.00298561	0.00305346	0.00312132	0.00318917	0.00325702	0.00332488
3hhexACP[c] -> h2o[c] + thex2eACP[c]	6.78548e-05	0.000135709	0.000203564	0.000271419	0.000339273	0.000407128	0.000474983	0.000542838	0.000610692	0.000678547	0.000746402	0.000814256	0.000882111	0.000949966	0.00101782	0.00108567	0.00115353	0.00122138	0.00128924	0.00135709	0.00142495	0.0014928	0.00156066	0.00162851	0.00169637	0.00176422	0.00183208	0.00189993	0.00196779	0.00203564	0.0021035	0.00217135	0.0022392	0.00230706	0.00237491	0.00244277	0.00251062	0.00257848	0.00264633	0.00271419	0.00278204	0.0028499	0.00291775	0.00298561	0.00305346	0.00312132	0.00318917	0.00325702	0.00332488
3hoctACP[c] -> h2o[c] + toct2eACP[c]	6.78548e-05	0.000135709	0.000203564	0.000271419	0.000339273	0.000407128	0.000474983	0.000542838	0.000610692	0.000678547	0.000746402	0.000814256	0.000882111	0.000949966	0.00101782	0.00108567	0.00115353	0.00122138	0.00128924	0.00135709	0.00142495	0.0014928	0.00156066	0.00162851	0.00169637	0.00176422	0.00183208	0.00189993	0.00196779	0.00203564	0.0021035	0.00217135	0.0022392	0.00230706	0.00237491	0.00244277	0.00251062	0.00257848	0.00264633	0.00271419	0.00278204	0.0028499	0.00291775	0.00298561	0.00305346	0.00312132	0.00318917	0.00325702	0.00332488
h[c] + 3odecACP[c] + nadph[c] <=> 3hdecACP[c] + nadp[c]	6.78548e-05	0.000135709	0.000203564	0.000271419	0.000339273	0.000407128	0.000474983	0.000542838	0.000610692	0.000678547	0.000746402	0.000814256	0.000882111	0.000949966	0.00101782	0.00108567	0.00115353	0.00122138	0.00128924	0.00135709	0.00142495	0.0014928	0.00156066	0.00162851	0.00169637	0.00176422	0.00183208	0.00189993	0.00196779	0.00203564	0.0021035	0.00217135	0.0022392	0.00230706	0.00237491	0.00244277	0.00251062	0.00257848	0.00264633	0.00271419	0.00278204	0.0028499	0.00291775	0.00298561	0.00305346	0.00312132	0.00318917	0.00325702	0.00332488
h[c] + nadph[c] + 3oddecACP[c] <=> 3hddecACP[c] + nadp[c]	6.42729e-05	0.000128546	0.000192819	0.000257091	0.000321364	0.000385637	0.00044991	0.000514183	0.000578455	0.000642728	0.000707001	0.000771274	0.000835547	0.000899819	0.000964092	0.00102837	0.00109264	0.00115691	0.00122118	0.00128546	0.00134973	0.001414	0.00147827	0.00154255	0.00160682	0.00167109	0.00173537	0.00179964	0.00186391	0.00192818	0.00199246	0.00205673	0.002121	0.00218528	0.00224955	0.00231382	0.00237809	0.00244237	0.00250664	0.00257091	0.00263519	0.00269946	0.00276373	0.002828	0.00289228	0.00295655	0.00302082	0.0030851	0.00314937
h[c] + nadph[c] + 3ocddec5eACP[c] -> 3hcddec5eACP[c] + nadp[c]	3.58187e-06	7.16373e-06	1.07456e-05	1.43275e-05	1.79093e-05	2.14912e-05	2.5073e-05	2.86549e-05	3.22368e-05	3.58186e-05	3.94005e-05	4.29824e-05	4.65642e-05	5.01461e-05	5.37279e-05	5.73098e-05	6.08917e-05	6.44735e-05	6.80554e-05	7.16372e-05	7.52191e-05	7.8801e-05	8.23828e-05	8.59647e-05	8.95466e-05	9.31284e-05	9.67103e-05	0.000100292	0.000103874	0.000107456	0.000111038	0.00011462	0.000118201	0.000121783	0.000125365	0.000128947	0.000132529	0.000136111	0.000139693	0.000143274	0.000146856	0.000150438	0.00015402	0.000157602	0.000161184	0.000164766	0.000168348	0.000171929	0.000175511
h[c] + nadph[c] + 3omrsACP[c] -> 3hmrsACP[c] + nadp[c]	6.42729e-05	0.000128546	0.000192819	0.000257091	0.000321364	0.000385637	0.00044991	0.000514183	0.000578455	0.000642728	0.000707001	0.000771274	0.000835547	0.000899819	0.000964092	0.00102837	0.00109264	0.00115691	0.00122118	0.00128546	0.00134973	0.001414	0.00147827	0.00154255	0.00160682	0.00167109	0.00173537	0.00179964	0.00186391	0.00192818	0.00199246	0.00205673	0.002121	0.00218528	0.00224955	0.00231382	0.00237809	0.00244237	0.00250664	0.00257091	0.00263519	0.00269946	0.00276373	0.002828	0.00289228	0.00295655	0.00302082	0.0030851	0.00314937
h[c] + nadph[c] + 3ocmrs7eACP[c] -> 3hcmrs7eACP[c] + nadp[c]	3.58187e-06	7.16373e-06	1.07456e-05	1.43275e-05	1.79093e-05	2.14912e-05	2.5073e-05	2.86549e-05	3.22368e-05	3.58186e-05	3.94005e-05	4.29824e-05	4.65642e-05	5.01461e-05	5.37279e-05	5.73098e-05	6.08917e-05	6.44735e-05	6.80554e-05	7.16372e-05	7.52191e-05	7.8801e-05	8.23828e-05	8.59647e-05	8.95466e-05	9.31284e-05	9.67103e-05	0.000100292	0.000103874	0.000107456	0.000111038	0.00011462	0.000118201	0.000121783	0.000125365	0.000128947	0.000132529	0.000136111	0.000139693	0.000143274	0.000146856	0.000150438	0.00015402	0.000157602	0.000161184	0.000164766	0.000168348	0.000171929	0.000175511
h[c] + nadph[c] + 3opalmACP[c] <=> 3hpalmACP[c] + nadp[c]	4.77853e-05	9.55704e-05	0.000143356	0.000191141	0.000238926	0.000286711	0.000334496	0.000382282	0.000430067	0.000477852	0.000525637	0.000573422	0.000621208	0.000668993	0.000716778	0.000764563	0.000812348	0.000860134	0.000907919	0.000955704	0.00100349	0.00105127	0.00109906	0.00114684	0.00119463	0.00124242	0.0012902	0.00133799	0.00138577	0.00143356	0.00148134	0.00152913	0.00157691	0.0016247	0.00167248	0.00172027	0.00176805	0.00181584	0.00186362	0.00191141	0.00195919	0.00200698	0.00205476	0.00210255	0.00215033	0.00219812	0.0022459	0.00229369	0.00234147
h[c] + nadph[c] + 3ocpalm9eACP[c] -> 3hcpalm9eACP[c] + nadp[c]	3.58187e-06	7.16373e-06	1.07456e-05	1.43275e-05	1.79093e-05	2.14912e-05	2.5073e-05	2.86549e-05	3.22368e-05	3.58186e-05	3.94005e-05	4.29824e-05	4.65642e-05	5.01461e-05	5.37279e-05	5.73098e-05	6.08917e-05	6.44735e-05	6.80554e-05	7.16372e-05	7.52191e-05	7.8801e-05	8.23828e-05	8.59647e-05	8.95466e-05	9.31284e-05	9.67103e-05	0.000100292	0.000103874	0.000107456	0.000111038	0.00011462	0.000118201	0.000121783	0.000125365	0.000128947	0.000132529	0.000136111	0.000139693	0.000143274	0.000146856	0.000150438	0.00015402	0.000157602	0.000161184	0.000164766	0.000168348	0.000171929	0.000175511
h[c] + nadph[c] + 3ooctdACP[c] -> 3hoctaACP[c] + nadp[c]	2.06698e-05	4.13396e-05	6.20094e-05	8.26792e-05	0.000103349	0.000124019	0.000144689	0.000165358	0.000186028	0.000206698	0.000227368	0.000248038	0.000268707	0.000289377	0.000310047	0.000330717	0.000351386	0.000372056	0.000392726	0.000413396	0.000434066	0.000454735	0.000475405	0.000496075	0.000516745	0.000537415	0.000558084	0.000578754	0.000599424	0.000620094	0.000640764	0.000661433	0.000682103	0.000702773	0.000723443	0.000744113	0.000764782	0.000785452	0.000806122	0.000826792	0.000847461	0.000868131	0.000888801	0.000909471	0.000930141	0.00095081	0.00097148	0.00099215	0.00101282
h[c] + nadph[c] + 3ocvac11eACP[c] -> 3hcvac11eACP[c] + nadp[c]	1.5575e-06	3.115e-06	4.67251e-06	6.23001e-06	7.78751e-06	9.34501e-06	1.09025e-05	1.246e-05	1.40175e-05	1.5575e-05	1.71325e-05	1.869e-05	2.02475e-05	2.1805e-05	2.33625e-05	2.492e-05	2.64775e-05	2.8035e-05	2.95925e-05	3.115e-05	3.27075e-05	3.4265e-05	3.58225e-05	3.738e-05	3.89375e-05	4.0495e-05	4.20525e-05	4.361e-05	4.51675e-05	4.6725e-05	4.82825e-05	4.984e-05	5.13975e-05	5.2955e-05	5.45125e-05	5.607e-05	5.76275e-05	5.91851e-05	6.07426e-05	6.23001e-05	6.38576e-05	6.54151e-05	6.69726e-05	6.85301e-05	7.00876e-05	7.16451e-05	7.32026e-05	7.47601e-05	7.63176e-05
h[c] + nadph[c] + actACP[c] <=> 3haACP[c] + nadp[c]	6.78548e-05	0.000135709	0.000203564	0.000271419	0.000339273	0.000407128	0.000474983	0.000542838	0.000610692	0.000678547	0.000746402	0.000814256	0.000882111	0.000949966	0.00101782	0.00108567	0.00115353	0.00122138	0.00128924	0.00135709	0.00142495	0.0014928	0.00156066	0.00162851	0.00169637	0.00176422	0.00183208	0.00189993	0.00196779	0.00203564	0.0021035	0.00217135	0.0022392	0.00230706	0.00237491	0.00244277	0.00251062	0.00257848	0.00264633	0.00271419	0.00278204	0.0028499	0.00291775	0.00298561	0.00305346	0.00312132	0.00318917	0.00325702	0.00332488
h[c] + nadph[c] + 3ohexACP[c] <=> 3hhexACP[c] + nadp[c]	6.78548e-05	0.000135709	0.000203564	0.000271419	0.000339273	0.000407128	0.000474983	0.000542838	0.000610692	0.000678547	0.000746402	0.000814256	0.000882111	0.000949966	0.00101782	0.00108567	0.00115353	0.00122138	0.00128924	0.00135709	0.00142495	0.0014928	0.00156066	0.00162851	0.00169637	0.00176422	0.00183208	0.00189993	0.00196779	0.00203564	0.0021035	0.00217135	0.0022392	0.00230706	0.00237491	0.00244277	0.00251062	0.00257848	0.00264633	0.00271419	0.00278204	0.0028499	0.00291775	0.00298561	0.00305346	0.00312132	0.00318917	0.00325702	0.00332488
h[c] + nadph[c] + 3ooctACP[c] <=> 3hoctACP[c] + nadp[c]	6.78548e-05	0.000135709	0.000203564	0.000271419	0.000339273	0.000407128	0.000474983	0.000542838	0.000610692	0.000678547	0.000746402	0.000814256	0.000882111	0.000949966	0.00101782	0.00108567	0.00115353	0.00122138	0.00128924	0.00135709	0.00142495	0.0014928	0.00156066	0.00162851	0.00169637	0.00176422	0.00183208	0.00189993	0.00196779	0.00203564	0.0021035	0.00217135	0.0022392	0.00230706	0.00237491	0.00244277	0.00251062	0.00257848	0.00264633	0.00271419	0.00278204	0.0028499	0.00291775	0.00298561	0.00305346	0.00312132	0.00318917	0.00325702	0.00332488
h[c] + malACP[c] + ocACP[c] -> co2[c] + 3odecACP[c] + ACP[c]	6.78548e-05	0.000135709	0.000203564	0.000271419	0.000339273	0.000407128	0.000474983	0.000542838	0.000610692	0.000678547	0.000746402	0.000814256	0.000882111	0.000949966	0.00101782	0.00108567	0.00115353	0.00122138	0.00128924	0.00135709	0.00142495	0.0014928	0.00156066	0.00162851	0.00169637	0.00176422	0.00183208	0.00189993	0.00196779	0.00203564	0.0021035	0.00217135	0.0022392	0.00230706	0.00237491	0.00244277	0.00251062	0.00257848	0.00264633	0.00271419	0.00278204	0.0028499	0.00291775	0.00298561	0.00305346	0.00312132	0.00318917	0.00325702	0.00332488
h[c] + malACP[c] + dcaACP[c] -> co2[c] + 3oddecACP[c] + ACP[c]	6.42729e-05	0.000128546	0.000192819	0.000257091	0.000321364	0.000385637	0.00044991	0.000514183	0.000578455	0.000642728	0.000707001	0.000771274	0.000835547	0.000899819	0.000964092	0.00102837	0.00109264	0.00115691	0.00122118	0.00128546	0.00134973	0.001414	0.00147827	0.00154255	0.00160682	0.00167109	0.00173537	0.00179964	0.00186391	0.00192818	0.00199246	0.00205673	0.002121	0.00218528	0.00224955	0.00231382	0.00237809	0.00244237	0.00250664	0.00257091	0.00263519	0.00269946	0.00276373	0.002828	0.00289228	0.00295655	0.00302082	0.0030851	0.00314937
h[c] + malACP[c] + cdec3eACP[c] -> co2[c] + 3ocddec5eACP[c] + ACP[c]	3.58187e-06	7.16373e-06	1.07456e-05	1.43275e-05	1.79093e-05	2.14912e-05	2.5073e-05	2.86549e-05	3.22368e-05	3.58186e-05	3.94005e-05	4.29824e-05	4.65642e-05	5.01461e-05	5.37279e-05	5.73098e-05	6.08917e-05	6.44735e-05	6.80554e-05	7.16372e-05	7.52191e-05	7.8801e-05	8.23828e-05	8.59647e-05	8.95466e-05	9.31284e-05	9.67103e-05	0.000100292	0.000103874	0.000107456	0.000111038	0.00011462	0.000118201	0.000121783	0.000125365	0.000128947	0.000132529	0.000136111	0.000139693	0.000143274	0.000146856	0.000150438	0.00015402	0.000157602	0.000161184	0.000164766	0.000168348	0.000171929	0.000175511
h[c] + malACP[c] + ddcaACP[c] -> co2[c] + 3omrsACP[c] + ACP[c]	6.42729e-05	0.000128546	0.000192819	0.000257091	0.000321364	0.000385637	0.00044991	0.000514183	0.000578455	0.000642728	0.000707001	0.000771274	0.000835547	0.000899819	0.000964092	0.00102837	0.00109264	0.00115691	0.00122118	0.00128546	0.00134973	0.001414	0.00147827	0.00154255	0.00160682	0.00167109	0.00173537	0.00179964	0.00186391	0.00192818	0.00199246	0.00205673	0.002121	0.00218528	0.00224955	0.00231382	0.00237809	0.00244237	0.00250664	0.00257091	0.00263519	0.00269946	0.00276373	0.002828	0.00289228	0.00295655	0.00302082	0.0030851	0.00314937
h[c] + malACP[c] + cddec5eACP[c] -> co2[c] + 3ocmrs7eACP[c] + ACP[c]	3.58187e-06	7.16373e-06	1.07456e-05	1.43275e-05	1.79093e-05	2.14912e-05	2.5073e-05	2.86549e-05	3.22368e-05	3.58186e-05	3.94005e-05	4.29824e-05	4.65642e-05	5.01461e-05	5.37279e-05	5.73098e-05	6.08917e-05	6.44735e-05	6.80554e-05	7.16372e-05	7.52191e-05	7.8801e-05	8.23828e-05	8.59647e-05	8.95466e-05	9.31284e-05	9.67103e-05	0.000100292	0.000103874	0.000107456	0.000111038	0.00011462	0.000118201	0.000121783	0.000125365	0.000128947	0.000132529	0.000136111	0.000139693	0.000143274	0.000146856	0.000150438	0.00015402	0.000157602	0.000161184	0.000164766	0.000168348	0.000171929	0.000175511
h[c] + malACP[c] + myrsACP[c] -> co2[c] + 3opalmACP[c] + ACP[c]	4.77853e-05	9.55704e-05	0.000143356	0.000191141	0.000238926	0.000286711	0.000334496	0.000382282	0.000430067	0.000477852	0.000525637	0.000573422	0.000621208	0.000668993	0.000716778	0.000764563	0.000812348	0.000860134	0.000907919	0.000955704	0.00100349	0.00105127	0.00109906	0.00114684	0.00119463	0.00124242	0.0012902	0.00133799	0.00138577	0.00143356	0.00148134	0.00152913	0.00157691	0.0016247	0.00167248	0.00172027	0.00176805	0.00181584	0.00186362	0.00191141	0.00195919	0.00200698	0.00205476	0.00210255	0.00215033	0.00219812	0.0022459	0.00229369	0.00234147
h[c] + malACP[c] + tdeACP[c] -> co2[c] + 3ocpalm9eACP[c] + ACP[c]	3.58187e-06	7.16373e-06	1.07456e-05	1.43275e-05	1.79093e-05	2.14912e-05	2.5073e-05	2.86549e-05	3.22368e-05	3.58186e-05	3.94005e-05	4.29824e-05	4.65642e-05	5.01461e-05	5.37279e-05	5.73098e-05	6.08917e-05	6.44735e-05	6.80554e-05	7.16372e-05	7.52191e-05	7.8801e-05	8.23828e-05	8.59647e-05	8.95466e-05	9.31284e-05	9.67103e-05	0.000100292	0.000103874	0.000107456	0.000111038	0.00011462	0.000118201	0.000121783	0.000125365	0.000128947	0.000132529	0.000136111	0.000139693	0.000143274	0.000146856	0.000150438	0.00015402	0.000157602	0.000161184	0.000164766	0.000168348	0.000171929	0.000175511
h[c] + malACP[c] + palmACP[c] -> co2[c] + 3ooctdACP[c] + ACP[c]	2.06698e-05	4.13396e-05	6.20094e-05	8.26792e-05	0.000103349	0.000124019	0.000144689	0.000165358	0.000186028	0.000206698	0.000227368	0.000248038	0.000268707	0.000289377	0.000310047	0.000330717	0.000351386	0.000372056	0.000392726	0.000413396	0.000434066	0.000454735	0.000475405	0.000496075	0.000516745	0.000537415	0.000558084	0.000578754	0.000599424	0.000620094	0.000640764	0.000661433	0.000682103	0.000702773	0.000723443	0.000744113	0.000764782	0.000785452	0.000806122	0.000826792	0.000847461	0.000868131	0.000888801	0.000909471	0.000930141	0.00095081	0.00097148	0.00099215	0.00101282
h[c] + malACP[c] + hdeACP[c] -> co2[c] + 3ocvac11eACP[c] + ACP[c]	1.5575e-06	3.115e-06	4.67251e-06	6.23001e-06	7.78751e-06	9.34501e-06	1.09025e-05	1.246e-05	1.40175e-05	1.5575e-05	1.71325e-05	1.869e-05	2.02475e-05	2.1805e-05	2.33625e-05	2.492e-05	2.64775e-05	2.8035e-05	2.95925e-05	3.115e-05	3.27075e-05	3.4265e-05	3.58225e-05	3.738e-05	3.89375e-05	4.0495e-05	4.20525e-05	4.361e-05	4.51675e-05	4.6725e-05	4.82825e-05	4.984e-05	5.13975e-05	5.2955e-05	5.45125e-05	5.607e-05	5.76275e-05	5.91851e-05	6.07426e-05	6.23001e-05	6.38576e-05	6.54151e-05	6.69726e-05	6.85301e-05	7.00876e-05	7.16451e-05	7.32026e-05	7.47601e-05	7.63176e-05
h[c] + malACP[c] + butACP[c] -> co2[c] + 3ohexACP[c] + ACP[c]	6.78548e-05	0.000135709	0.000203564	0.000271419	0.000339273	0.000407128	0.000474983	0.000542838	0.000610692	0.000678547	0.000746402	0.000814256	0.000882111	0.000949966	0.00101782	0.00108567	0.00115353	0.00122138	0.00128924	0.00135709	0.00142495	0.0014928	0.00156066	0.00162851	0.00169637	0.00176422	0.00183208	0.00189993	0.00196779	0.00203564	0.0021035	0.00217135	0.0022392	0.00230706	0.00237491	0.00244277	0.00251062	0.00257848	0.00264633	0.00271419	0.00278204	0.0028499	0.00291775	0.00298561	0.00305346	0.00312132	0.00318917	0.00325702	0.00332488
h[c] + malACP[c] + hexACP[c] -> co2[c] + 3ooctACP[c] + ACP[c]	6.78548e-05	0.000135709	0.000203564	0.000271419	0.000339273	0.000407128	0.000474983	0.000542838	0.000610692	0.000678547	0.000746402	0.000814256	0.000882111	0.000949966	0.00101782	0.00108567	0.00115353	0.00122138	0.00128924	0.00135709	0.00142495	0.0014928	0.00156066	0.00162851	0.00169637	0.00176422	0.00183208	0.00189993	0.00196779	0.00203564	0.0021035	0.00217135	0.0022392	0.00230706	0.00237491	0.00244277	0.00251062	0.00257848	0.00264633	0.00271419	0.00278204	0.0028499	0.00291775	0.00298561	0.00305346	0.00312132	0.00318917	0.00325702	0.00332488
h[c] + nadph[c] + aacoa[c] -> nadp[c] + 3hbcoa-R[c]	1.27898e-13	1.27898e-13	1.27898e-13	1.27898e-13	1.27898e-13	1.27898e-13	1.27898e-13	1.27898e-13	1.27898e-13	1.27898e-13	1.27898e-13	1.27898e-13	1.27898e-13	1.27898e-13	1.27898e-13	1.27898e-13	1.27898e-13	1.27898e-13	1.27898e-13	1.27898e-13	1.27898e-13	1.27898e-13	1.27898e-13	1.27898e-13	1.27898e-13	1.27898e-13	1.27898e-13	1.27898e-13	1.27898e-13	1.27898e-13	1.27898e-13	1.27898e-13	1.27898e-13	1.27898e-13	1.27898e-13	1.27898e-13	1.27898e-13	1.27898e-13	1.27898e-13	1.27898e-13	1.27898e-13	1.27898e-13	1.27898e-13	1.27898e-13	1.27898e-13	1.27898e-13	1.27898e-13	1.27898e-13	1.27898e-13
nad[c] + h2o[c] + 4abutn[c] -> 2 h[c] + nadh[c] + 4abut[c]	0	0	0	0	0	0	0	0	0	0	0	0	0	0	0	0	0	0	0	0	0	0	0	0	0	0	0	0	0	0	0	0	0	0	0	0	0	0	0	0	0	0	0	0	0	0	0	0	0
h[c] + adocbip[c] + gtp[c] -> agdpcbi[c] + ppi[c]	3.64345e-08	7.28696e-08	1.09305e-07	1.4574e-07	1.82175e-07	2.1861e-07	2.55045e-07	2.9148e-07	3.27915e-07	3.64351e-07	4.00786e-07	4.37221e-07	4.73656e-07	5.10091e-07	5.46526e-07	5.82961e-07	6.19396e-07	6.55831e-07	6.92267e-07	7.28702e-07	7.65137e-07	8.01572e-07	8.38007e-07	8.74442e-07	9.10877e-07	9.47312e-07	9.83747e-07	1.02018e-06	1.05662e-06	1.09305e-06	1.12949e-06	1.16592e-06	1.20236e-06	1.23879e-06	1.27523e-06	1.31166e-06	1.3481e-06	1.38453e-06	1.42097e-06	1.4574e-06	1.49384e-06	1.53027e-06	1.56671e-06	1.60314e-06	1.63958e-06	1.67601e-06	1.71245e-06	1.74888e-06	1.78532e-06
atp[c] + accoa[c] + hco3[c] <=> adp[c] + h[c] + malcoa[c] + pi[c]	0.000480723	0.000961445	0.00144217	0.00192289	0.00240361	0.00288434	0.00336506	0.00384578	0.0043265	0.00480722	0.00528795	0.00576867	0.00624939	0.00673011	0.00721084	0.00769156	0.00817228	0.008653	0.00913373	0.00961445	0.0100952	0.0105759	0.0110566	0.0115373	0.0120181	0.0124988	0.0129795	0.0134602	0.013941	0.0144217	0.0149024	0.0153831	0.0158638	0.0163446	0.0168253	0.017306	0.0177867	0.0182675	0.0187482	0.0192289	0.0197096	0.0201903	0.0206711	0.0211518	0.0216325	0.0221132	0.022594	0.0230747	0.0235554
atp[c] + acglu[c] -> adp[c] + acg5p[c]	4.44349e-05	8.88701e-05	0.000133305	0.00017774	0.000222176	0.000266611	0.000311046	0.000355481	0.000399916	0.000444352	0.000488787	0.000533222	0.000577657	0.000622092	0.000666528	0.000710963	0.000755398	0.000799833	0.000844268	0.000888704	0.000933139	0.000977574	0.00102201	0.00106644	0.00111088	0.00115531	0.00119975	0.00124419	0.00128862	0.00133306	0.00137749	0.00142193	0.00146636	0.0015108	0.00155523	0.00159967	0.0016441	0.00168854	0.00173297	0.00177741	0.00182184	0.00186628	0.00191071	0.00195515	0.00199958	0.00204402	0.00208845	0.00213289	0.00217732
accoa[c] + glu-L[c] -> h[c] + acglu[c] + coa[c]	-8.67362e-16	-8.67362e-16	-8.67362e-16	-8.67362e-16	-8.67362e-16	-8.67362e-16	-8.67362e-16	-8.67362e-16	-8.67362e-16	-8.67362e-16	-8.67362e-16	-8.67362e-16	-8.67362e-16	-8.67362e-16	-8.67362e-16	-8.67362e-16	-8.67362e-16	-8.67362e-16	-8.67362e-16	-8.67362e-16	-8.67362e-16	-8.67362e-16	-8.67362e-16	-8.67362e-16	-8.67362e-16	-8.67362e-16	-8.67362e-16	-8.67362e-16	-8.67362e-16	-8.67362e-16	-8.67362e-16	-8.67362e-16	-8.67362e-16	-8.67362e-16	-8.67362e-16	-8.67362e-16	-8.67362e-16	-8.67362e-16	-8.67362e-16	-8.67362e-16	-8.67362e-16	-8.67362e-16	-8.67362e-16	-8.67362e-16	-8.67362e-16	-8.67362e-16	-8.67362e-16	-8.67362e-16	-8.67362e-16
atp[c] + ac[c] <=> adp[c] + actp[c]	3.17669e-05	6.35339e-05	9.53008e-05	0.000127068	0.000158835	0.000190602	0.000222369	0.000254136	0.000285903	0.00031767	0.000349437	0.000381204	0.000412971	0.000444738	0.000476504	0.000508271	0.000540038	0.000571805	0.000603572	0.000635339	0.000667106	0.000698873	0.00073064	0.000762407	0.000794174	0.000825941	0.000857708	0.000889475	0.000921242	0.000953009	0.000984776	0.00101654	0.00104831	0.00108008	0.00111184	0.00114361	0.00117538	0.00120714	0.00123891	0.00127068	0.00130245	0.00133421	0.00136598	0.00139775	0.00142951	0.00146128	0.00149305	0.00152481	0.00155658
h[c] + 2 pyr[c] -> co2[c] + alac-S[c]	0.000136533	0.000273066	0.000409599	0.000546132	0.000682665	0.000819199	0.000955732	0.00109226	0.0012288	0.00136533	0.00150186	0.0016384	0.00177493	0.00191146	0.002048	0.00218453	0.00232106	0.0024576	0.00259413	0.00273066	0.00286719	0.00300373	0.00314026	0.00327679	0.00341333	0.00354986	0.00368639	0.00382293	0.00395946	0.00409599	0.00423253	0.00436906	0.00450559	0.00464212	0.00477866	0.00491519	0.00505172	0.00518826	0.00532479	0.00546132	0.00559786	0.00573439	0.00587092	0.00600745	0.00614399	0.00628052	0.00641705	0.00655359	0.00669012
ACP[c] + accoa[c] <=> coa[c] + acACP[c]	6.78548e-05	0.000135709	0.000203564	0.000271419	0.000339273	0.000407128	0.000474983	0.000542838	0.000610692	0.000678547	0.000746402	0.000814256	0.000882111	0.000949966	0.00101782	0.00108567	0.00115353	0.00122138	0.00128924	0.00135709	0.00142495	0.0014928	0.00156066	0.00162851	0.00169637	0.00176422	0.00183208	0.00189993	0.00196779	0.00203564	0.0021035	0.00217135	0.0022392	0.00230706	0.00237491	0.00244277	0.00251062	0.00257848	0.00264633	0.00271419	0.00278204	0.0028499	0.00291775	0.00298561	0.00305346	0.00312132	0.00318917	0.00325702	0.00332488
cit[c] <=> icit[c]	0.000203817	0.000407634	0.000611452	0.000815269	0.00101909	0.0012229	0.00142672	0.00163054	0.00183436	0.00203817	0.00224199	0.00244581	0.00264963	0.00285344	0.00305726	0.00326108	0.0034649	0.00366871	0.00387253	0.00407635	0.00428017	0.00448398	0.0046878	0.00489162	0.00509544	0.00529925	0.00550307	0.00570689	0.00591071	0.00611452	0.00631834	0.00652216	0.00672598	0.00692979	0.00713361	0.00733743	0.00754125	0.00774506	0.00794888	0.0081527	0.00835652	0.00856033	0.00876415	0.00896797	0.00917179	0.0093756	0.00957942	0.00978324	0.00998706
acorn[c] + akg[c] <=> glu-L[c] + acg5sa[c]	-4.44349e-05	-8.88701e-05	-0.000133305	-0.00017774	-0.000222176	-0.000266611	-0.000311046	-0.000355481	-0.000399916	-0.000444352	-0.000488787	-0.000533222	-0.000577657	-0.000622092	-0.000666528	-0.000710963	-0.000755398	-0.000799833	-0.000844268	-0.000888704	-0.000933139	-0.000977574	-0.00102201	-0.00106644	-0.00111088	-0.00115531	-0.00119975	-0.00124419	-0.00128862	-0.00133306	-0.00137749	-0.00142193	-0.00146636	-0.0015108	-0.00155523	-0.00159967	-0.0016441	-0.00168854	-0.00173297	-0.00177741	-0.00182184	-0.00186628	-0.00191071	-0.00195515	-0.00199958	-0.00204402	-0.00208845	-0.00213289	-0.00217732
h2o[c] + fmn[c] -> pi[c] + ribflv[c]	0	0	0	0	0	0	0	0	0	0	0	0	0	0	0	0	0	0	0	0	0	0	0	0	0	0	0	0	0	0	0	0	0	0	0	0	0	0	0	0	0	0	0	0	0	0	0	0	0
atp[c] + coa[c] + ac[c] -> ppi[c] + accoa[c] + amp[c]	0	0	0	0	0	0	0	0	0	0	0	0	0	0	0	0	0	0	0	0	0	0	0	0	0	0	0	0	0	0	0	0	0	0	0	0	0	0	0	0	0	0	0	0	0	0	0	0	0
atp[c] + adcobhex[c] + appl[c] -> adp[c] + h[c] + pi[c] + adocbi[c]	0	0	0	0	0	0	0	0	0	0	0	0	0	0	0	0	0	0	0	0	0	0	0	0	0	0	0	0	0	0	0	0	0	0	0	0	0	0	0	0	0	0	0	0	0	0	0	0	0
atp[c] + adcobhex[c] + applp[c] -> adp[c] + h[c] + adocbip[c] + pi[c]	3.64345e-08	7.28696e-08	1.09305e-07	1.4574e-07	1.82175e-07	2.1861e-07	2.55045e-07	2.9148e-07	3.27915e-07	3.64351e-07	4.00786e-07	4.37221e-07	4.73656e-07	5.10091e-07	5.46526e-07	5.82961e-07	6.19396e-07	6.55831e-07	6.92267e-07	7.28702e-07	7.65137e-07	8.01572e-07	8.38007e-07	8.74442e-07	9.10877e-07	9.47312e-07	9.83747e-07	1.02018e-06	1.05662e-06	1.09305e-06	1.12949e-06	1.16592e-06	1.20236e-06	1.23879e-06	1.27523e-06	1.31166e-06	1.3481e-06	1.38453e-06	1.42097e-06	1.4574e-06	1.49384e-06	1.53027e-06	1.56671e-06	1.60314e-06	1.63958e-06	1.67601e-06	1.71245e-06	1.74888e-06	1.78532e-06
4 atp[c] + 4 h2o[c] + adcobdam[c] + 4 gln-L[c] -> 4 adp[c] + 4 h[c] + 4 pi[c] + 4 glu-L[c] + adcobhex[c]	3.64345e-08	7.28696e-08	1.09305e-07	1.4574e-07	1.82175e-07	2.1861e-07	2.55045e-07	2.9148e-07	3.27915e-07	3.64351e-07	4.00786e-07	4.37221e-07	4.73656e-07	5.10091e-07	5.46526e-07	5.82961e-07	6.19396e-07	6.55831e-07	6.92267e-07	7.28702e-07	7.65137e-07	8.01572e-07	8.38007e-07	8.74442e-07	9.10877e-07	9.47312e-07	9.83747e-07	1.02018e-06	1.05662e-06	1.09305e-06	1.12949e-06	1.16592e-06	1.20236e-06	1.23879e-06	1.27523e-06	1.31166e-06	1.3481e-06	1.38453e-06	1.42097e-06	1.4574e-06	1.49384e-06	1.53027e-06	1.56671e-06	1.60314e-06	1.63958e-06	1.67601e-06	1.71245e-06	1.74888e-06	1.78532e-06
atp[c] + damp[c] <=> adp[c] + dadp[c]	0	0	0	0	0	0	0	0	0	0	0	0	0	0	0	0	0	0	0	0	0	0	0	0	0	0	0	0	0	0	0	0	0	0	0	0	0	0	0	0	0	0	0	0	0	0	0	0	0
atp[c] + amp[c] <=> 2 adp[c]	0.00100724	0.00201449	0.00302142	0.00402856	0.0050357	0.00604284	0.00704998	0.00805713	0.00906427	0.0100714	0.0110785	0.0120857	0.0130928	0.0141	0.0151071	0.0161143	0.0171214	0.0181285	0.0191357	0.0201428	0.02115	0.0221571	0.0231642	0.0241714	0.0251785	0.0261857	0.0271928	0.0281999	0.0292071	0.0302142	0.0312214	0.0322285	0.0332357	0.0342428	0.0352499	0.0362571	0.0372642	0.0382714	0.0392785	0.0402856	0.0412928	0.0422999	0.0433071	0.0443142	0.0453213	0.0463285	0.0473356	0.0483428	0.0493499
atp[c] -> ppi[c] + camp[c]	0	0	0	0	0	0	0	0	0	0	0	0	0	0	0	0	0	0	0	0	0	0	0	0	0	0	0	0	0	0	0	0	0	0	0	0	0	0	0	0	0	0	0	0	0	0	0	0	0
agdpcbi[c] + rdmbzi[c] -> h[c] + adocbl[c] + gmp[c]	3.64345e-08	7.28696e-08	1.09305e-07	1.4574e-07	1.82175e-07	2.1861e-07	2.55045e-07	2.9148e-07	3.27915e-07	3.64351e-07	4.00786e-07	4.37221e-07	4.73656e-07	5.10091e-07	5.46526e-07	5.82961e-07	6.19396e-07	6.55831e-07	6.92267e-07	7.28702e-07	7.65137e-07	8.01572e-07	8.38007e-07	8.74442e-07	9.10877e-07	9.47312e-07	9.83747e-07	1.02018e-06	1.05662e-06	1.09305e-06	1.12949e-06	1.16592e-06	1.20236e-06	1.23879e-06	1.27523e-06	1.31166e-06	1.3481e-06	1.38453e-06	1.42097e-06	1.4574e-06	1.49384e-06	1.53027e-06	1.56671e-06	1.60314e-06	1.63958e-06	1.67601e-06	1.71245e-06	1.74888e-06	1.78532e-06
h2o[c] + adprib[c] -> 2 h[c] + amp[c] + r5p[c]	0	0	0	0	0	0	0	0	0	0	0	0	0	0	0	0	0	0	0	0	0	0	0	0	0	0	0	0	0	0	0	0	0	0	0	0	0	0	0	0	0	0	0	0	0	0	0	0	0
ade[c] + prpp[c] -> ppi[c] + amp[c]	5.2103e-06	1.04207e-05	1.56311e-05	2.08415e-05	2.6052e-05	3.12624e-05	3.64728e-05	4.16832e-05	4.68936e-05	5.2104e-05	5.73144e-05	6.25248e-05	6.77353e-05	7.29457e-05	7.81561e-05	8.33665e-05	8.85769e-05	9.37873e-05	9.89977e-05	0.000104208	0.000109419	0.000114629	0.000119839	0.00012505	0.00013026	0.000135471	0.000140681	0.000145891	0.000151102	0.000156312	0.000161523	0.000166733	0.000171944	0.000177154	0.000182364	0.000187575	0.000192785	0.000197996	0.000203206	0.000208416	0.000213627	0.000218837	0.000224048	0.000229258	0.000234468	0.000239679	0.000244889	0.0002501	0.00025531
ppi[c] + aicar[c] <=> prpp[c] + C04051[c]	0	0	0	0	0	0	0	0	0	0	0	0	0	0	0	0	0	0	0	0	0	0	0	0	0	0	0	0	0	0	0	0	0	0	0	0	0	0	0	0	0	0	0	0	0	0	0	0	0
atp[c] + aps[c] -> adp[c] + h[c] + paps[c]	3.03597e-05	6.07194e-05	9.10792e-05	0.000121439	0.000151799	0.000182158	0.000212518	0.000242878	0.000273238	0.000303597	0.000333957	0.000364317	0.000394677	0.000425036	0.000455396	0.000485756	0.000516116	0.000546475	0.000576835	0.000607195	0.000637555	0.000667914	0.000698274	0.000728634	0.000758994	0.000789353	0.000819713	0.000850073	0.000880433	0.000910793	0.000941152	0.000971512	0.00100187	0.00103223	0.00106259	0.00109295	0.00112331	0.00115367	0.00118403	0.00121439	0.00124475	0.00127511	0.00130547	0.00133583	0.00136619	0.00139655	0.00142691	0.00145727	0.00148763
dcamp[c] <=> amp[c] + fum[c]	4.10932e-05	8.21863e-05	0.000123279	0.000164373	0.000205466	0.000246559	0.000287652	0.000328745	0.000369838	0.000410931	0.000452024	0.000493117	0.000534211	0.000575304	0.000616397	0.00065749	0.000698583	0.000739676	0.000780769	0.000821862	0.000862955	0.000904049	0.000945142	0.000986235	0.00102733	0.00106842	0.00110951	0.00115061	0.0011917	0.00123279	0.00127389	0.00131498	0.00135607	0.00139717	0.00143826	0.00147935	0.00152045	0.00156154	0.00160263	0.00164372	0.00168482	0.00172591	0.001767	0.0018081	0.00184919	0.00189028	0.00193138	0.00197247	0.00201356
25aics[c] <=> aicar[c] + fum[c]	5.29178e-05	0.000105836	0.000158753	0.000211671	0.000264589	0.000317506	0.000370424	0.000423342	0.00047626	0.000529177	0.000582095	0.000635013	0.000687931	0.000740848	0.000793766	0.000846684	0.000899602	0.000952519	0.00100544	0.00105835	0.00111127	0.00116419	0.00121711	0.00127003	0.00132294	0.00137586	0.00142878	0.0014817	0.00153461	0.00158753	0.00164045	0.00169337	0.00174629	0.0017992	0.00185212	0.00190504	0.00195796	0.00201087	0.00206379	0.00211671	0.00216963	0.00222255	0.00227546	0.00232838	0.0023813	0.00243422	0.00248713	0.00254005	0.00259297
gtp[c] + asp-L[c] + imp[c] -> 2 h[c] + pi[c] + dcamp[c] + gdp[c]	4.10932e-05	8.21863e-05	0.000123279	0.000164373	0.000205466	0.000246559	0.000287652	0.000328745	0.000369838	0.000410931	0.000452024	0.000493117	0.000534211	0.000575304	0.000616397	0.00065749	0.000698583	0.000739676	0.000780769	0.000821862	0.000862955	0.000904049	0.000945142	0.000986235	0.00102733	0.00106842	0.00110951	0.00115061	0.0011917	0.00123279	0.00127389	0.00131498	0.00135607	0.00139717	0.00143826	0.00147935	0.00152045	0.00156154	0.00160263	0.00164372	0.00168482	0.00172591	0.001767	0.0018081	0.00184919	0.00189028	0.00193138	0.00197247	0.00201356
h2o[c] + agm[c] -> ptrc[c] + urea[c]	6.53767e-06	1.30755e-05	1.96132e-05	2.6151e-05	3.26888e-05	3.92266e-05	4.57644e-05	5.23021e-05	5.88399e-05	6.53777e-05	7.19155e-05	7.84533e-05	8.49911e-05	9.15288e-05	9.80666e-05	0.000104604	0.000111142	0.00011768	0.000124218	0.000130756	0.000137293	0.000143831	0.000150369	0.000156907	0.000163444	0.000169982	0.00017652	0.000183058	0.000189596	0.000196133	0.000202671	0.000209209	0.000215747	0.000222284	0.000228822	0.00023536	0.000241898	0.000248436	0.000254973	0.000261511	0.000268049	0.000274587	0.000281125	0.000287662	0.0002942	0.000300738	0.000307276	0.000313813	0.000320351
palmACP[c] + 1hdecg3p[c] -> ACP[c] + pa160[c]	1.35577e-05	2.71154e-05	4.06731e-05	5.42308e-05	6.77885e-05	8.13462e-05	9.49039e-05	0.000108462	0.000122019	0.000135577	0.000149135	0.000162692	0.00017625	0.000189808	0.000203366	0.000216923	0.000230481	0.000244039	0.000257596	0.000271154	0.000284712	0.000298269	0.000311827	0.000325385	0.000338943	0.0003525	0.000366058	0.000379616	0.000393173	0.000406731	0.000420289	0.000433846	0.000447404	0.000460962	0.00047452	0.000488077	0.000501635	0.000515193	0.00052875	0.000542308	0.000555866	0.000569423	0.000582981	0.000596539	0.000610097	0.000623654	0.000637212	0.00065077	0.000664327
hdeACP[c] + 1hdec9eg3p[c] -> ACP[c] + pa161[c]	1.01218e-06	2.02436e-06	3.03654e-06	4.04872e-06	5.0609e-06	6.07308e-06	7.08526e-06	8.09744e-06	9.10963e-06	1.01218e-05	1.1134e-05	1.21462e-05	1.31583e-05	1.41705e-05	1.51827e-05	1.61949e-05	1.72071e-05	1.82192e-05	1.92314e-05	2.02436e-05	2.12558e-05	2.2268e-05	2.32802e-05	2.42923e-05	2.53045e-05	2.63167e-05	2.73289e-05	2.83411e-05	2.93532e-05	3.03654e-05	3.13776e-05	3.23898e-05	3.3402e-05	3.44141e-05	3.54263e-05	3.64385e-05	3.74507e-05	3.84629e-05	3.9475e-05	4.04872e-05	4.14994e-05	4.25116e-05	4.35238e-05	4.45359e-05	4.55481e-05	4.65603e-05	4.75725e-05	4.85847e-05	4.95968e-05
1odecg3p[c] + ocdcaACP[c] -> ACP[c] + pa180[c]	1.88499e-07	3.76997e-07	5.65496e-07	7.53995e-07	9.42493e-07	1.13099e-06	1.31949e-06	1.50799e-06	1.69649e-06	1.88499e-06	2.07348e-06	2.26198e-06	2.45048e-06	2.63898e-06	2.82748e-06	3.01598e-06	3.20448e-06	3.39297e-06	3.58147e-06	3.76997e-06	3.95847e-06	4.14697e-06	4.33547e-06	4.52397e-06	4.71247e-06	4.90096e-06	5.08946e-06	5.27796e-06	5.46646e-06	5.65496e-06	5.84346e-06	6.03196e-06	6.22045e-06	6.40895e-06	6.59745e-06	6.78595e-06	6.97445e-06	7.16295e-06	7.35145e-06	7.53994e-06	7.72844e-06	7.91694e-06	8.10544e-06	8.29394e-06	8.48244e-06	8.67094e-06	8.85943e-06	9.04793e-06	9.23643e-06
1odec11eg3p[c] + octeACP[c] -> ACP[c] + pa181[c]	7.78752e-07	1.5575e-06	2.33625e-06	3.115e-06	3.89375e-06	4.6725e-06	5.45126e-06	6.23001e-06	7.00876e-06	7.78751e-06	8.56626e-06	9.34501e-06	1.01238e-05	1.09025e-05	1.16813e-05	1.246e-05	1.32388e-05	1.40175e-05	1.47963e-05	1.5575e-05	1.63538e-05	1.71325e-05	1.79113e-05	1.869e-05	1.94688e-05	2.02475e-05	2.10263e-05	2.1805e-05	2.25838e-05	2.33625e-05	2.41413e-05	2.492e-05	2.56988e-05	2.64775e-05	2.72563e-05	2.8035e-05	2.88138e-05	2.95925e-05	3.03713e-05	3.115e-05	3.19288e-05	3.27075e-05	3.34863e-05	3.4265e-05	3.50438e-05	3.58225e-05	3.66013e-05	3.738e-05	3.81588e-05
1odec9eg3p[c] + octe(9)ACP[c] -> ACP[c] + pa181:9[c]	7.78752e-07	1.5575e-06	2.33625e-06	3.115e-06	3.89375e-06	4.6725e-06	5.45126e-06	6.23001e-06	7.00876e-06	7.78751e-06	8.56626e-06	9.34501e-06	1.01238e-05	1.09025e-05	1.16813e-05	1.246e-05	1.32388e-05	1.40175e-05	1.47963e-05	1.5575e-05	1.63538e-05	1.71325e-05	1.79113e-05	1.869e-05	1.94688e-05	2.02475e-05	2.10263e-05	2.1805e-05	2.25838e-05	2.33625e-05	2.41413e-05	2.492e-05	2.56988e-05	2.64775e-05	2.72563e-05	2.8035e-05	2.88138e-05	2.95925e-05	3.03713e-05	3.115e-05	3.19288e-05	3.27075e-05	3.34863e-05	3.4265e-05	3.50438e-05	3.58225e-05	3.66013e-05	3.738e-05	3.81588e-05
1odec912eg3p[c] + octe(9:12)ACP[c] -> ACP[c] + pa182:9:12[c]	4.62344e-06	9.24688e-06	1.38703e-05	1.84937e-05	2.31172e-05	2.77406e-05	3.23641e-05	3.69875e-05	4.16109e-05	4.62344e-05	5.08578e-05	5.54812e-05	6.01047e-05	6.47281e-05	6.93515e-05	7.3975e-05	7.85984e-05	8.32218e-05	8.78453e-05	9.24687e-05	9.70922e-05	0.000101716	0.000106339	0.000110962	0.000115586	0.000120209	0.000124833	0.000129456	0.00013408	0.000138703	0.000143327	0.00014795	0.000152573	0.000157197	0.00016182	0.000166444	0.000171067	0.000175691	0.000180314	0.000184937	0.000189561	0.000194184	0.000198808	0.000203431	0.000208055	0.000212678	0.000217301	0.000221925	0.000226548
1odec6912eg3p[c] + octe(6:9:12)ACP[c] -> ACP[c] + pa183:6:9:12[c]	4.27769e-06	8.55538e-06	1.28331e-05	1.71108e-05	2.13884e-05	2.56661e-05	2.99438e-05	3.42215e-05	3.84992e-05	4.27769e-05	4.70546e-05	5.13323e-05	5.56099e-05	5.98876e-05	6.41653e-05	6.8443e-05	7.27207e-05	7.69984e-05	8.12761e-05	8.55538e-05	8.98314e-05	9.41091e-05	9.83868e-05	0.000102665	0.000106942	0.00011122	0.000115498	0.000119775	0.000124053	0.000128331	0.000132608	0.000136886	0.000141164	0.000145441	0.000149719	0.000153997	0.000158274	0.000162552	0.00016683	0.000171108	0.000175385	0.000179663	0.000183941	0.000188218	0.000192496	0.000196774	0.000201051	0.000205329	0.000209607
octe(9:12)ACP[c] + 1odec91215eg3p[c] -> ACP[c] + pa183:9:12:15[c]	2.9338e-07	5.86759e-07	8.80139e-07	1.17352e-06	1.4669e-06	1.76028e-06	2.05366e-06	2.34704e-06	2.64042e-06	2.93379e-06	3.22717e-06	3.52055e-06	3.81393e-06	4.10731e-06	4.40069e-06	4.69407e-06	4.98745e-06	5.28083e-06	5.57421e-06	5.86759e-06	6.16097e-06	6.45435e-06	6.74773e-06	7.04111e-06	7.33449e-06	7.62787e-06	7.92124e-06	8.21462e-06	8.508e-06	8.80138e-06	9.09476e-06	9.38814e-06	9.68152e-06	9.9749e-06	1.02683e-05	1.05617e-05	1.0855e-05	1.11484e-05	1.14418e-05	1.17352e-05	1.20286e-05	1.23219e-05	1.26153e-05	1.29087e-05	1.32021e-05	1.34955e-05	1.37888e-05	1.40822e-05	1.43756e-05
1odec691215eg3p[c] + octe(6:9:12:15)ACP[c] -> ACP[c] + pa184:6:9:12:15[c]	1.73144e-07	3.46287e-07	5.19431e-07	6.92574e-07	8.65718e-07	1.03886e-06	1.21201e-06	1.38515e-06	1.55829e-06	1.73144e-06	1.90458e-06	2.07772e-06	2.25087e-06	2.42401e-06	2.59715e-06	2.7703e-06	2.94344e-06	3.11658e-06	3.28973e-06	3.46287e-06	3.63602e-06	3.80916e-06	3.9823e-06	4.15545e-06	4.32859e-06	4.50173e-06	4.67488e-06	4.84802e-06	5.02116e-06	5.19431e-06	5.36745e-06	5.54059e-06	5.71374e-06	5.88688e-06	6.06002e-06	6.23317e-06	6.40631e-06	6.57946e-06	6.7526e-06	6.92574e-06	7.09889e-06	7.27203e-06	7.44517e-06	7.61832e-06	7.79146e-06	7.9646e-06	8.13775e-06	8.31089e-06	8.48403e-06
nadp[c] + pi[c] + acg5sa[c] <=> h[c] + nadph[c] + acg5p[c]	-4.44349e-05	-8.88701e-05	-0.000133305	-0.00017774	-0.000222176	-0.000266611	-0.000311046	-0.000355481	-0.000399916	-0.000444352	-0.000488787	-0.000533222	-0.000577657	-0.000622092	-0.000666528	-0.000710963	-0.000755398	-0.000799833	-0.000844268	-0.000888704	-0.000933139	-0.000977574	-0.00102201	-0.00106644	-0.00111088	-0.00115531	-0.00119975	-0.00124419	-0.00128862	-0.00133306	-0.00137749	-0.00142193	-0.00146636	-0.0015108	-0.00155523	-0.00159967	-0.0016441	-0.00168854	-0.00173297	-0.00177741	-0.00182184	-0.00186628	-0.00191071	-0.00195515	-0.00199958	-0.00204402	-0.00208845	-0.00213289	-0.00217732
h2o[c] + ahcys[c] -> adn[c] + hcys-L[c]	4.10849e-06	8.21698e-06	1.23255e-05	1.6434e-05	2.05424e-05	2.46509e-05	2.87594e-05	3.28679e-05	3.69764e-05	4.10849e-05	4.51934e-05	4.93019e-05	5.34103e-05	5.75188e-05	6.16273e-05	6.57358e-05	6.98443e-05	7.39528e-05	7.80613e-05	8.21698e-05	8.62783e-05	9.03867e-05	9.44952e-05	9.86037e-05	0.000102712	0.000106821	0.000110929	0.000115038	0.000119146	0.000123255	0.000127363	0.000131472	0.00013558	0.000139689	0.000143797	0.000147906	0.000152014	0.000156123	0.000160231	0.00016434	0.000168448	0.000172557	0.000176665	0.000180773	0.000184882	0.00018899	0.000193099	0.000197207	0.000201316
2 h[c] + air[c] -> pi[c] + 4ahmmp[c] + gcald[c]	0	0	0	0	0	0	0	0	0	0	0	0	0	0	0	0	0	0	0	0	0	0	0	0	0	0	0	0	0	0	0	0	0	0	0	0	0	0	0	0	0	0	0	0	0	0	0	0	0
aicar[c] + 10fthf[c] <=> fprica[c] + thf[c]	6.69117e-05	0.000133823	0.000200735	0.000267646	0.000334558	0.00040147	0.000468381	0.000535293	0.000602204	0.000669116	0.000736028	0.000802939	0.000869851	0.000936762	0.00100367	0.00107059	0.0011375	0.00120441	0.00127132	0.00133823	0.00140514	0.00147206	0.00153897	0.00160588	0.00167279	0.0017397	0.00180661	0.00187352	0.00194044	0.00200735	0.00207426	0.00214117	0.00220808	0.00227499	0.00234191	0.00240882	0.00247573	0.00254264	0.00260955	0.00267646	0.00274338	0.00281029	0.0028772	0.00294411	0.00301102	0.00307793	0.00314485	0.00321176	0.00327867
co2[c] + air[c] <=> h[c] + 5aizc[c]	5.29178e-05	0.000105836	0.000158753	0.000211671	0.000264589	0.000317506	0.000370424	0.000423342	0.00047626	0.000529177	0.000582095	0.000635013	0.000687931	0.000740848	0.000793766	0.000846684	0.000899602	0.000952519	0.00100544	0.00105835	0.00111127	0.00116419	0.00121711	0.00127003	0.00132294	0.00137586	0.00142878	0.0014817	0.00153461	0.00158753	0.00164045	0.00169337	0.00174629	0.0017992	0.00185212	0.00190504	0.00195796	0.00201087	0.00206379	0.00211671	0.00216963	0.00222255	0.00227546	0.00232838	0.0023813	0.00243422	0.00248713	0.00254005	0.00259297
atp[c] + 2 ala-D[c] <=> adp[c] + h[c] + pi[c] + alaala[c]	4.12191e-06	8.24382e-06	1.23657e-05	1.64876e-05	2.06095e-05	2.47314e-05	2.88533e-05	3.29753e-05	3.70972e-05	4.12191e-05	4.5341e-05	4.94629e-05	5.35848e-05	5.77067e-05	6.18286e-05	6.59505e-05	7.00724e-05	7.41943e-05	7.83162e-05	8.24381e-05	8.656e-05	9.06819e-05	9.48038e-05	9.89257e-05	0.000103048	0.00010717	0.000111291	0.000115413	0.000119535	0.000123657	0.000127779	0.000131901	0.000136023	0.000140145	0.000144267	0.000148389	0.000152511	0.000156632	0.000160754	0.000164876	0.000168998	0.00017312	0.000177242	0.000181364	0.000185486	0.000189608	0.00019373	0.000197851	0.000201973
h[c] + nadh[c] + pyr[c] + nh4[c] -> nad[c] + h2o[c] + ala-L[c]	0.000454427	0.000908854	0.00136328	0.00181771	0.00227214	0.00272656	0.00318099	0.00363542	0.00408985	0.00454427	0.0049987	0.00545313	0.00590755	0.00636198	0.00681641	0.00727084	0.00772526	0.00817969	0.00863412	0.00908855	0.00954297	0.0099974	0.0104518	0.0109063	0.0113607	0.0118151	0.0122695	0.012724	0.0131784	0.0136328	0.0140872	0.0145417	0.0149961	0.0154505	0.015905	0.0163594	0.0168138	0.0172682	0.0177227	0.0181771	0.0186315	0.0190859	0.0195404	0.0199948	0.0204492	0.0209037	0.0213581	0.0218125	0.0222669
ala-L[c] <=> ala-D[c]	8.24382e-06	1.64876e-05	2.47314e-05	3.29753e-05	4.12191e-05	4.94629e-05	5.77067e-05	6.59505e-05	7.41943e-05	8.24381e-05	9.06819e-05	9.89257e-05	0.00010717	0.000115413	0.000123657	0.000131901	0.000140145	0.000148389	0.000156632	0.000164876	0.00017312	0.000181364	0.000189608	0.000197851	0.000206095	0.000214339	0.000222583	0.000230827	0.000239071	0.000247314	0.000255558	0.000263802	0.000272046	0.00028029	0.000288533	0.000296777	0.000305021	0.000313265	0.000321509	0.000329752	0.000337996	0.00034624	0.000354484	0.000362728	0.000370972	0.000379215	0.000387459	0.000395703	0.000403947
atp[c] + ala-L[c] + trnaala[c] -> ppi[c] + amp[c] + alatrna[c]	0	0	0	0	0	0	0	0	0	0	0	0	0	0	0	0	0	0	0	0	0	0	0	0	0	0	0	0	0	0	0	0	0	0	0	0	0	0	0	0	0	0	0	0	0	0	0	0	0
h[c] + nadh[c] + glyald[c] <=> nad[c] + glyc[c]	-9.14748e-10	-9.14748e-10	-9.14748e-10	-9.14748e-10	-9.14748e-10	-9.14748e-10	-9.14748e-10	-9.14748e-10	-9.14748e-10	-9.14748e-10	-9.14748e-10	-9.14748e-10	-9.14748e-10	-9.14748e-10	-9.14748e-10	-9.14748e-10	-9.14748e-10	-9.14748e-10	-9.14748e-10	-9.14748e-10	-9.14748e-10	-9.14748e-10	-9.14748e-10	-9.14748e-10	-9.14748e-10	-9.14748e-10	-9.14748e-10	-9.14748e-10	-9.14748e-10	-9.14748e-10	-9.14748e-10	-9.14748e-10	-9.14748e-10	-9.14748e-10	-9.14748e-10	-9.14748e-10	-9.14748e-10	-9.14748e-10	-9.14748e-10	-9.14748e-10	-9.14748e-10	-9.14748e-10	-9.14748e-10	-9.14748e-10	-9.14748e-10	-9.14748e-10	-9.14748e-10	-9.14748e-10	-9.14748e-10
nadp[c] + etoh[c] <=> h[c] + nadph[c] + acald[c]	0	0	0	0	0	0	0	0	0	0	0	0	0	0	0	0	0	0	0	0	0	0	0	0	0	0	0	0	0	0	0	0	0	0	0	0	0	0	0	0	0	0	0	0	0	0	0	0	0
nad[c] + h2o[c] + id3acald[c] -> 2 h[c] + nadh[c] + ind3ac[c]	0	0	0	0	0	0	0	0	0	0	0	0	0	0	0	0	0	0	0	0	0	0	0	0	0	0	0	0	0	0	0	0	0	0	0	0	0	0	0	0	0	0	0	0	0	0	0	0	0
nad[c] + h2o[c] + acald[c] <=> 2 h[c] + nadh[c] + ac[c]	3.3914e-14	3.3914e-14	3.3914e-14	3.3914e-14	3.3914e-14	3.3914e-14	3.3914e-14	3.3914e-14	3.3914e-14	3.3914e-14	3.3914e-14	3.3914e-14	3.3914e-14	3.3914e-14	3.3914e-14	3.3914e-14	3.3914e-14	3.3914e-14	3.3914e-14	3.3914e-14	3.3914e-14	3.3914e-14	3.3914e-14	3.3914e-14	3.3914e-14	3.3914e-14	3.3914e-14	3.3914e-14	3.3914e-14	3.3914e-14	3.3914e-14	3.3914e-14	3.3914e-14	3.3914e-14	3.3914e-14	3.3914e-14	3.3914e-14	3.3914e-14	3.3914e-14	3.3914e-14	3.3914e-14	3.3914e-14	3.3914e-14	3.3914e-14	3.3914e-14	3.3914e-14	3.3914e-14	3.3914e-14	3.3914e-14
h2o[c] + 4gudbd[c] -> nh4[c] + 4gudbutn[c]	0	0	0	0	0	0	0	0	0	0	0	0	0	0	0	0	0	0	0	0	0	0	0	0	0	0	0	0	0	0	0	0	0	0	0	0	0	0	0	0	0	0	0	0	0	0	0	0	0
h2o[c] + pad[c] -> nh4[c] + pac[c]	0	0	0	0	0	0	0	0	0	0	0	0	0	0	0	0	0	0	0	0	0	0	0	0	0	0	0	0	0	0	0	0	0	0	0	0	0	0	0	0	0	0	0	0	0	0	0	0	0
h2o[c] + iad[c] -> nh4[c] + ind3ac[c]	0	0	0	0	0	0	0	0	0	0	0	0	0	0	0	0	0	0	0	0	0	0	0	0	0	0	0	0	0	0	0	0	0	0	0	0	0	0	0	0	0	0	0	0	0	0	0	0	0
h2o[c] + amp[c] -> r5p[c] + ade[c]	-5.67499e-13	-5.67499e-13	-5.67499e-13	-5.67499e-13	-5.67499e-13	-5.67499e-13	-5.67499e-13	-5.67499e-13	-5.67499e-13	-5.67499e-13	-5.67499e-13	-5.67499e-13	-5.67499e-13	-5.67499e-13	-5.67499e-13	-5.67499e-13	-5.67499e-13	-5.67499e-13	-5.67499e-13	-5.67499e-13	-5.67499e-13	-5.67499e-13	-5.67499e-13	-5.67499e-13	-5.67499e-13	-5.67499e-13	-5.67499e-13	-5.67499e-13	-5.67499e-13	-5.67499e-13	-5.67499e-13	-5.67499e-13	-5.67499e-13	-5.67499e-13	-5.67499e-13	-5.67499e-13	-5.67499e-13	-5.67499e-13	-5.67499e-13	-5.67499e-13	-5.67499e-13	-5.67499e-13	-5.67499e-13	-5.67499e-13	-5.67499e-13	-5.67499e-13	-5.67499e-13	-5.67499e-13	-5.67499e-13
prpp[c] + anth[c] -> ppi[c] + pran[c]	1.1649e-05	2.32979e-05	3.49468e-05	4.65958e-05	5.82447e-05	6.98937e-05	8.15426e-05	9.31916e-05	0.00010484	0.000116489	0.000128138	0.000139787	0.000151436	0.000163085	0.000174734	0.000186383	0.000198032	0.000209681	0.00022133	0.000232979	0.000244628	0.000256277	0.000267926	0.000279575	0.000291224	0.000302873	0.000314521	0.00032617	0.000337819	0.000349468	0.000361117	0.000372766	0.000384415	0.000396064	0.000407713	0.000419362	0.000431011	0.00044266	0.000454309	0.000465958	0.000477607	0.000489256	0.000500905	0.000512553	0.000524202	0.000535851	0.0005475	0.000559149	0.000570798
gln-L[c] + chor[c] -> h[c] + glu-L[c] + pyr[c] + anth[c]	1.1649e-05	2.32979e-05	3.49468e-05	4.65958e-05	5.82447e-05	6.98937e-05	8.15426e-05	9.31916e-05	0.00010484	0.000116489	0.000128138	0.000139787	0.000151436	0.000163085	0.000174734	0.000186383	0.000198032	0.000209681	0.00022133	0.000232979	0.000244628	0.000256277	0.000267926	0.000279575	0.000291224	0.000302873	0.000314521	0.00032617	0.000337819	0.000349468	0.000361117	0.000372766	0.000384415	0.000396064	0.000407713	0.000419362	0.000431011	0.00044266	0.000454309	0.000465958	0.000477607	0.000489256	0.000500905	0.000512553	0.000524202	0.000535851	0.0005475	0.000559149	0.000570798
h[c] + ala-L[c] + pmcoa[c] <=> co2[c] + coa[c] + 8aonn[c]	0	0	0	0	0	0	0	0	0	0	0	0	0	0	0	0	0	0	0	0	0	0	0	0	0	0	0	0	0	0	0	0	0	0	0	0	0	0	0	0	0	0	0	0	0	0	0	0	0
h[c] + nadph[c] + 5apru[c] -> nadp[c] + 5aprbu[c]	7.2972e-08	1.45945e-07	2.18918e-07	2.91891e-07	3.64865e-07	4.37838e-07	5.10811e-07	5.83784e-07	6.56757e-07	7.2973e-07	8.02704e-07	8.75677e-07	9.4865e-07	1.02162e-06	1.0946e-06	1.16757e-06	1.24054e-06	1.31352e-06	1.38649e-06	1.45946e-06	1.53244e-06	1.60541e-06	1.67838e-06	1.75135e-06	1.82433e-06	1.8973e-06	1.97027e-06	2.04325e-06	2.11622e-06	2.18919e-06	2.26217e-06	2.33514e-06	2.40811e-06	2.48109e-06	2.55406e-06	2.62703e-06	2.70001e-06	2.77298e-06	2.84595e-06	2.91892e-06	2.9919e-06	3.06487e-06	3.13784e-06	3.21082e-06	3.28379e-06	3.35676e-06	3.42974e-06	3.50271e-06	3.57568e-06
h[c] + arg-L[c] -> co2[c] + agm[c]	6.53767e-06	1.30755e-05	1.96132e-05	2.6151e-05	3.26888e-05	3.92266e-05	4.57644e-05	5.23021e-05	5.88399e-05	6.53777e-05	7.19155e-05	7.84533e-05	8.49911e-05	9.15288e-05	9.80666e-05	0.000104604	0.000111142	0.00011768	0.000124218	0.000130756	0.000137293	0.000143831	0.000150369	0.000156907	0.000163444	0.000169982	0.00017652	0.000183058	0.000189596	0.000196133	0.000202671	0.000209209	0.000215747	0.000222284	0.000228822	0.00023536	0.000241898	0.000248436	0.000254973	0.000261511	0.000268049	0.000274587	0.000281125	0.000287662	0.0002942	0.000300738	0.000307276	0.000313813	0.000320351
argsuc[c] <=> fum[c] + arg-L[c]	0.000420311	0.000840623	0.00126078	0.00168104	0.0021013	0.00252156	0.00294182	0.00336208	0.00378234	0.0042026	0.00462286	0.00504312	0.00546338	0.00588364	0.0063039	0.00672416	0.00714442	0.00756468	0.00798494	0.0084052	0.00882546	0.00924572	0.00966598	0.0100862	0.0105065	0.0109268	0.011347	0.0117673	0.0121875	0.0126078	0.0130281	0.0134483	0.0138686	0.0142888	0.0147091	0.0151294	0.0155496	0.0159699	0.0163901	0.0168104	0.0172307	0.0176509	0.0180712	0.0184914	0.0189117	0.019332	0.0197522	0.0201725	0.0205927
atp[c] + asp-L[c] + citr-L[c] -> h[c] + ppi[c] + amp[c] + argsuc[c]	0.000420311	0.000840623	0.00126078	0.00168104	0.0021013	0.00252156	0.00294182	0.00336208	0.00378234	0.0042026	0.00462286	0.00504312	0.00546338	0.00588364	0.0063039	0.00672416	0.00714442	0.00756468	0.00798494	0.0084052	0.00882546	0.00924572	0.00966598	0.0100862	0.0105065	0.0109268	0.011347	0.0117673	0.0121875	0.0126078	0.0130281	0.0134483	0.0138686	0.0142888	0.0147091	0.0151294	0.0155496	0.0159699	0.0163901	0.0168104	0.0172307	0.0176509	0.0180712	0.0184914	0.0189117	0.019332	0.0197522	0.0201725	0.0205927
atp[c] + arg-L[c] + trnaarg[c] -> ppi[c] + amp[c] + argtrna[c]	0	0	0	0	0	0	0	0	0	0	0	0	0	0	0	0	0	0	0	0	0	0	0	0	0	0	0	0	0	0	0	0	0	0	0	0	0	0	0	0	0	0	0	0	0	0	0	0	0
h[c] + nadph[c] + 4pasp[c] -> nadp[c] + pi[c] + aspsa[c]	0.000140016	0.000280033	0.00042005	0.000560066	0.000700083	0.000840099	0.000980116	0.00112013	0.00126015	0.00140017	0.00154018	0.0016802	0.00182022	0.00196023	0.00210025	0.00224027	0.00238028	0.0025203	0.00266031	0.00280033	0.00294035	0.00308036	0.00322038	0.0033604	0.00350041	0.00364043	0.00378045	0.00392046	0.00406048	0.0042005	0.00434051	0.00448053	0.00462055	0.00476056	0.00490058	0.0050406	0.00518061	0.00532063	0.00546065	0.00560066	0.00574068	0.0058807	0.00602071	0.00616073	0.00630075	0.00644076	0.00658078	0.0067208	0.00686081
h2o[c] + asn-L[c] -> asp-L[c] + nh4[c]	0	0	0	0	0	0	0	0	0	0	0	0	0	0	0	0	0	0	0	0	0	0	0	0	0	0	0	0	0	0	0	0	0	0	0	0	0	0	0	0	0	0	0	0	0	0	0	0	0
atp[c] + asn-L[c] + trnaasn[c] -> ppi[c] + amp[c] + asntrna[c]	0	0	0	0	0	0	0	0	0	0	0	0	0	0	0	0	0	0	0	0	0	0	0	0	0	0	0	0	0	0	0	0	0	0	0	0	0	0	0	0	0	0	0	0	0	0	0	0	0
h[c] + asp-L[c] -> co2[c] + ala-B[c]	7.29523e-08	1.45904e-07	2.18856e-07	2.91808e-07	3.6476e-07	4.37712e-07	5.10664e-07	5.83616e-07	6.56568e-07	7.2952e-07	8.02471e-07	8.75423e-07	9.48375e-07	1.02133e-06	1.09428e-06	1.16723e-06	1.24018e-06	1.31313e-06	1.38609e-06	1.45904e-06	1.53199e-06	1.60494e-06	1.67789e-06	1.75085e-06	1.8238e-06	1.89675e-06	1.9697e-06	2.04265e-06	2.11561e-06	2.18856e-06	2.26151e-06	2.33446e-06	2.40741e-06	2.48037e-06	2.55332e-06	2.62627e-06	2.69922e-06	2.77217e-06	2.84512e-06	2.91808e-06	2.99103e-06	3.06398e-06	3.13693e-06	3.20988e-06	3.28284e-06	3.35579e-06	3.42874e-06	3.50169e-06	3.57464e-06
asp-L[c] + cbp[c] -> h[c] + pi[c] + cbasp[c]	5.0956e-05	0.000101912	0.000152868	0.000203824	0.00025478	0.000305735	0.000356691	0.000407647	0.000458603	0.000509559	0.000560515	0.000611471	0.000662427	0.000713383	0.000764338	0.000815294	0.00086625	0.000917206	0.000968162	0.00101912	0.00107007	0.00112103	0.00117199	0.00122294	0.0012739	0.00132485	0.00137581	0.00142676	0.00147772	0.00152868	0.00157963	0.00163059	0.00168154	0.0017325	0.00178346	0.00183441	0.00188537	0.00193632	0.00198728	0.00203824	0.00208919	0.00214015	0.0021911	0.00224206	0.00229302	0.00234397	0.00239493	0.00244588	0.00249684
atp[c] + asp-L[c] -> adp[c] + 4pasp[c]	0.000140016	0.000280033	0.00042005	0.000560066	0.000700083	0.000840099	0.000980116	0.00112013	0.00126015	0.00140017	0.00154018	0.0016802	0.00182022	0.00196023	0.00210025	0.00224027	0.00238028	0.0025203	0.00266031	0.00280033	0.00294035	0.00308036	0.00322038	0.0033604	0.00350041	0.00364043	0.00378045	0.00392046	0.00406048	0.0042005	0.00434051	0.00448053	0.00462055	0.00476056	0.00490058	0.0050406	0.00518061	0.00532063	0.00546065	0.00560066	0.00574068	0.0058807	0.00602071	0.00616073	0.00630075	0.00644076	0.00658078	0.0067208	0.00686081
o2[c] + asp-L[c] -> h[c] + h2o2[c] + iasp[c]	3.64899e-07	7.29801e-07	1.0947e-06	1.4596e-06	1.82451e-06	2.18941e-06	2.55431e-06	2.91921e-06	3.28411e-06	3.64901e-06	4.01392e-06	4.37882e-06	4.74372e-06	5.10862e-06	5.47352e-06	5.83842e-06	6.20333e-06	6.56823e-06	6.93313e-06	7.29803e-06	7.66293e-06	8.02784e-06	8.39274e-06	8.75764e-06	9.12254e-06	9.48744e-06	9.85234e-06	1.02172e-05	1.05821e-05	1.0947e-05	1.1312e-05	1.16769e-05	1.20418e-05	1.24067e-05	1.27716e-05	1.31365e-05	1.35014e-05	1.38663e-05	1.42312e-05	1.45961e-05	1.4961e-05	1.53259e-05	1.56908e-05	1.60557e-05	1.64206e-05	1.67855e-05	1.71504e-05	1.75153e-05	1.78802e-05
akg[c] + asp-L[c] <=> glu-L[c] + oaa[c]	-0.000774039	-0.00154808	-0.00232196	-0.00309595	-0.00386994	-0.00464393	-0.00541792	-0.0061919	-0.00696589	-0.00773988	-0.00851387	-0.00928786	-0.0100618	-0.0108358	-0.0116098	-0.0123838	-0.0131578	-0.0139318	-0.0147058	-0.0154798	-0.0162538	-0.0170277	-0.0178017	-0.0185757	-0.0193497	-0.0201237	-0.0208977	-0.0216717	-0.0224457	-0.0232196	-0.0239936	-0.0247676	-0.0255416	-0.0263156	-0.0270896	-0.0278636	-0.0286376	-0.0294115	-0.0301855	-0.0309595	-0.0317335	-0.0325075	-0.0332815	-0.0340555	-0.0348295	-0.0356035	-0.0363774	-0.0371514	-0.0379254
atp[c] + asp-L[c] + trnaasp[c] -> ppi[c] + amp[c] + asptrna[c]	0	0	0	0	0	0	0	0	0	0	0	0	0	0	0	0	0	0	0	0	0	0	0	0	0	0	0	0	0	0	0	0	0	0	0	0	0	0	0	0	0	0	0	0	0	0	0	0	0
3 adp[c] + 3 pi[c] + 14 h[p] -> 3 atp[c] + 11 h[c] + 3 h2o[c]	0.000114183	0.000228366	0.000342549	0.000456732	0.000570915	0.000685098	0.000799282	0.000913465	0.00102765	0.00114183	0.00125601	0.0013702	0.00148438	0.00159856	0.00171275	0.00182693	0.00194111	0.0020553	0.00216948	0.00228366	0.00239784	0.00251203	0.00262621	0.00274039	0.00285458	0.00296876	0.00308294	0.00319713	0.00331131	0.00342549	0.00353968	0.00365386	0.00376804	0.00388222	0.00399641	0.00411059	0.00422477	0.00433896	0.00445314	0.00456732	0.00468151	0.00479569	0.00490987	0.00502406	0.00513824	0.00525242	0.0053666	0.00548079	0.00559497
3 adp[c] + 3 pi[c] + 14 h[u] -> 3 atp[c] + 11 h[c] + 3 h2o[c]	0.0126685	0.025337	0.0380055	0.050674	0.0633425	0.076011	0.0886795	0.101348	0.114017	0.126685	0.139354	0.152022	0.164691	0.177359	0.190028	0.202696	0.215365	0.228033	0.240702	0.25337	0.266039	0.278707	0.291376	0.304044	0.316713	0.329381	0.34205	0.354718	0.367387	0.380055	0.392724	0.405392	0.418061	0.430729	0.443398	0.456066	0.468735	0.481403	0.494072	0.50674	0.519409	0.532077	0.544746	0.557414	0.570083	0.582751	0.59542	0.608088	0.620757
atp[c] + prpp[c] -> ppi[c] + prbatp[c]	1.39939e-05	2.79877e-05	4.19816e-05	5.59755e-05	6.99693e-05	8.39632e-05	9.7957e-05	0.000111951	0.000125945	0.000139939	0.000153932	0.000167926	0.00018192	0.000195914	0.000209908	0.000223902	0.000237896	0.000251889	0.000265883	0.000279877	0.000293871	0.000307865	0.000321859	0.000335853	0.000349847	0.00036384	0.000377834	0.000391828	0.000405822	0.000419816	0.00043381	0.000447804	0.000461797	0.000475791	0.000489785	0.000503779	0.000517773	0.000531767	0.000545761	0.000559754	0.000573748	0.000587742	0.000601736	0.00061573	0.000629724	0.000643718	0.000657711	0.000671705	0.000685699
nad[c] + h2o[c] + bamppald[c] -> 2 h[c] + nadh[c] + ala-B[c]	0	0	0	0	0	0	0	0	0	0	0	0	0	0	0	0	0	0	0	0	0	0	0	0	0	0	0	0	0	0	0	0	0	0	0	0	0	0	0	0	0	0	0	0	0	0	0	0	0
h[c] + o2[c] + nadph[c] + bcarote[c] -> h2o[c] + nadp[c] + bcryptox[c]	4.74735e-07	9.4947e-07	1.4242e-06	1.89894e-06	2.37367e-06	2.84841e-06	3.32314e-06	3.79788e-06	4.27261e-06	4.74735e-06	5.22208e-06	5.69682e-06	6.17155e-06	6.64629e-06	7.12102e-06	7.59576e-06	8.07049e-06	8.54523e-06	9.01996e-06	9.4947e-06	9.96943e-06	1.04442e-05	1.09189e-05	1.13936e-05	1.18684e-05	1.23431e-05	1.28178e-05	1.32926e-05	1.37673e-05	1.4242e-05	1.47168e-05	1.51915e-05	1.56662e-05	1.6141e-05	1.66157e-05	1.70905e-05	1.75652e-05	1.80399e-05	1.85147e-05	1.89894e-05	1.94641e-05	1.99389e-05	2.04136e-05	2.08883e-05	2.13631e-05	2.18378e-05	2.23125e-05	2.27873e-05	2.3262e-05
h[c] + o2[c] + nadph[c] + bcryptox[c] -> h2o[c] + nadp[c] + zeax[c]	4.74735e-07	9.4947e-07	1.4242e-06	1.89894e-06	2.37367e-06	2.84841e-06	3.32314e-06	3.79788e-06	4.27261e-06	4.74735e-06	5.22208e-06	5.69682e-06	6.17155e-06	6.64629e-06	7.12102e-06	7.59576e-06	8.07049e-06	8.54523e-06	9.01996e-06	9.4947e-06	9.96943e-06	1.04442e-05	1.09189e-05	1.13936e-05	1.18684e-05	1.23431e-05	1.28178e-05	1.32926e-05	1.37673e-05	1.4242e-05	1.47168e-05	1.51915e-05	1.56662e-05	1.6141e-05	1.66157e-05	1.70905e-05	1.75652e-05	1.80399e-05	1.85147e-05	1.89894e-05	1.94641e-05	1.99389e-05	2.04136e-05	2.08883e-05	2.13631e-05	2.18378e-05	2.23125e-05	2.27873e-05	2.3262e-05
o2[c] + bcarote[c] -> h2o[c] + echin[c]	4.1144e-07	8.22879e-07	1.23432e-06	1.64576e-06	2.0572e-06	2.46863e-06	2.88007e-06	3.29151e-06	3.70295e-06	4.11439e-06	4.52583e-06	4.93727e-06	5.34871e-06	5.76015e-06	6.17159e-06	6.58302e-06	6.99446e-06	7.4059e-06	7.81734e-06	8.22878e-06	8.64022e-06	9.05166e-06	9.4631e-06	9.87454e-06	1.0286e-05	1.06974e-05	1.11089e-05	1.15203e-05	1.19317e-05	1.23432e-05	1.27546e-05	1.3166e-05	1.35775e-05	1.39889e-05	1.44004e-05	1.48118e-05	1.52232e-05	1.56347e-05	1.60461e-05	1.64576e-05	1.6869e-05	1.72804e-05	1.76919e-05	1.81033e-05	1.85148e-05	1.89262e-05	1.93376e-05	1.97491e-05	2.01605e-05
h[c] + nadph[c] + biliverd[c] -> nadp[c] + bilirub[c]	0	0	0	0	0	0	0	0	0	0	0	0	0	0	0	0	0	0	0	0	0	0	0	0	0	0	0	0	0	0	0	0	0	0	0	0	0	0	0	0	0	0	0	0	0	0	0	0	0
2 accoa[c] -> aacoa[c] + coa[c]	0	0	0	0	0	0	0	0	0	0	0	0	0	0	0	0	0	0	0	0	0	0	0	0	0	0	0	0	0	0	0	0	0	0	0	0	0	0	0	0	0	0	0	0	0	0	0	0	0
amet[c] + dtbt[c] + s[c] -> h[c] + btn[c] + dad-5[c] + met-L[c]	0	0	0	0	0	0	0	0	0	0	0	0	0	0	0	0	0	0	0	0	0	0	0	0	0	0	0	0	0	0	0	0	0	0	0	0	0	0	0	0	0	0	0	0	0	0	0	0	0
2 h2o2[c] -> o2[c] + 2 h2o[c]	2.56604e-05	5.13208e-05	7.69812e-05	0.000102642	0.000128302	0.000153962	0.000179623	0.000205283	0.000230944	0.000256604	0.000282264	0.000307925	0.000333585	0.000359246	0.000384906	0.000410566	0.000436227	0.000461887	0.000487548	0.000513208	0.000538868	0.000564529	0.000590189	0.00061585	0.00064151	0.00066717	0.000692831	0.000718491	0.000744151	0.000769812	0.000795472	0.000821133	0.000846793	0.000872453	0.000898114	0.000923774	0.000949435	0.000975095	0.00100076	0.00102642	0.00105208	0.00107774	0.0011034	0.00112906	0.00115472	0.00118038	0.00120604	0.0012317	0.00125736
2 h[c] + 2 ficytc6[u] + pqh2[u] -> 4 h[u] + 2 focytc6[u] + pq[u]	1.61559e-27	1.61559e-27	1.61559e-27	1.61559e-27	1.61559e-27	1.61559e-27	1.61559e-27	1.61559e-27	1.61559e-27	1.61559e-27	1.61559e-27	1.61559e-27	1.61559e-27	1.61559e-27	1.61559e-27	1.61559e-27	1.61559e-27	1.61559e-27	1.61559e-27	1.61559e-27	1.61559e-27	1.61559e-27	1.61559e-27	1.61559e-27	1.61559e-27	1.61559e-27	1.61559e-27	1.61559e-27	1.61559e-27	1.61559e-27	1.61559e-27	1.61559e-27	1.61559e-27	1.61559e-27	1.61559e-27	1.61559e-27	1.61559e-27	1.61559e-27	1.61559e-27	1.61559e-27	1.61559e-27	1.61559e-27	1.61559e-27	1.61559e-27	1.61559e-27	1.61559e-27	1.61559e-27	1.61559e-27	1.61559e-27
2 h[c] + 2 pcox[p] + pqh2[p] -> 4 h[p] + 2 pcrd[p] + pq[p]	0	0	0	0	0	0	0	0	0	0	0	0	0	0	0	0	0	0	0	0	0	0	0	0	0	0	0	0	0	0	0	0	0	0	0	0	0	0	0	0	0	0	0	0	0	0	0	0	0
2 h[c] + pqh2[u] + 2 pcox[u] -> 4 h[u] + pq[u] + 2 pcrd[u]	0.0284199	0.0568398	0.0852596	0.11368	0.142099	0.170519	0.198939	0.227359	0.255779	0.284199	0.312619	0.341039	0.369458	0.397878	0.426298	0.454718	0.483138	0.511558	0.539978	0.568398	0.596817	0.625237	0.653657	0.682077	0.710497	0.738917	0.767337	0.795757	0.824176	0.852596	0.881016	0.909436	0.937856	0.966276	0.994696	1.02312	1.05154	1.07996	1.10838	1.1368	1.16522	1.19363	1.22205	1.25047	1.27889	1.30731	1.33573	1.36415	1.39257
2 h[c] + pqh2[p] + 2 ficytc6[p] -> 4 h[p] + pq[p] + 2 focytc6[p]	0	0	0	0	0	0	0	0	0	0	0	0	0	0	0	0	0	0	0	0	0	0	0	0	0	0	0	0	0	0	0	0	0	0	0	0	0	0	0	0	0	0	0	0	0	0	0	0	0
atp[c] + co2[c] + nh4[c] -> adp[c] + 2 h[c] + cbp[c]	-7.4226e-11	-7.4226e-11	-7.4226e-11	-7.4226e-11	-7.4226e-11	-7.4226e-11	-7.4226e-11	-7.4226e-11	-7.4226e-11	-7.4226e-11	-7.4226e-11	-7.4226e-11	-7.4226e-11	-7.4226e-11	-7.4226e-11	-7.4226e-11	-7.4226e-11	-7.4226e-11	-7.4226e-11	-7.4226e-11	-7.4226e-11	-7.4226e-11	-7.4226e-11	-7.4226e-11	-7.4226e-11	-7.4226e-11	-7.4226e-11	-7.4226e-11	-7.4226e-11	-7.4226e-11	-7.4226e-11	-7.4226e-11	-7.4226e-11	-7.4226e-11	-7.4226e-11	-7.4226e-11	-7.4226e-11	-7.4226e-11	-7.4226e-11	-7.4226e-11	-7.4226e-11	-7.4226e-11	-7.4226e-11	-7.4226e-11	-7.4226e-11	-7.4226e-11	-7.4226e-11	-7.4226e-11	-7.4226e-11
2 atp[c] + h2o[c] + hco3[c] + gln-L[c] -> 2 adp[c] + 2 h[c] + pi[c] + glu-L[c] + cbp[c]	0.000471267	0.000942535	0.00141365	0.00188486	0.00235608	0.0028273	0.00329851	0.00376973	0.00424094	0.00471216	0.00518338	0.00565459	0.00612581	0.00659702	0.00706824	0.00753946	0.00801067	0.00848189	0.0089531	0.00942432	0.00989554	0.0103668	0.010838	0.0113092	0.0117804	0.0122516	0.0127228	0.013194	0.0136653	0.0141365	0.0146077	0.0150789	0.0155501	0.0160213	0.0164926	0.0169638	0.017435	0.0179062	0.0183774	0.0188486	0.0193199	0.0197911	0.0202623	0.0207335	0.0212047	0.0216759	0.0221472	0.0226184	0.0230896
atp[c] + 4c2me[c] -> adp[c] + h[c] + 2p4c2me[c]	2.91333e-05	5.82665e-05	8.73998e-05	0.000116533	0.000145666	0.0001748	0.000203933	0.000233066	0.000262199	0.000291333	0.000320466	0.000349599	0.000378732	0.000407866	0.000436999	0.000466132	0.000495265	0.000524399	0.000553532	0.000582665	0.000611798	0.000640932	0.000670065	0.000699198	0.000728331	0.000757465	0.000786598	0.000815731	0.000844864	0.000873998	0.000903131	0.000932264	0.000961397	0.000990531	0.00101966	0.0010488	0.00107793	0.00110706	0.0011362	0.00116533	0.00119446	0.0012236	0.00125273	0.00128186	0.001311	0.00134013	0.00136926	0.0013984	0.00142753
2 h[c] + pq[u] + 2 fdxr-2:2[c] -> pqh2[u] + 2 fdxo-2:2[c]	0	0	0	0	0	0	0	0	0	0	0	0	0	0	0	0	0	0	0	0	0	0	0	0	0	0	0	0	0	0	0	0	0	0	0	0	0	0	0	0	0	0	0	0	0	0	0	0	0
chor[c] -> pphn[c]	5.21982e-05	0.000104396	0.000156594	0.000208793	0.000260991	0.000313189	0.000365387	0.000417585	0.000469783	0.000521981	0.000574179	0.000626377	0.000678576	0.000730774	0.000782972	0.00083517	0.000887368	0.000939566	0.000991764	0.00104396	0.00109616	0.00114836	0.00120056	0.00125275	0.00130495	0.00135715	0.00140935	0.00146155	0.00151375	0.00156594	0.00161814	0.00167034	0.00172254	0.00177474	0.00182693	0.00187913	0.00193133	0.00198353	0.00203573	0.00208792	0.00214012	0.00219232	0.00224452	0.00229672	0.00234892	0.00240111	0.00245331	0.00250551	0.00255771
3psme[c] -> pi[c] + chor[c]	6.42981e-05	0.000128596	0.000192894	0.000257192	0.00032149	0.000385788	0.000450086	0.000514384	0.000578682	0.00064298	0.000707278	0.000771576	0.000835874	0.000900172	0.00096447	0.00102877	0.00109307	0.00115736	0.00122166	0.00128596	0.00135026	0.00141456	0.00147885	0.00154315	0.00160745	0.00167175	0.00173605	0.00180034	0.00186464	0.00192894	0.00199324	0.00205754	0.00212183	0.00218613	0.00225043	0.00231473	0.00237903	0.00244332	0.00250762	0.00257192	0.00263622	0.00270052	0.00276481	0.00282911	0.00289341	0.00295771	0.00302201	0.0030863	0.0031506
h[c] + chlld[c] + phdp[c] -> ppi[c] + cholphya[c]	3.46232e-06	6.92464e-06	1.0387e-05	1.38493e-05	1.73116e-05	2.07739e-05	2.42362e-05	2.76985e-05	3.11608e-05	3.46232e-05	3.80855e-05	4.15478e-05	4.50101e-05	4.84724e-05	5.19347e-05	5.53971e-05	5.88594e-05	6.23217e-05	6.5784e-05	6.92463e-05	7.27086e-05	7.6171e-05	7.96333e-05	8.30956e-05	8.65579e-05	9.00202e-05	9.34825e-05	9.69448e-05	0.000100407	0.000103869	0.000107332	0.000110794	0.000114256	0.000117719	0.000121181	0.000124643	0.000128106	0.000131568	0.00013503	0.000138493	0.000141955	0.000145417	0.00014888	0.000152342	0.000155804	0.000159267	0.000162729	0.000166191	0.000169653
atp[c] + h2o[c] + cobalt2[c] + hgbam[c] -> adp[c] + 2 h[c] + pi[c] + co2dam[c]	3.64345e-08	7.28696e-08	1.09305e-07	1.4574e-07	1.82175e-07	2.1861e-07	2.55045e-07	2.9148e-07	3.27915e-07	3.64351e-07	4.00786e-07	4.37221e-07	4.73656e-07	5.10091e-07	5.46526e-07	5.82961e-07	6.19396e-07	6.55831e-07	6.92267e-07	7.28702e-07	7.65137e-07	8.01572e-07	8.38007e-07	8.74442e-07	9.10877e-07	9.47312e-07	9.83747e-07	1.02018e-06	1.05662e-06	1.09305e-06	1.12949e-06	1.16592e-06	1.20236e-06	1.23879e-06	1.27523e-06	1.31166e-06	1.3481e-06	1.38453e-06	1.42097e-06	1.4574e-06	1.49384e-06	1.53027e-06	1.56671e-06	1.60314e-06	1.63958e-06	1.67601e-06	1.71245e-06	1.74888e-06	1.78532e-06
2 h[c] + o2[c] + cpppg3[c] -> 2 co2[c] + 2 h2o[c] + pppg9[c]	3.57168e-06	7.14336e-06	1.0715e-05	1.42867e-05	1.78584e-05	2.14301e-05	2.50017e-05	2.85734e-05	3.21451e-05	3.57168e-05	3.92884e-05	4.28601e-05	4.64318e-05	5.00035e-05	5.35751e-05	5.71468e-05	6.07185e-05	6.42902e-05	6.78618e-05	7.14335e-05	7.50052e-05	7.85769e-05	8.21485e-05	8.57202e-05	8.92919e-05	9.28636e-05	9.64352e-05	0.000100007	0.000103579	0.00010715	0.000110722	0.000114294	0.000117865	0.000121437	0.000125009	0.00012858	0.000132152	0.000135724	0.000139295	0.000142867	0.000146439	0.00015001	0.000153582	0.000157154	0.000160725	0.000164297	0.000167869	0.00017144	0.000175012
2 amet[c] + cpppg3[c] -> 2 co2[c] + 2 dad-5[c] + 2 met-L[c] + pppg9[c]	0	0	0	0	0	0	0	0	0	0	0	0	0	0	0	0	0	0	0	0	0	0	0	0	0	0	0	0	0	0	0	0	0	0	0	0	0	0	0	0	0	0	0	0	0	0	0	0	0
h2o[c] + accoa[c] + oaa[c] -> h[c] + coa[c] + cit[c]	0.000203817	0.000407634	0.000611452	0.000815269	0.00101909	0.0012229	0.00142672	0.00163054	0.00183436	0.00203817	0.00224199	0.00244581	0.00264963	0.00285344	0.00305726	0.00326108	0.0034649	0.00366871	0.00387253	0.00407635	0.00428017	0.00448398	0.0046878	0.00489162	0.00509544	0.00529925	0.00550307	0.00570689	0.00591071	0.00611452	0.00631834	0.00652216	0.00672598	0.00692979	0.00713361	0.00733743	0.00754125	0.00774506	0.00794888	0.0081527	0.00835652	0.00856033	0.00876415	0.00896797	0.00917179	0.0093756	0.00957942	0.00978324	0.00998706
h[c] + h2o[c] + csn[c] -> nh4[c] + ura[c]	0	0	0	0	0	0	0	0	0	0	0	0	0	0	0	0	0	0	0	0	0	0	0	0	0	0	0	0	0	0	0	0	0	0	0	0	0	0	0	0	0	0	0	0	0	0	0	0	0
atp[c] + nh4[c] + utp[c] -> adp[c] + 2 h[c] + pi[c] + ctp[c]	2.4201e-05	4.84021e-05	7.26032e-05	9.68042e-05	0.000121005	0.000145206	0.000169407	0.000193609	0.00021781	0.000242011	0.000266212	0.000290413	0.000314614	0.000338815	0.000363016	0.000387217	0.000411418	0.000435619	0.00045982	0.000484022	0.000508223	0.000532424	0.000556625	0.000580826	0.000605027	0.000629228	0.000653429	0.00067763	0.000701831	0.000726032	0.000750233	0.000774435	0.000798636	0.000822837	0.000847038	0.000871239	0.00089544	0.000919641	0.000943842	0.000968043	0.000992244	0.00101645	0.00104065	0.00106485	0.00108905	0.00111325	0.00113745	0.00116165	0.00118585
atp[c] + h2o[c] + gln-L[c] + utp[c] -> adp[c] + 2 h[c] + pi[c] + glu-L[c] + ctp[c]	5.0243e-15	5.0243e-15	5.0243e-15	5.0243e-15	5.0243e-15	5.0243e-15	5.0243e-15	5.0243e-15	5.0243e-15	5.0243e-15	5.0243e-15	5.0243e-15	5.0243e-15	5.0243e-15	5.0243e-15	5.0243e-15	5.0243e-15	5.0243e-15	5.0243e-15	5.0243e-15	5.0243e-15	5.0243e-15	5.0243e-15	5.0243e-15	5.0243e-15	5.0243e-15	5.0243e-15	5.0243e-15	5.0243e-15	5.0243e-15	5.0243e-15	5.0243e-15	5.0243e-15	5.0243e-15	5.0243e-15	5.0243e-15	5.0243e-15	5.0243e-15	5.0243e-15	5.0243e-15	5.0243e-15	5.0243e-15	5.0243e-15	5.0243e-15	5.0243e-15	5.0243e-15	5.0243e-15	5.0243e-15	5.0243e-15
4 h[c] + 2 focytc6[u] + 0.5 o2[u] -> 2 h[u] + 2 ficytc6[u] + h2o[u]	1.3623e-25	1.3623e-25	1.3623e-25	1.3623e-25	1.3623e-25	1.3623e-25	1.3623e-25	1.3623e-25	1.3623e-25	1.3623e-25	1.3623e-25	1.3623e-25	1.3623e-25	1.3623e-25	1.3623e-25	1.3623e-25	1.3623e-25	1.3623e-25	1.3623e-25	1.3623e-25	1.3623e-25	1.3623e-25	1.3623e-25	1.3623e-25	1.3623e-25	1.3623e-25	1.3623e-25	1.3623e-25	1.3623e-25	1.3623e-25	1.3623e-25	1.3623e-25	1.3623e-25	1.3623e-25	1.3623e-25	1.3623e-25	1.3623e-25	1.3623e-25	1.3623e-25	1.3623e-25	1.3623e-25	1.3623e-25	1.3623e-25	1.3623e-25	1.3623e-25	1.3623e-25	1.3623e-25	1.3623e-25	1.3623e-25
4 h[c] + 2 pcrd[u] + 0.5 o2[u] -> 2 h[u] + 2 pcox[u] + h2o[u]	0	0	0	0	0	0	0	0	0	0	0	0	0	0	0	0	0	0	0	0	0	0	0	0	0	0	0	0	0	0	0	0	0	0	0	0	0	0	0	0	0	0	0	0	0	0	0	0	0
4 h[c] + 2 pcrd[p] + 0.5 o2[p] -> 2 h[p] + 2 pcox[p] + h2o[p]	0	0	0	0	0	0	0	0	0	0	0	0	0	0	0	0	0	0	0	0	0	0	0	0	0	0	0	0	0	0	0	0	0	0	0	0	0	0	0	0	0	0	0	0	0	0	0	0	0
4 h[c] + 2 focytc6[p] + 0.5 o2[p] -> 2 h[p] + 2 ficytc6[p] + h2o[p]	0	0	0	0	0	0	0	0	0	0	0	0	0	0	0	0	0	0	0	0	0	0	0	0	0	0	0	0	0	0	0	0	0	0	0	0	0	0	0	0	0	0	0	0	0	0	0	0	0
2 h2o[c] + cyanphy[c] -> asp-L[c] + arg-L[c] + precyanphy[c]	6.45493e-11	6.45493e-11	6.45493e-11	6.45493e-11	6.45493e-11	6.45493e-11	6.45493e-11	6.45493e-11	6.45493e-11	6.45493e-11	6.45493e-11	6.45493e-11	6.45493e-11	6.45493e-11	6.45493e-11	6.45493e-11	6.45493e-11	6.45493e-11	6.45493e-11	6.45493e-11	6.45493e-11	6.45493e-11	6.45493e-11	6.45493e-11	6.45493e-11	6.45493e-11	6.45493e-11	6.45493e-11	6.45493e-11	6.45493e-11	6.45493e-11	6.45493e-11	6.45493e-11	6.45493e-11	6.45493e-11	6.45493e-11	6.45493e-11	6.45493e-11	6.45493e-11	6.45493e-11	6.45493e-11	6.45493e-11	6.45493e-11	6.45493e-11	6.45493e-11	6.45493e-11	6.45493e-11	6.45493e-11	6.45493e-11
2 atp[c] + asp-L[c] + arg-L[c] + precyanphy[c] -> 2 adp[c] + 2 h[c] + 2 pi[c] + cyanphy[c]	-1.93017e-10	-1.93017e-10	-1.93017e-10	-1.93017e-10	-1.93017e-10	-1.93017e-10	-1.93017e-10	-1.93017e-10	-1.93017e-10	-1.93017e-10	-1.93017e-10	-1.93017e-10	-1.93017e-10	-1.93017e-10	-1.93017e-10	-1.93017e-10	-1.93017e-10	-1.93017e-10	-1.93017e-10	-1.93017e-10	-1.93017e-10	-1.93017e-10	-1.93017e-10	-1.93017e-10	-1.93017e-10	-1.93017e-10	-1.93017e-10	-1.93017e-10	-1.93017e-10	-1.93017e-10	-1.93017e-10	-1.93017e-10	-1.93017e-10	-1.93017e-10	-1.93017e-10	-1.93017e-10	-1.93017e-10	-1.93017e-10	-1.93017e-10	-1.93017e-10	-1.93017e-10	-1.93017e-10	-1.93017e-10	-1.93017e-10	-1.93017e-10	-1.93017e-10	-1.93017e-10	-1.93017e-10	-1.93017e-10
atp[c] + h[c] + co1dam[c] -> adcobdam[c] + pppi[c]	3.64345e-08	7.28696e-08	1.09305e-07	1.4574e-07	1.82175e-07	2.1861e-07	2.55045e-07	2.9148e-07	3.27915e-07	3.64351e-07	4.00786e-07	4.37221e-07	4.73656e-07	5.10091e-07	5.46526e-07	5.82961e-07	6.19396e-07	6.55831e-07	6.92267e-07	7.28702e-07	7.65137e-07	8.01572e-07	8.38007e-07	8.74442e-07	9.10877e-07	9.47312e-07	9.83747e-07	1.02018e-06	1.05662e-06	1.09305e-06	1.12949e-06	1.16592e-06	1.20236e-06	1.23879e-06	1.27523e-06	1.31166e-06	1.3481e-06	1.38453e-06	1.42097e-06	1.4574e-06	1.49384e-06	1.53027e-06	1.56671e-06	1.60314e-06	1.63958e-06	1.67601e-06	1.71245e-06	1.74888e-06	1.78532e-06
nadh[c] + 2 co2dam[c] -> h[c] + nad[c] + 2 co1dam[c]	1.82173e-08	3.64348e-08	5.46524e-08	7.28699e-08	9.10875e-08	1.09305e-07	1.27523e-07	1.4574e-07	1.63958e-07	1.82175e-07	2.00393e-07	2.1861e-07	2.36828e-07	2.55045e-07	2.73263e-07	2.91481e-07	3.09698e-07	3.27916e-07	3.46133e-07	3.64351e-07	3.82568e-07	4.00786e-07	4.19003e-07	4.37221e-07	4.55439e-07	4.73656e-07	4.91874e-07	5.10091e-07	5.28309e-07	5.46526e-07	5.64744e-07	5.82961e-07	6.01179e-07	6.19397e-07	6.37614e-07	6.55832e-07	6.74049e-07	6.92267e-07	7.10484e-07	7.28702e-07	7.46919e-07	7.65137e-07	7.83355e-07	8.01572e-07	8.1979e-07	8.38007e-07	8.56225e-07	8.74442e-07	8.9266e-07
acser[c] + h2s[c] -> h[c] + ac[c] + cys-L[c]	7.59804e-06	1.51961e-05	2.27941e-05	3.03921e-05	3.79901e-05	4.55882e-05	5.31862e-05	6.07842e-05	6.83823e-05	7.59803e-05	8.35783e-05	9.11763e-05	9.87744e-05	0.000106372	0.00011397	0.000121568	0.000129166	0.000136765	0.000144363	0.000151961	0.000159559	0.000167157	0.000174755	0.000182353	0.000189951	0.000197549	0.000205147	0.000212745	0.000220343	0.000227941	0.000235539	0.000243137	0.000250735	0.000258333	0.000265931	0.000273529	0.000281127	0.000288725	0.000296323	0.000303921	0.000311519	0.000319117	0.000326715	0.000334313	0.000341911	0.000349509	0.000357107	0.000364705	0.000372303
akg[c] + cys-L[c] <=> glu-L[c] + mercppyr[c]	0	0	0	0	0	0	0	0	0	0	0	0	0	0	0	0	0	0	0	0	0	0	0	0	0	0	0	0	0	0	0	0	0	0	0	0	0	0	0	0	0	0	0	0	0	0	0	0	0
atp[c] + cys-L[c] + trnacys[c] -> ppi[c] + amp[c] + cystrna[c]	0	0	0	0	0	0	0	0	0	0	0	0	0	0	0	0	0	0	0	0	0	0	0	0	0	0	0	0	0	0	0	0	0	0	0	0	0	0	0	0	0	0	0	0	0	0	0	0	0
pqh2[p] + 0.5 o2[p] -> pq[p] + h2o[p]	0	0	0	0	0	0	0	0	0	0	0	0	0	0	0	0	0	0	0	0	0	0	0	0	0	0	0	0	0	0	0	0	0	0	0	0	0	0	0	0	0	0	0	0	0	0	0	0	0
pqh2[u] + 0.5 o2[u] -> pq[u] + h2o[u]	0	0	0	0	0	0	0	0	0	0	0	0	0	0	0	0	0	0	0	0	0	0	0	0	0	0	0	0	0	0	0	0	0	0	0	0	0	0	0	0	0	0	0	0	0	0	0	0	0
atp[c] + cmp[c] <=> adp[c] + cdp[c]	3.17319e-05	6.34637e-05	9.51955e-05	0.000126927	0.000158659	0.000190391	0.000222123	0.000253855	0.000285586	0.000317318	0.00034905	0.000380782	0.000412514	0.000444246	0.000475977	0.000507709	0.000539441	0.000571173	0.000602905	0.000634637	0.000666368	0.0006981	0.000729832	0.000761564	0.000793296	0.000825027	0.000856759	0.000888491	0.000920223	0.000951955	0.000983687	0.00101542	0.00104715	0.00107888	0.00111061	0.00114235	0.00117408	0.00120581	0.00123754	0.00126927	0.001301	0.00133274	0.00136447	0.0013962	0.00142793	0.00145966	0.0014914	0.00152313	0.00155486
h[c] + 26dap-M[c] -> co2[c] + lys-L[c]	3.1468e-05	6.29362e-05	9.44044e-05	0.000125873	0.000157341	0.000188809	0.000220277	0.000251745	0.000283213	0.000314682	0.00034615	0.000377618	0.000409086	0.000440554	0.000472022	0.000503491	0.000534959	0.000566427	0.000597895	0.000629363	0.000660831	0.0006923	0.000723768	0.000755236	0.000786704	0.000818172	0.00084964	0.000881109	0.000912577	0.000944045	0.000975513	0.00100698	0.00103845	0.00106992	0.00110139	0.00113285	0.00116432	0.00119579	0.00122726	0.00125873	0.00129019	0.00132166	0.00135313	0.0013846	0.00141607	0.00144754	0.001479	0.00151047	0.00154194
26dap-LL[c] <=> 26dap-M[c]	3.55899e-05	7.118e-05	0.00010677	0.00014236	0.00017795	0.00021354	0.00024913	0.00028472	0.000320311	0.000355901	0.000391491	0.000427081	0.000462671	0.000498261	0.000533851	0.000569441	0.000605031	0.000640621	0.000676211	0.000711801	0.000747391	0.000782982	0.000818572	0.000854162	0.000889752	0.000925342	0.000960932	0.000996522	0.00103211	0.0010677	0.00110329	0.00113888	0.00117447	0.00121006	0.00124565	0.00128124	0.00131683	0.00135242	0.00138801	0.0014236	0.00145919	0.00149478	0.00153037	0.00156596	0.00160155	0.00163714	0.00167273	0.00170832	0.00174391
h[c] + pa160[c] + ctp[c] -> ppi[c] + cdpdhdecg[c]	1.30652e-06	2.61304e-06	3.91955e-06	5.22607e-06	6.53259e-06	7.83911e-06	9.14562e-06	1.04521e-05	1.17587e-05	1.30652e-05	1.43717e-05	1.56782e-05	1.69847e-05	1.82912e-05	1.95978e-05	2.09043e-05	2.22108e-05	2.35173e-05	2.48238e-05	2.61303e-05	2.74369e-05	2.87434e-05	3.00499e-05	3.13564e-05	3.26629e-05	3.39695e-05	3.5276e-05	3.65825e-05	3.7889e-05	3.91955e-05	4.0502e-05	4.18086e-05	4.31151e-05	4.44216e-05	4.57281e-05	4.70346e-05	4.83411e-05	4.96477e-05	5.09542e-05	5.22607e-05	5.35672e-05	5.48737e-05	5.61802e-05	5.74868e-05	5.87933e-05	6.00998e-05	6.14063e-05	6.27128e-05	6.40193e-05
h[c] + pa161[c] + ctp[c] -> ppi[c] + cdpdhdec9eg[c]	2.22728e-08	4.45456e-08	6.68184e-08	8.90912e-08	1.11364e-07	1.33637e-07	1.5591e-07	1.78182e-07	2.00455e-07	2.22728e-07	2.45001e-07	2.67274e-07	2.89546e-07	3.11819e-07	3.34092e-07	3.56365e-07	3.78638e-07	4.0091e-07	4.23183e-07	4.45456e-07	4.67729e-07	4.90002e-07	5.12274e-07	5.34547e-07	5.5682e-07	5.79093e-07	6.01366e-07	6.23638e-07	6.45911e-07	6.68184e-07	6.90457e-07	7.1273e-07	7.35002e-07	7.57275e-07	7.79548e-07	8.01821e-07	8.24094e-07	8.46366e-07	8.68639e-07	8.90912e-07	9.13185e-07	9.35458e-07	9.5773e-07	9.80003e-07	1.00228e-06	1.02455e-06	1.04682e-06	1.06909e-06	1.09137e-06
h[c] + pa180[c] + ctp[c] -> ppi[c] + cdpdodecg[c]	4.4794e-08	8.9588e-08	1.34382e-07	1.79176e-07	2.2397e-07	2.68764e-07	3.13558e-07	3.58352e-07	4.03146e-07	4.4794e-07	4.92733e-07	5.37527e-07	5.82321e-07	6.27115e-07	6.71909e-07	7.16703e-07	7.61497e-07	8.06291e-07	8.51085e-07	8.95879e-07	9.40673e-07	9.85467e-07	1.03026e-06	1.07505e-06	1.11985e-06	1.16464e-06	1.20944e-06	1.25423e-06	1.29902e-06	1.34382e-06	1.38861e-06	1.43341e-06	1.4782e-06	1.52299e-06	1.56779e-06	1.61258e-06	1.65738e-06	1.70217e-06	1.74696e-06	1.79176e-06	1.83655e-06	1.88135e-06	1.92614e-06	1.97093e-06	2.01573e-06	2.06052e-06	2.10532e-06	2.15011e-06	2.1949e-06
h[c] + pa181[c] + ctp[c] -> ppi[c] + cdpdodec11eg[c]	8.33679e-08	1.66736e-07	2.50103e-07	3.33471e-07	4.16839e-07	5.00207e-07	5.83575e-07	6.66942e-07	7.5031e-07	8.33678e-07	9.17046e-07	1.00041e-06	1.08378e-06	1.16715e-06	1.25052e-06	1.33388e-06	1.41725e-06	1.50062e-06	1.58399e-06	1.66736e-06	1.75072e-06	1.83409e-06	1.91746e-06	2.00083e-06	2.08419e-06	2.16756e-06	2.25093e-06	2.3343e-06	2.41767e-06	2.50103e-06	2.5844e-06	2.66777e-06	2.75114e-06	2.8345e-06	2.91787e-06	3.00124e-06	3.08461e-06	3.16798e-06	3.25134e-06	3.33471e-06	3.41808e-06	3.50145e-06	3.58481e-06	3.66818e-06	3.75155e-06	3.83492e-06	3.91829e-06	4.00165e-06	4.08502e-06
h[c] + pa181:9[c] + ctp[c] -> ppi[c] + cdpdodec9eg[c]	8.33679e-08	1.66736e-07	2.50103e-07	3.33471e-07	4.16839e-07	5.00207e-07	5.83575e-07	6.66942e-07	7.5031e-07	8.33678e-07	9.17046e-07	1.00041e-06	1.08378e-06	1.16715e-06	1.25052e-06	1.33388e-06	1.41725e-06	1.50062e-06	1.58399e-06	1.66736e-06	1.75072e-06	1.83409e-06	1.91746e-06	2.00083e-06	2.08419e-06	2.16756e-06	2.25093e-06	2.3343e-06	2.41767e-06	2.50103e-06	2.5844e-06	2.66777e-06	2.75114e-06	2.8345e-06	2.91787e-06	3.00124e-06	3.08461e-06	3.16798e-06	3.25134e-06	3.33471e-06	3.41808e-06	3.50145e-06	3.58481e-06	3.66818e-06	3.75155e-06	3.83492e-06	3.91829e-06	4.00165e-06	4.08502e-06
h[c] + pa182:9:12[c] + ctp[c] -> ppi[c] + cdpdodec912eg[c]	8.46717e-07	1.69343e-06	2.54015e-06	3.38687e-06	4.23358e-06	5.0803e-06	5.92701e-06	6.77373e-06	7.62045e-06	8.46716e-06	9.31388e-06	1.01606e-05	1.10073e-05	1.1854e-05	1.27007e-05	1.35475e-05	1.43942e-05	1.52409e-05	1.60876e-05	1.69343e-05	1.7781e-05	1.86278e-05	1.94745e-05	2.03212e-05	2.11679e-05	2.20146e-05	2.28613e-05	2.3708e-05	2.45548e-05	2.54015e-05	2.62482e-05	2.70949e-05	2.79416e-05	2.87883e-05	2.96351e-05	3.04818e-05	3.13285e-05	3.21752e-05	3.30219e-05	3.38686e-05	3.47154e-05	3.55621e-05	3.64088e-05	3.72555e-05	3.81022e-05	3.89489e-05	3.97957e-05	4.06424e-05	4.14891e-05
h[c] + pa183:6:9:12[c] + ctp[c] -> ppi[c] + cdpdodec6912eg[c]	0	0	0	0	0	0	0	0	0	0	0	0	0	0	0	0	0	0	0	0	0	0	0	0	0	0	0	0	0	0	0	0	0	0	0	0	0	0	0	0	0	0	0	0	0	0	0	0	0
h[c] + pa183:9:12:15[c] + ctp[c] -> ppi[c] + cdpdodec91215eg[c]	2.11536e-07	4.23072e-07	6.34608e-07	8.46144e-07	1.05768e-06	1.26922e-06	1.48075e-06	1.69229e-06	1.90382e-06	2.11536e-06	2.3269e-06	2.53843e-06	2.74997e-06	2.9615e-06	3.17304e-06	3.38458e-06	3.59611e-06	3.80765e-06	4.01919e-06	4.23072e-06	4.44226e-06	4.65379e-06	4.86533e-06	5.07687e-06	5.2884e-06	5.49994e-06	5.71147e-06	5.92301e-06	6.13455e-06	6.34608e-06	6.55762e-06	6.76915e-06	6.98069e-06	7.19223e-06	7.40376e-06	7.6153e-06	7.82683e-06	8.03837e-06	8.24991e-06	8.46144e-06	8.67298e-06	8.88451e-06	9.09605e-06	9.30759e-06	9.51912e-06	9.73066e-06	9.94219e-06	1.01537e-05	1.03653e-05
h[c] + pa184:6:9:12:15[c] + ctp[c] -> ppi[c] + cdpdodec691215eg[c]	0	0	0	0	0	0	0	0	0	0	0	0	0	0	0	0	0	0	0	0	0	0	0	0	0	0	0	0	0	0	0	0	0	0	0	0	0	0	0	0	0	0	0	0	0	0	0	0	0
ru5p-D[c] -> h[c] + db4p[c] + for[c]	1.45944e-07	2.9189e-07	4.37837e-07	5.83783e-07	7.29729e-07	8.75676e-07	1.02162e-06	1.16757e-06	1.31351e-06	1.45946e-06	1.60541e-06	1.75135e-06	1.8973e-06	2.04325e-06	2.18919e-06	2.33514e-06	2.48108e-06	2.62703e-06	2.77298e-06	2.91892e-06	3.06487e-06	3.21082e-06	3.35676e-06	3.50271e-06	3.64866e-06	3.7946e-06	3.94055e-06	4.08649e-06	4.23244e-06	4.37839e-06	4.52433e-06	4.67028e-06	4.81623e-06	4.96217e-06	5.10812e-06	5.25406e-06	5.40001e-06	5.54596e-06	5.6919e-06	5.83785e-06	5.9838e-06	6.12974e-06	6.27569e-06	6.42164e-06	6.56758e-06	6.71353e-06	6.85947e-06	7.00542e-06	7.15137e-06
atp[c] + co2[c] + dann[c] <=> adp[c] + 3 h[c] + pi[c] + dtbt[c]	3.28186e-14	3.28186e-14	3.28186e-14	3.28186e-14	3.28186e-14	3.28186e-14	3.28186e-14	3.28186e-14	3.28186e-14	3.28186e-14	3.28186e-14	3.28186e-14	3.28186e-14	3.28186e-14	3.28186e-14	3.28186e-14	3.28186e-14	3.28186e-14	3.28186e-14	3.28186e-14	3.28186e-14	3.28186e-14	3.28186e-14	3.28186e-14	3.28186e-14	3.28186e-14	3.28186e-14	3.28186e-14	3.28186e-14	3.28186e-14	3.28186e-14	3.28186e-14	3.28186e-14	3.28186e-14	3.28186e-14	3.28186e-14	3.28186e-14	3.28186e-14	3.28186e-14	3.28186e-14	3.28186e-14	3.28186e-14	3.28186e-14	3.28186e-14	3.28186e-14	3.28186e-14	3.28186e-14	3.28186e-14	3.28186e-14
h[c] + h2o[c] + dctp[c] -> nh4[c] + dutp[c]	7.70434e-13	7.70434e-13	7.70434e-13	7.70434e-13	7.70434e-13	7.70434e-13	7.70434e-13	7.70434e-13	7.70434e-13	7.70434e-13	7.70434e-13	7.70434e-13	7.70434e-13	7.70434e-13	7.70434e-13	7.70434e-13	7.70434e-13	7.70434e-13	7.70434e-13	7.70434e-13	7.70434e-13	7.70434e-13	7.70434e-13	7.70434e-13	7.70434e-13	7.70434e-13	7.70434e-13	7.70434e-13	7.70434e-13	7.70434e-13	7.70434e-13	7.70434e-13	7.70434e-13	7.70434e-13	7.70434e-13	7.70434e-13	7.70434e-13	7.70434e-13	7.70434e-13	7.70434e-13	7.70434e-13	7.70434e-13	7.70434e-13	7.70434e-13	7.70434e-13	7.70434e-13	7.70434e-13	7.70434e-13	7.70434e-13
h[c] + h2o[c] + ctp[c] -> nh4[c] + utp[c]	-1.26895e-10	-1.26895e-10	-1.26895e-10	-1.26895e-10	-1.26895e-10	-1.26895e-10	-1.26895e-10	-1.26895e-10	-1.26895e-10	-1.26895e-10	-1.26895e-10	-1.26895e-10	-1.26895e-10	-1.26895e-10	-1.26895e-10	-1.26895e-10	-1.26895e-10	-1.26895e-10	-1.26895e-10	-1.26895e-10	-1.26895e-10	-1.26895e-10	-1.26895e-10	-1.26895e-10	-1.26895e-10	-1.26895e-10	-1.26895e-10	-1.26895e-10	-1.26895e-10	-1.26895e-10	-1.26895e-10	-1.26895e-10	-1.26895e-10	-1.26895e-10	-1.26895e-10	-1.26895e-10	-1.26895e-10	-1.26895e-10	-1.26895e-10	-1.26895e-10	-1.26895e-10	-1.26895e-10	-1.26895e-10	-1.26895e-10	-1.26895e-10	-1.26895e-10	-1.26895e-10	-1.26895e-10	-1.26895e-10
h2o[c] + e4p[c] + pep[c] -> pi[c] + 2dda7p[c]	6.42981e-05	0.000128596	0.000192894	0.000257192	0.00032149	0.000385788	0.000450086	0.000514384	0.000578682	0.00064298	0.000707278	0.000771576	0.000835874	0.000900172	0.00096447	0.00102877	0.00109307	0.00115736	0.00122166	0.00128596	0.00135026	0.00141456	0.00147885	0.00154315	0.00160745	0.00167175	0.00173605	0.00180034	0.00186464	0.00192894	0.00199324	0.00205754	0.00212183	0.00218613	0.00225043	0.00231473	0.00237903	0.00244332	0.00250762	0.00257192	0.00263622	0.00270052	0.00276481	0.00282911	0.00289341	0.00295771	0.00302201	0.0030863	0.0031506
4h2oglt[c] <=> pyr[c] + glx[c]	0	0	0	0	0	0	0	0	0	0	0	0	0	0	0	0	0	0	0	0	0	0	0	0	0	0	0	0	0	0	0	0	0	0	0	0	0	0	0	0	0	0	0	0	0	0	0	0	0
2 h[c] + o2[c] + octe(9)ACP[c] + 2 fdxr-2:2[c] -> 2 h2o[c] + octe(9:12)ACP[c] + 2 fdxo-2:2[c]	1.87353e-05	3.74706e-05	5.62059e-05	7.49412e-05	9.36765e-05	0.000112412	0.000131147	0.000149882	0.000168618	0.000187353	0.000206088	0.000224824	0.000243559	0.000262294	0.000281029	0.000299765	0.0003185	0.000337235	0.000355971	0.000374706	0.000393441	0.000412176	0.000430912	0.000449647	0.000468382	0.000487118	0.000505853	0.000524588	0.000543324	0.000562059	0.000580794	0.000599529	0.000618265	0.000637	0.000655735	0.000674471	0.000693206	0.000711941	0.000730676	0.000749412	0.000768147	0.000786882	0.000805618	0.000824353	0.000843088	0.000861824	0.000880559	0.000899294	0.000918029
2 h[c] + o2[c] + octe(9:12)ACP[c] + 2 fdxr-2:2[c] -> 2 h2o[c] + 2 fdxo-2:2[c] + octe(9:12:15)ACP[c]	6.39667e-07	1.27933e-06	1.919e-06	2.55867e-06	3.19833e-06	3.838e-06	4.47767e-06	5.11733e-06	5.757e-06	6.39667e-06	7.03633e-06	7.676e-06	8.31567e-06	8.95533e-06	9.595e-06	1.02347e-05	1.08743e-05	1.1514e-05	1.21537e-05	1.27933e-05	1.3433e-05	1.40727e-05	1.47123e-05	1.5352e-05	1.59917e-05	1.66313e-05	1.7271e-05	1.79107e-05	1.85503e-05	1.919e-05	1.98297e-05	2.04693e-05	2.1109e-05	2.17487e-05	2.23883e-05	2.3028e-05	2.36677e-05	2.43073e-05	2.4947e-05	2.55867e-05	2.62263e-05	2.6866e-05	2.75057e-05	2.81453e-05	2.8785e-05	2.94247e-05	3.00643e-05	3.0704e-05	3.13437e-05
2 h[c] + o2[c] + 2 fdxr-2:2[c] + octe(9:12:15)ACP[c] -> 2 h2o[c] + octe(6:9:12:15)ACP[c] + 2 fdxo-2:2[c]	3.46288e-07	6.92575e-07	1.03886e-06	1.38515e-06	1.73144e-06	2.07772e-06	2.42401e-06	2.7703e-06	3.11658e-06	3.46287e-06	3.80916e-06	4.15545e-06	4.50173e-06	4.84802e-06	5.19431e-06	5.54059e-06	5.88688e-06	6.23317e-06	6.57946e-06	6.92574e-06	7.27203e-06	7.61832e-06	7.9646e-06	8.31089e-06	8.65718e-06	9.00347e-06	9.34975e-06	9.69604e-06	1.00423e-05	1.03886e-05	1.07349e-05	1.10812e-05	1.14275e-05	1.17738e-05	1.212e-05	1.24663e-05	1.28126e-05	1.31589e-05	1.35052e-05	1.38515e-05	1.41978e-05	1.45441e-05	1.48903e-05	1.52366e-05	1.55829e-05	1.59292e-05	1.62755e-05	1.66218e-05	1.69681e-05
2 h[c] + o2[c] + octe(9:12)ACP[c] + 2 fdxr-2:2[c] -> 2 h2o[c] + octe(6:9:12)ACP[c] + 2 fdxo-2:2[c]	8.55539e-06	1.71108e-05	2.56661e-05	3.42215e-05	4.27769e-05	5.13323e-05	5.98876e-05	6.8443e-05	7.69984e-05	8.55538e-05	9.41091e-05	0.000102665	0.00011122	0.000119775	0.000128331	0.000136886	0.000145441	0.000153997	0.000162552	0.000171108	0.000179663	0.000188218	0.000196774	0.000205329	0.000213884	0.00022244	0.000230995	0.000239551	0.000248106	0.000256661	0.000265217	0.000273772	0.000282327	0.000290883	0.000299438	0.000307994	0.000316549	0.000325104	0.00033366	0.000342215	0.00035077	0.000359326	0.000367881	0.000376437	0.000384992	0.000393547	0.000402103	0.000410658	0.000419213
2 h[c] + o2[c] + ocdcaACP[c] + 2 fdxr-2:2[c] -> 2 h2o[c] + octe(9)ACP[c] + 2 fdxo-2:2[c]	2.02928e-05	4.05856e-05	6.08784e-05	8.11712e-05	0.000101464	0.000121757	0.00014205	0.000162342	0.000182635	0.000202928	0.000223221	0.000243514	0.000263806	0.000284099	0.000304392	0.000324685	0.000344978	0.00036527	0.000385563	0.000405856	0.000426149	0.000446442	0.000466734	0.000487027	0.00050732	0.000527613	0.000547905	0.000568198	0.000588491	0.000608784	0.000629077	0.000649369	0.000669662	0.000689955	0.000710248	0.000730541	0.000750833	0.000771126	0.000791419	0.000811712	0.000832005	0.000852297	0.00087259	0.000892883	0.000913176	0.000933469	0.000953761	0.000974054	0.000994347
udpgal[c] + mgdg160[c] -> dgdg160[c] + udp[c]	3.39304e-06	6.78608e-06	1.01791e-05	1.35722e-05	1.69652e-05	2.03582e-05	2.37513e-05	2.71443e-05	3.05374e-05	3.39304e-05	3.73234e-05	4.07165e-05	4.41095e-05	4.75026e-05	5.08956e-05	5.42886e-05	5.76817e-05	6.10747e-05	6.44678e-05	6.78608e-05	7.12538e-05	7.46469e-05	7.80399e-05	8.1433e-05	8.4826e-05	8.8219e-05	9.16121e-05	9.50051e-05	9.83982e-05	0.000101791	0.000105184	0.000108577	0.00011197	0.000115363	0.000118756	0.000122149	0.000125542	0.000128936	0.000132329	0.000135722	0.000139115	0.000142508	0.000145901	0.000149294	0.000152687	0.00015608	0.000159473	0.000162866	0.000166259
udpgal[c] + mgdg161[c] -> udp[c] + dgdg161[c]	2.50602e-07	5.01204e-07	7.51805e-07	1.00241e-06	1.25301e-06	1.50361e-06	1.75421e-06	2.00481e-06	2.25542e-06	2.50602e-06	2.75662e-06	3.00722e-06	3.25782e-06	3.50842e-06	3.75903e-06	4.00963e-06	4.26023e-06	4.51083e-06	4.76143e-06	5.01203e-06	5.26264e-06	5.51324e-06	5.76384e-06	6.01444e-06	6.26504e-06	6.51564e-06	6.76625e-06	7.01685e-06	7.26745e-06	7.51805e-06	7.76865e-06	8.01925e-06	8.26986e-06	8.52046e-06	8.77106e-06	9.02166e-06	9.27226e-06	9.52286e-06	9.77347e-06	1.00241e-05	1.02747e-05	1.05253e-05	1.07759e-05	1.10265e-05	1.12771e-05	1.15277e-05	1.17783e-05	1.20289e-05	1.22795e-05
udpgal[c] + mgdg180[c] -> udp[c] + dgdg180[c]	5.80348e-08	1.1607e-07	1.74104e-07	2.32139e-07	2.90174e-07	3.48209e-07	4.06243e-07	4.64278e-07	5.22313e-07	5.80348e-07	6.38382e-07	6.96417e-07	7.54452e-07	8.12487e-07	8.70521e-07	9.28556e-07	9.86591e-07	1.04463e-06	1.10266e-06	1.1607e-06	1.21873e-06	1.27676e-06	1.3348e-06	1.39283e-06	1.45087e-06	1.5089e-06	1.56694e-06	1.62497e-06	1.68301e-06	1.74104e-06	1.79908e-06	1.85711e-06	1.91515e-06	1.97318e-06	2.03122e-06	2.08925e-06	2.14729e-06	2.20532e-06	2.26336e-06	2.32139e-06	2.37943e-06	2.43746e-06	2.49549e-06	2.55353e-06	2.61156e-06	2.6696e-06	2.72763e-06	2.78567e-06	2.8437e-06
udpgal[c] + mgdg181[c] -> udp[c] + dgdg181[c]	7.58407e-08	1.51681e-07	2.27522e-07	3.03362e-07	3.79203e-07	4.55044e-07	5.30884e-07	6.06725e-07	6.82565e-07	7.58406e-07	8.34246e-07	9.10087e-07	9.85928e-07	1.06177e-06	1.13761e-06	1.21345e-06	1.28929e-06	1.36513e-06	1.44097e-06	1.51681e-06	1.59265e-06	1.66849e-06	1.74433e-06	1.82017e-06	1.89601e-06	1.97186e-06	2.0477e-06	2.12354e-06	2.19938e-06	2.27522e-06	2.35106e-06	2.4269e-06	2.50274e-06	2.57858e-06	2.65442e-06	2.73026e-06	2.8061e-06	2.88194e-06	2.95778e-06	3.03362e-06	3.10946e-06	3.1853e-06	3.26115e-06	3.33699e-06	3.41283e-06	3.48867e-06	3.56451e-06	3.64035e-06	3.71619e-06
udpgal[c] + mgdg181:9[c] -> udp[c] + dgdg181:9[c]	7.58407e-08	1.51681e-07	2.27522e-07	3.03362e-07	3.79203e-07	4.55044e-07	5.30884e-07	6.06725e-07	6.82565e-07	7.58406e-07	8.34246e-07	9.10087e-07	9.85928e-07	1.06177e-06	1.13761e-06	1.21345e-06	1.28929e-06	1.36513e-06	1.44097e-06	1.51681e-06	1.59265e-06	1.66849e-06	1.74433e-06	1.82017e-06	1.89601e-06	1.97186e-06	2.0477e-06	2.12354e-06	2.19938e-06	2.27522e-06	2.35106e-06	2.4269e-06	2.50274e-06	2.57858e-06	2.65442e-06	2.73026e-06	2.8061e-06	2.88194e-06	2.95778e-06	3.03362e-06	3.10946e-06	3.1853e-06	3.26115e-06	3.33699e-06	3.41283e-06	3.48867e-06	3.56451e-06	3.64035e-06	3.71619e-06
udpgal[c] + mgdg182:9:12[c] -> udp[c] + dgdg182:9:12[c]	8.66225e-07	1.73245e-06	2.59867e-06	3.4649e-06	4.33112e-06	5.19735e-06	6.06357e-06	6.9298e-06	7.79602e-06	8.66224e-06	9.52847e-06	1.03947e-05	1.12609e-05	1.21271e-05	1.29934e-05	1.38596e-05	1.47258e-05	1.5592e-05	1.64583e-05	1.73245e-05	1.81907e-05	1.90569e-05	1.99232e-05	2.07894e-05	2.16556e-05	2.25218e-05	2.33881e-05	2.42543e-05	2.51205e-05	2.59867e-05	2.6853e-05	2.77192e-05	2.85854e-05	2.94516e-05	3.03179e-05	3.11841e-05	3.20503e-05	3.29165e-05	3.37827e-05	3.4649e-05	3.55152e-05	3.63814e-05	3.72476e-05	3.81139e-05	3.89801e-05	3.98463e-05	4.07125e-05	4.15788e-05	4.2445e-05
udpgal[c] + mgdg183:6:9:12[c] -> udp[c] + dgdg183:6:9:12[c]	1.88417e-06	3.76834e-06	5.65251e-06	7.53668e-06	9.42085e-06	1.1305e-05	1.31892e-05	1.50734e-05	1.69575e-05	1.88417e-05	2.07259e-05	2.261e-05	2.44942e-05	2.63784e-05	2.82625e-05	3.01467e-05	3.20309e-05	3.3915e-05	3.57992e-05	3.76834e-05	3.95676e-05	4.14517e-05	4.33359e-05	4.52201e-05	4.71042e-05	4.89884e-05	5.08726e-05	5.27567e-05	5.46409e-05	5.65251e-05	5.84092e-05	6.02934e-05	6.21776e-05	6.40617e-05	6.59459e-05	6.78301e-05	6.97143e-05	7.15984e-05	7.34826e-05	7.53668e-05	7.72509e-05	7.91351e-05	8.10193e-05	8.29034e-05	8.47876e-05	8.66718e-05	8.85559e-05	9.04401e-05	9.23243e-05
udpgal[c] + mgdg183:9:12:15[c] -> udp[c] + dgdg183:9:12:15[c]	2.47302e-08	4.94603e-08	7.41904e-08	9.89205e-08	1.23651e-07	1.48381e-07	1.73111e-07	1.97841e-07	2.22571e-07	2.47301e-07	2.72031e-07	2.96762e-07	3.21492e-07	3.46222e-07	3.70952e-07	3.95682e-07	4.20412e-07	4.45142e-07	4.69872e-07	4.94603e-07	5.19333e-07	5.44063e-07	5.68793e-07	5.93523e-07	6.18253e-07	6.42983e-07	6.67713e-07	6.92444e-07	7.17174e-07	7.41904e-07	7.66634e-07	7.91364e-07	8.16094e-07	8.40824e-07	8.65554e-07	8.90285e-07	9.15015e-07	9.39745e-07	9.64475e-07	9.89205e-07	1.01394e-06	1.03867e-06	1.0634e-06	1.08813e-06	1.11286e-06	1.13759e-06	1.16232e-06	1.18705e-06	1.21178e-06
udpgal[c] + mgdg184:6:9:12:15[c] -> udp[c] + dgdg184:6:9:12:15[c]	1.02219e-07	2.04439e-07	3.06658e-07	4.08877e-07	5.11097e-07	6.13316e-07	7.15535e-07	8.17754e-07	9.19974e-07	1.02219e-06	1.12441e-06	1.22663e-06	1.32885e-06	1.43107e-06	1.53329e-06	1.63551e-06	1.73773e-06	1.83995e-06	1.94217e-06	2.04439e-06	2.1466e-06	2.24882e-06	2.35104e-06	2.45326e-06	2.55548e-06	2.6577e-06	2.75992e-06	2.86214e-06	2.96436e-06	3.06658e-06	3.1688e-06	3.27102e-06	3.37324e-06	3.47546e-06	3.57767e-06	3.67989e-06	3.78211e-06	3.88433e-06	3.98655e-06	4.08877e-06	4.19099e-06	4.29321e-06	4.39543e-06	4.49765e-06	4.59987e-06	4.70209e-06	4.80431e-06	4.90653e-06	5.00874e-06
23dhmb[c] -> h2o[c] + 3mob[c]	0.000136533	0.000273066	0.000409599	0.000546132	0.000682665	0.000819199	0.000955732	0.00109226	0.0012288	0.00136533	0.00150186	0.0016384	0.00177493	0.00191146	0.002048	0.00218453	0.00232106	0.0024576	0.00259413	0.00273066	0.00286719	0.00300373	0.00314026	0.00327679	0.00341333	0.00354986	0.00368639	0.00382293	0.00395946	0.00409599	0.00423253	0.00436906	0.00450559	0.00464212	0.00477866	0.00491519	0.00505172	0.00518826	0.00532479	0.00546132	0.00559786	0.00573439	0.00587092	0.00600745	0.00614399	0.00628052	0.00641705	0.00655359	0.00669012
23dhmp[c] -> h2o[c] + 3mop[c]	4.72007e-05	9.44013e-05	0.000141602	0.000188803	0.000236003	0.000283204	0.000330404	0.000377605	0.000424806	0.000472006	0.000519207	0.000566408	0.000613608	0.000660809	0.000708009	0.00075521	0.000802411	0.000849611	0.000896812	0.000944013	0.000991213	0.00103841	0.00108561	0.00113282	0.00118002	0.00122722	0.00127442	0.00132162	0.00136882	0.00141602	0.00146322	0.00151042	0.00155762	0.00160482	0.00165202	0.00169922	0.00174642	0.00179362	0.00184082	0.00188802	0.00193523	0.00198243	0.00202963	0.00207683	0.00212403	0.00217123	0.00221843	0.00226563	0.00231283
h[c] + nadph[c] + 23dhdp[c] -> nadp[c] + thdp[c]	3.55899e-05	7.118e-05	0.00010677	0.00014236	0.00017795	0.00021354	0.00024913	0.00028472	0.000320311	0.000355901	0.000391491	0.000427081	0.000462671	0.000498261	0.000533851	0.000569441	0.000605031	0.000640621	0.000676211	0.000711801	0.000747391	0.000782982	0.000818572	0.000854162	0.000889752	0.000925342	0.000960932	0.000996522	0.00103211	0.0010677	0.00110329	0.00113888	0.00117447	0.00121006	0.00124565	0.00128124	0.00131683	0.00135242	0.00138801	0.0014236	0.00145919	0.00149478	0.00153037	0.00156596	0.00160155	0.00163714	0.00167273	0.00170832	0.00174391
pyr[c] + aspsa[c] -> h[c] + 2 h2o[c] + 23dhdp[c]	3.55899e-05	7.118e-05	0.00010677	0.00014236	0.00017795	0.00021354	0.00024913	0.00028472	0.000320311	0.000355901	0.000391491	0.000427081	0.000462671	0.000498261	0.000533851	0.000569441	0.000605031	0.000640621	0.000676211	0.000711801	0.000747391	0.000782982	0.000818572	0.000854162	0.000889752	0.000925342	0.000960932	0.000996522	0.00103211	0.0010677	0.00110329	0.00113888	0.00117447	0.00121006	0.00124565	0.00128124	0.00131683	0.00135242	0.00138801	0.0014236	0.00145919	0.00149478	0.00153037	0.00156596	0.00160155	0.00163714	0.00167273	0.00170832	0.00174391
h[c] + nadph[c] + dhf[c] <=> nadp[c] + thf[c]	4.45957e-06	8.91913e-06	1.33787e-05	1.78383e-05	2.22978e-05	2.67574e-05	3.1217e-05	3.56765e-05	4.01361e-05	4.45956e-05	4.90552e-05	5.35148e-05	5.79743e-05	6.24339e-05	6.68935e-05	7.1353e-05	7.58126e-05	8.02722e-05	8.47317e-05	8.91913e-05	9.36509e-05	9.81104e-05	0.00010257	0.00010703	0.000111489	0.000115949	0.000120408	0.000124868	0.000129327	0.000133787	0.000138246	0.000142706	0.000147166	0.000151625	0.000156085	0.000160544	0.000165004	0.000169463	0.000173923	0.000178383	0.000182842	0.000187302	0.000191761	0.000196221	0.00020068	0.00020514	0.0002096	0.000214059	0.000218519
atp[c] + glu-L[c] + dhpt[c] -> adp[c] + h[c] + pi[c] + dhf[c]	1.45842e-07	2.91685e-07	4.37528e-07	5.83372e-07	7.29215e-07	8.75058e-07	1.0209e-06	1.16675e-06	1.31259e-06	1.45843e-06	1.60428e-06	1.75012e-06	1.89596e-06	2.04181e-06	2.18765e-06	2.33349e-06	2.47934e-06	2.62518e-06	2.77102e-06	2.91687e-06	3.06271e-06	3.20855e-06	3.3544e-06	3.50024e-06	3.64608e-06	3.79193e-06	3.93777e-06	4.08361e-06	4.22946e-06	4.3753e-06	4.52114e-06	4.66699e-06	4.81283e-06	4.95867e-06	5.10452e-06	5.25036e-06	5.3962e-06	5.54205e-06	5.68789e-06	5.83373e-06	5.97958e-06	6.12542e-06	6.27126e-06	6.41711e-06	6.56295e-06	6.70879e-06	6.85464e-06	7.00048e-06	7.14632e-06
dhnpt[c] -> gcald[c] + 2ahhmp[c]	1.45842e-07	2.91685e-07	4.37528e-07	5.83372e-07	7.29215e-07	8.75058e-07	1.0209e-06	1.16675e-06	1.31259e-06	1.45843e-06	1.60428e-06	1.75012e-06	1.89596e-06	2.04181e-06	2.18765e-06	2.33349e-06	2.47934e-06	2.62518e-06	2.77102e-06	2.91687e-06	3.06271e-06	3.20855e-06	3.3544e-06	3.50024e-06	3.64608e-06	3.79193e-06	3.93777e-06	4.08361e-06	4.22946e-06	4.3753e-06	4.52114e-06	4.66699e-06	4.81283e-06	4.95867e-06	5.10452e-06	5.25036e-06	5.3962e-06	5.54205e-06	5.68789e-06	5.83373e-06	5.97958e-06	6.12542e-06	6.27126e-06	6.41711e-06	6.56295e-06	6.70879e-06	6.85464e-06	7.00048e-06	7.14632e-06
o2[c] + dhor-S[c] <=> h2o2[c] + orot[c]	5.0956e-05	0.000101912	0.000152868	0.000203824	0.00025478	0.000305735	0.000356691	0.000407647	0.000458603	0.000509559	0.000560515	0.000611471	0.000662427	0.000713383	0.000764338	0.000815294	0.00086625	0.000917206	0.000968162	0.00101912	0.00107007	0.00112103	0.00117199	0.00122294	0.0012739	0.00132485	0.00137581	0.00142676	0.00147772	0.00152868	0.00157963	0.00163059	0.00168154	0.0017325	0.00178346	0.00183441	0.00188537	0.00193632	0.00198728	0.00203824	0.00208919	0.00214015	0.0021911	0.00224206	0.00229302	0.00234397	0.00239493	0.00244588	0.00249684
h2o[c] + dhor-S[c] <=> h[c] + cbasp[c]	-5.0956e-05	-0.000101912	-0.000152868	-0.000203824	-0.00025478	-0.000305735	-0.000356691	-0.000407647	-0.000458603	-0.000509559	-0.000560515	-0.000611471	-0.000662427	-0.000713383	-0.000764338	-0.000815294	-0.00086625	-0.000917206	-0.000968162	-0.00101912	-0.00107007	-0.00112103	-0.00117199	-0.00122294	-0.0012739	-0.00132485	-0.00137581	-0.00142676	-0.00147772	-0.00152868	-0.00157963	-0.00163059	-0.00168154	-0.0017325	-0.00178346	-0.00183441	-0.00188537	-0.00193632	-0.00198728	-0.00203824	-0.00208919	-0.00214015	-0.0021911	-0.00224206	-0.00229302	-0.00234397	-0.00239493	-0.00244588	-0.00249684
h[c] + h2o[c] + 25dhpp[c] -> nh4[c] + 5apru[c]	7.2972e-08	1.45945e-07	2.18918e-07	2.91891e-07	3.64865e-07	4.37838e-07	5.10811e-07	5.83784e-07	6.56757e-07	7.2973e-07	8.02704e-07	8.75677e-07	9.4865e-07	1.02162e-06	1.0946e-06	1.16757e-06	1.24054e-06	1.31352e-06	1.38649e-06	1.45946e-06	1.53244e-06	1.60541e-06	1.67838e-06	1.75135e-06	1.82433e-06	1.8973e-06	1.97027e-06	2.04325e-06	2.11622e-06	2.18919e-06	2.26217e-06	2.33514e-06	2.40811e-06	2.48109e-06	2.55406e-06	2.62703e-06	2.70001e-06	2.77298e-06	2.84595e-06	2.91892e-06	2.9919e-06	3.06487e-06	3.13784e-06	3.21082e-06	3.28379e-06	3.35676e-06	3.42974e-06	3.50271e-06	3.57568e-06
2dda7p[c] -> pi[c] + 3dhq[c]	6.42981e-05	0.000128596	0.000192894	0.000257192	0.00032149	0.000385788	0.000450086	0.000514384	0.000578682	0.00064298	0.000707278	0.000771576	0.000835874	0.000900172	0.00096447	0.00102877	0.00109307	0.00115736	0.00122166	0.00128596	0.00135026	0.00141456	0.00147885	0.00154315	0.00160745	0.00167175	0.00173605	0.00180034	0.00186464	0.00192894	0.00199324	0.00205754	0.00212183	0.00218613	0.00225043	0.00231473	0.00237903	0.00244332	0.00250762	0.00257192	0.00263622	0.00270052	0.00276481	0.00282911	0.00289341	0.00295771	0.00302201	0.0030863	0.0031506
3dhq[c] -> h2o[c] + 3dhsk[c]	6.42981e-05	0.000128596	0.000192894	0.000257192	0.00032149	0.000385788	0.000450086	0.000514384	0.000578682	0.00064298	0.000707278	0.000771576	0.000835874	0.000900172	0.00096447	0.00102877	0.00109307	0.00115736	0.00122166	0.00128596	0.00135026	0.00141456	0.00147885	0.00154315	0.00160745	0.00167175	0.00173605	0.00180034	0.00186464	0.00192894	0.00199324	0.00205754	0.00212183	0.00218613	0.00225043	0.00231473	0.00237903	0.00244332	0.00250762	0.00257192	0.00263622	0.00270052	0.00276481	0.00282911	0.00289341	0.00295771	0.00302201	0.0030863	0.0031506
h[c] + nadph[c] + h2mb4p[c] -> h2o[c] + nadp[c] + dmpp[c]	2.91333e-05	5.82665e-05	8.73998e-05	0.000116533	0.000145666	0.0001748	0.000203933	0.000233066	0.000262199	0.000291333	0.000320466	0.000349599	0.000378732	0.000407866	0.000436999	0.000466132	0.000495265	0.000524399	0.000553532	0.000582665	0.000611798	0.000640932	0.000670065	0.000699198	0.000728331	0.000757465	0.000786598	0.000815731	0.000844864	0.000873998	0.000903131	0.000932264	0.000961397	0.000990531	0.00101966	0.0010488	0.00107793	0.00110706	0.0011362	0.00116533	0.00119446	0.0012236	0.00125273	0.00128186	0.001311	0.00134013	0.00136926	0.0013984	0.00142753
h2o[c] + dhpmp[c] -> pi[c] + dhnpt[c]	1.45842e-07	2.91685e-07	4.37528e-07	5.83372e-07	7.29215e-07	8.75058e-07	1.0209e-06	1.16675e-06	1.31259e-06	1.45843e-06	1.60428e-06	1.75012e-06	1.89596e-06	2.04181e-06	2.18765e-06	2.33349e-06	2.47934e-06	2.62518e-06	2.77102e-06	2.91687e-06	3.06271e-06	3.20855e-06	3.3544e-06	3.50024e-06	3.64608e-06	3.79193e-06	3.93777e-06	4.08361e-06	4.22946e-06	4.3753e-06	4.52114e-06	4.66699e-06	4.81283e-06	4.95867e-06	5.10452e-06	5.25036e-06	5.3962e-06	5.54205e-06	5.68789e-06	5.83373e-06	5.97958e-06	6.12542e-06	6.27126e-06	6.41711e-06	6.56295e-06	6.70879e-06	6.85464e-06	7.00048e-06	7.14632e-06
h2o[c] + ahdt[c] -> h[c] + ppi[c] + dhpmp[c]	1.45842e-07	2.91685e-07	4.37528e-07	5.83372e-07	7.29215e-07	8.75058e-07	1.0209e-06	1.16675e-06	1.31259e-06	1.45843e-06	1.60428e-06	1.75012e-06	1.89596e-06	2.04181e-06	2.18765e-06	2.33349e-06	2.47934e-06	2.62518e-06	2.77102e-06	2.91687e-06	3.06271e-06	3.20855e-06	3.3544e-06	3.50024e-06	3.64608e-06	3.79193e-06	3.93777e-06	4.08361e-06	4.22946e-06	4.3753e-06	4.52114e-06	4.66699e-06	4.81283e-06	4.95867e-06	5.10452e-06	5.25036e-06	5.3962e-06	5.54205e-06	5.68789e-06	5.83373e-06	5.97958e-06	6.12542e-06	6.27126e-06	6.41711e-06	6.56295e-06	6.70879e-06	6.85464e-06	7.00048e-06	7.14632e-06
atp[c] + dpcoa[c] -> adp[c] + h[c] + coa[c]	7.29523e-08	1.45904e-07	2.18856e-07	2.91808e-07	3.6476e-07	4.37712e-07	5.10664e-07	5.83616e-07	6.56568e-07	7.2952e-07	8.02471e-07	8.75423e-07	9.48375e-07	1.02133e-06	1.09428e-06	1.16723e-06	1.24018e-06	1.31313e-06	1.38609e-06	1.45904e-06	1.53199e-06	1.60494e-06	1.67789e-06	1.75085e-06	1.8238e-06	1.89675e-06	1.9697e-06	2.04265e-06	2.11561e-06	2.18856e-06	2.26151e-06	2.33446e-06	2.40741e-06	2.48037e-06	2.55332e-06	2.62627e-06	2.69922e-06	2.77217e-06	2.84512e-06	2.91808e-06	2.99103e-06	3.06398e-06	3.13693e-06	3.20988e-06	3.28284e-06	3.35579e-06	3.42874e-06	3.50169e-06	3.57464e-06
13dpg[c] <=> h[c] + 23dpg[c]	0	0	0	0	0	0	0	0	0	0	0	0	0	0	0	0	0	0	0	0	0	0	0	0	0	0	0	0	0	0	0	0	0	0	0	0	0	0	0	0	0	0	0	0	0	0	0	0	0
h[c] + nadph[c] + pchlld[c] -> nadp[c] + chlld[c]	3.46232e-06	6.92464e-06	1.0387e-05	1.38493e-05	1.73116e-05	2.07739e-05	2.42362e-05	2.76985e-05	3.11608e-05	3.46232e-05	3.80855e-05	4.15478e-05	4.50101e-05	4.84724e-05	5.19347e-05	5.53971e-05	5.88594e-05	6.23217e-05	6.5784e-05	6.92463e-05	7.27086e-05	7.6171e-05	7.96333e-05	8.30956e-05	8.65579e-05	9.00202e-05	9.34825e-05	9.69448e-05	0.000100407	0.000103869	0.000107332	0.000110794	0.000114256	0.000117719	0.000121181	0.000124643	0.000128106	0.000131568	0.00013503	0.000138493	0.000141955	0.000145417	0.00014888	0.000152342	0.000155804	0.000159267	0.000162729	0.000166191	0.000169653
h[c] + nadph[c] + 2dhp[c] -> nadp[c] + pant-R[c]	7.29523e-08	1.45904e-07	2.18856e-07	2.91808e-07	3.6476e-07	4.37712e-07	5.10664e-07	5.83616e-07	6.56568e-07	7.2952e-07	8.02471e-07	8.75423e-07	9.48375e-07	1.02133e-06	1.09428e-06	1.16723e-06	1.24018e-06	1.31313e-06	1.38609e-06	1.45904e-06	1.53199e-06	1.60494e-06	1.67789e-06	1.75085e-06	1.8238e-06	1.89675e-06	1.9697e-06	2.04265e-06	2.11561e-06	2.18856e-06	2.26151e-06	2.33446e-06	2.40741e-06	2.48037e-06	2.55332e-06	2.62627e-06	2.69922e-06	2.77217e-06	2.84512e-06	2.91808e-06	2.99103e-06	3.06398e-06	3.13693e-06	3.20988e-06	3.28284e-06	3.35579e-06	3.42874e-06	3.50169e-06	3.57464e-06
atp[c] + drib[c] -> adp[c] + h[c] + 2dr5p[c]	0	0	0	0	0	0	0	0	0	0	0	0	0	0	0	0	0	0	0	0	0	0	0	0	0	0	0	0	0	0	0	0	0	0	0	0	0	0	0	0	0	0	0	0	0	0	0	0	0
2dr5p[c] -> acald[c] + g3p[c]	0	0	0	0	0	0	0	0	0	0	0	0	0	0	0	0	0	0	0	0	0	0	0	0	0	0	0	0	0	0	0	0	0	0	0	0	0	0	0	0	0	0	0	0	0	0	0	0	0
atp[c] + dtmp[c] <=> adp[c] + dtdp[c]	4.31373e-06	8.62745e-06	1.29412e-05	1.72549e-05	2.15686e-05	2.58823e-05	3.01961e-05	3.45098e-05	3.88235e-05	4.31372e-05	4.74509e-05	5.17647e-05	5.60784e-05	6.03921e-05	6.47058e-05	6.90195e-05	7.33333e-05	7.7647e-05	8.19607e-05	8.62744e-05	9.05881e-05	9.49019e-05	9.92156e-05	0.000103529	0.000107843	0.000112157	0.00011647	0.000120784	0.000125098	0.000129412	0.000133725	0.000138039	0.000142353	0.000146667	0.00015098	0.000155294	0.000159608	0.000163921	0.000168235	0.000172549	0.000176863	0.000181176	0.00018549	0.000189804	0.000194117	0.000198431	0.000202745	0.000207059	0.000211372
h[c] + nadph[c] + dvpchlld[c] -> nadp[c] + pchlld[c]	3.46232e-06	6.92464e-06	1.0387e-05	1.38493e-05	1.73116e-05	2.07739e-05	2.42362e-05	2.76985e-05	3.11608e-05	3.46232e-05	3.80855e-05	4.15478e-05	4.50101e-05	4.84724e-05	5.19347e-05	5.53971e-05	5.88594e-05	6.23217e-05	6.5784e-05	6.92463e-05	7.27086e-05	7.6171e-05	7.96333e-05	8.30956e-05	8.65579e-05	9.00202e-05	9.34825e-05	9.69448e-05	0.000100407	0.000103869	0.000107332	0.000110794	0.000114256	0.000117719	0.000121181	0.000124643	0.000128106	0.000131568	0.00013503	0.000138493	0.000141955	0.000145417	0.00014888	0.000152342	0.000155804	0.000159267	0.000162729	0.000166191	0.000169653
h[c] + nadph[c] + dxyl5p[c] -> nadp[c] + 2me4p[c]	2.91333e-05	5.82665e-05	8.73998e-05	0.000116533	0.000145666	0.0001748	0.000203933	0.000233066	0.000262199	0.000291333	0.000320466	0.000349599	0.000378732	0.000407866	0.000436999	0.000466132	0.000495265	0.000524399	0.000553532	0.000582665	0.000611798	0.000640932	0.000670065	0.000699198	0.000728331	0.000757465	0.000786598	0.000815731	0.000844864	0.000873998	0.000903131	0.000932264	0.000961397	0.000990531	0.00101966	0.0010488	0.00107793	0.00110706	0.0011362	0.00116533	0.00119446	0.0012236	0.00125273	0.00128186	0.001311	0.00134013	0.00136926	0.0013984	0.00142753
h[c] + pyr[c] + g3p[c] -> co2[c] + dxyl5p[c]	2.91333e-05	5.82665e-05	8.73998e-05	0.000116533	0.000145666	0.0001748	0.000203933	0.000233066	0.000262199	0.000291333	0.000320466	0.000349599	0.000378732	0.000407866	0.000436999	0.000466132	0.000495265	0.000524399	0.000553532	0.000582665	0.000611798	0.000640932	0.000670065	0.000699198	0.000728331	0.000757465	0.000786598	0.000815731	0.000844864	0.000873998	0.000903131	0.000932264	0.000961397	0.000990531	0.00101966	0.0010488	0.00107793	0.00110706	0.0011362	0.00116533	0.00119446	0.0012236	0.00125273	0.00128186	0.001311	0.00134013	0.00136926	0.0013984	0.00142753
h[c] + tdec2eACP[c] + nadph[c] -> nadp[c] + dcaACP[c]	6.42729e-05	0.000128546	0.000192819	0.000257091	0.000321364	0.000385637	0.00044991	0.000514183	0.000578455	0.000642728	0.000707001	0.000771274	0.000835547	0.000899819	0.000964092	0.00102837	0.00109264	0.00115691	0.00122118	0.00128546	0.00134973	0.001414	0.00147827	0.00154255	0.00160682	0.00167109	0.00173537	0.00179964	0.00186391	0.00192818	0.00199246	0.00205673	0.002121	0.00218528	0.00224955	0.00231382	0.00237809	0.00244237	0.00250664	0.00257091	0.00263519	0.00269946	0.00276373	0.002828	0.00289228	0.00295655	0.00302082	0.0030851	0.00314937
h[c] + tddec2eACP[c] + nadph[c] -> nadp[c] + ddcaACP[c]	6.42729e-05	0.000128546	0.000192819	0.000257091	0.000321364	0.000385637	0.00044991	0.000514183	0.000578455	0.000642728	0.000707001	0.000771274	0.000835547	0.000899819	0.000964092	0.00102837	0.00109264	0.00115691	0.00122118	0.00128546	0.00134973	0.001414	0.00147827	0.00154255	0.00160682	0.00167109	0.00173537	0.00179964	0.00186391	0.00192818	0.00199246	0.00205673	0.002121	0.00218528	0.00224955	0.00231382	0.00237809	0.00244237	0.00250664	0.00257091	0.00263519	0.00269946	0.00276373	0.002828	0.00289228	0.00295655	0.00302082	0.0030851	0.00314937
h[c] + t3c5ddeceACP[c] + nadph[c] -> nadp[c] + cddec5eACP[c]	3.58187e-06	7.16373e-06	1.07456e-05	1.43275e-05	1.79093e-05	2.14912e-05	2.5073e-05	2.86549e-05	3.22368e-05	3.58186e-05	3.94005e-05	4.29824e-05	4.65642e-05	5.01461e-05	5.37279e-05	5.73098e-05	6.08917e-05	6.44735e-05	6.80554e-05	7.16372e-05	7.52191e-05	7.8801e-05	8.23828e-05	8.59647e-05	8.95466e-05	9.31284e-05	9.67103e-05	0.000100292	0.000103874	0.000107456	0.000111038	0.00011462	0.000118201	0.000121783	0.000125365	0.000128947	0.000132529	0.000136111	0.000139693	0.000143274	0.000146856	0.000150438	0.00015402	0.000157602	0.000161184	0.000164766	0.000168348	0.000171929	0.000175511
h[c] + tmrs2eACP[c] + nadph[c] -> nadp[c] + myrsACP[c]	4.77853e-05	9.55704e-05	0.000143356	0.000191141	0.000238926	0.000286711	0.000334496	0.000382282	0.000430067	0.000477852	0.000525637	0.000573422	0.000621208	0.000668993	0.000716778	0.000764563	0.000812348	0.000860134	0.000907919	0.000955704	0.00100349	0.00105127	0.00109906	0.00114684	0.00119463	0.00124242	0.0012902	0.00133799	0.00138577	0.00143356	0.00148134	0.00152913	0.00157691	0.0016247	0.00167248	0.00172027	0.00176805	0.00181584	0.00186362	0.00191141	0.00195919	0.00200698	0.00205476	0.00210255	0.00215033	0.00219812	0.0022459	0.00229369	0.00234147
h[c] + t3c7mrseACP[c] + nadph[c] -> nadp[c] + tdeACP[c]	3.58187e-06	7.16373e-06	1.07456e-05	1.43275e-05	1.79093e-05	2.14912e-05	2.5073e-05	2.86549e-05	3.22368e-05	3.58186e-05	3.94005e-05	4.29824e-05	4.65642e-05	5.01461e-05	5.37279e-05	5.73098e-05	6.08917e-05	6.44735e-05	6.80554e-05	7.16372e-05	7.52191e-05	7.8801e-05	8.23828e-05	8.59647e-05	8.95466e-05	9.31284e-05	9.67103e-05	0.000100292	0.000103874	0.000107456	0.000111038	0.00011462	0.000118201	0.000121783	0.000125365	0.000128947	0.000132529	0.000136111	0.000139693	0.000143274	0.000146856	0.000150438	0.00015402	0.000157602	0.000161184	0.000164766	0.000168348	0.000171929	0.000175511
h[c] + tpalm2eACP[c] + nadph[c] -> nadp[c] + palmACP[c]	4.77853e-05	9.55704e-05	0.000143356	0.000191141	0.000238926	0.000286711	0.000334496	0.000382282	0.000430067	0.000477852	0.000525637	0.000573422	0.000621208	0.000668993	0.000716778	0.000764563	0.000812348	0.000860134	0.000907919	0.000955704	0.00100349	0.00105127	0.00109906	0.00114684	0.00119463	0.00124242	0.0012902	0.00133799	0.00138577	0.00143356	0.00148134	0.00152913	0.00157691	0.0016247	0.00167248	0.00172027	0.00176805	0.00181584	0.00186362	0.00191141	0.00195919	0.00200698	0.00205476	0.00210255	0.00215033	0.00219812	0.0022459	0.00229369	0.00234147
h[c] + t3c9palmeACP[c] + nadph[c] -> nadp[c] + hdeACP[c]	3.58187e-06	7.16373e-06	1.07456e-05	1.43275e-05	1.79093e-05	2.14912e-05	2.5073e-05	2.86549e-05	3.22368e-05	3.58186e-05	3.94005e-05	4.29824e-05	4.65642e-05	5.01461e-05	5.37279e-05	5.73098e-05	6.08917e-05	6.44735e-05	6.80554e-05	7.16372e-05	7.52191e-05	7.8801e-05	8.23828e-05	8.59647e-05	8.95466e-05	9.31284e-05	9.67103e-05	0.000100292	0.000103874	0.000107456	0.000111038	0.00011462	0.000118201	0.000121783	0.000125365	0.000128947	0.000132529	0.000136111	0.000139693	0.000143274	0.000146856	0.000150438	0.00015402	0.000157602	0.000161184	0.000164766	0.000168348	0.000171929	0.000175511
h[c] + toctd2eACP[c] + nadph[c] -> nadp[c] + ocdcaACP[c]	2.06698e-05	4.13396e-05	6.20094e-05	8.26792e-05	0.000103349	0.000124019	0.000144689	0.000165358	0.000186028	0.000206698	0.000227368	0.000248038	0.000268707	0.000289377	0.000310047	0.000330717	0.000351386	0.000372056	0.000392726	0.000413396	0.000434066	0.000454735	0.000475405	0.000496075	0.000516745	0.000537415	0.000558084	0.000578754	0.000599424	0.000620094	0.000640764	0.000661433	0.000682103	0.000702773	0.000723443	0.000744113	0.000764782	0.000785452	0.000806122	0.000826792	0.000847461	0.000868131	0.000888801	0.000909471	0.000930141	0.00095081	0.00097148	0.00099215	0.00101282
h[c] + t3c11vaceACP[c] + nadph[c] -> nadp[c] + octeACP[c]	1.5575e-06	3.115e-06	4.67251e-06	6.23001e-06	7.78751e-06	9.34501e-06	1.09025e-05	1.246e-05	1.40175e-05	1.5575e-05	1.71325e-05	1.869e-05	2.02475e-05	2.1805e-05	2.33625e-05	2.492e-05	2.64775e-05	2.8035e-05	2.95925e-05	3.115e-05	3.27075e-05	3.4265e-05	3.58225e-05	3.738e-05	3.89375e-05	4.0495e-05	4.20525e-05	4.361e-05	4.51675e-05	4.6725e-05	4.82825e-05	4.984e-05	5.13975e-05	5.2955e-05	5.45125e-05	5.607e-05	5.76275e-05	5.91851e-05	6.07426e-05	6.23001e-05	6.38576e-05	6.54151e-05	6.69726e-05	6.85301e-05	7.00876e-05	7.16451e-05	7.32026e-05	7.47601e-05	7.63176e-05
h[c] + but2eACP[c] + nadph[c] -> nadp[c] + butACP[c]	6.78548e-05	0.000135709	0.000203564	0.000271419	0.000339273	0.000407128	0.000474983	0.000542838	0.000610692	0.000678547	0.000746402	0.000814256	0.000882111	0.000949966	0.00101782	0.00108567	0.00115353	0.00122138	0.00128924	0.00135709	0.00142495	0.0014928	0.00156066	0.00162851	0.00169637	0.00176422	0.00183208	0.00189993	0.00196779	0.00203564	0.0021035	0.00217135	0.0022392	0.00230706	0.00237491	0.00244277	0.00251062	0.00257848	0.00264633	0.00271419	0.00278204	0.0028499	0.00291775	0.00298561	0.00305346	0.00312132	0.00318917	0.00325702	0.00332488
h[c] + thex2eACP[c] + nadph[c] -> nadp[c] + hexACP[c]	6.78548e-05	0.000135709	0.000203564	0.000271419	0.000339273	0.000407128	0.000474983	0.000542838	0.000610692	0.000678547	0.000746402	0.000814256	0.000882111	0.000949966	0.00101782	0.00108567	0.00115353	0.00122138	0.00128924	0.00135709	0.00142495	0.0014928	0.00156066	0.00162851	0.00169637	0.00176422	0.00183208	0.00189993	0.00196779	0.00203564	0.0021035	0.00217135	0.0022392	0.00230706	0.00237491	0.00244277	0.00251062	0.00257848	0.00264633	0.00271419	0.00278204	0.0028499	0.00291775	0.00298561	0.00305346	0.00312132	0.00318917	0.00325702	0.00332488
h[c] + toct2eACP[c] + nadph[c] -> nadp[c] + ocACP[c]	6.78548e-05	0.000135709	0.000203564	0.000271419	0.000339273	0.000407128	0.000474983	0.000542838	0.000610692	0.000678547	0.000746402	0.000814256	0.000882111	0.000949966	0.00101782	0.00108567	0.00115353	0.00122138	0.00128924	0.00135709	0.00142495	0.0014928	0.00156066	0.00162851	0.00169637	0.00176422	0.00183208	0.00189993	0.00196779	0.00203564	0.0021035	0.00217135	0.0022392	0.00230706	0.00237491	0.00244277	0.00251062	0.00257848	0.00264633	0.00271419	0.00278204	0.0028499	0.00291775	0.00298561	0.00305346	0.00312132	0.00318917	0.00325702	0.00332488
akg[c] + e4hglu[c] -> glu-L[c] + 4h2oglt[c]	0	0	0	0	0	0	0	0	0	0	0	0	0	0	0	0	0	0	0	0	0	0	0	0	0	0	0	0	0	0	0	0	0	0	0	0	0	0	0	0	0	0	0	0	0	0	0	0	0
2pg[c] <=> h2o[c] + pep[c]	0.00189181	0.00378363	0.00567544	0.00756726	0.00945907	0.0113509	0.0132427	0.0151345	0.0170263	0.0189181	0.02081	0.0227018	0.0245936	0.0264854	0.0283772	0.030269	0.0321609	0.0340527	0.0359445	0.0378363	0.0397281	0.0416199	0.0435117	0.0454036	0.0472954	0.0491872	0.051079	0.0529708	0.0548626	0.0567544	0.0586463	0.0605381	0.0624299	0.0643217	0.0662135	0.0681053	0.0699972	0.071889	0.0737808	0.0756726	0.0775644	0.0794562	0.081348	0.0832399	0.0851317	0.0870235	0.0889153	0.0908071	0.0926989
fdp[c] <=> g3p[c] + dhap[c]	-1.61559e-27	-1.61559e-27	-1.61559e-27	-1.61559e-27	-1.61559e-27	-1.61559e-27	-1.61559e-27	-1.61559e-27	-1.61559e-27	-1.61559e-27	-1.61559e-27	-1.61559e-27	-1.61559e-27	-1.61559e-27	-1.61559e-27	-1.61559e-27	-1.61559e-27	-1.61559e-27	-1.61559e-27	-1.61559e-27	-1.61559e-27	-1.61559e-27	-1.61559e-27	-1.61559e-27	-1.61559e-27	-1.61559e-27	-1.61559e-27	-1.61559e-27	-1.61559e-27	-1.61559e-27	-1.61559e-27	-1.61559e-27	-1.61559e-27	-1.61559e-27	-1.61559e-27	-1.61559e-27	-1.61559e-27	-1.61559e-27	-1.61559e-27	-1.61559e-27	-1.61559e-27	-1.61559e-27	-1.61559e-27	-1.61559e-27	-1.61559e-27	-1.61559e-27	-1.61559e-27	-1.61559e-27	-1.61559e-27
f1p[c] <=> glyald[c] + dhap[c]	0	0	0	0	0	0	0	0	0	0	0	0	0	0	0	0	0	0	0	0	0	0	0	0	0	0	0	0	0	0	0	0	0	0	0	0	0	0	0	0	0	0	0	0	0	0	0	0	0
s17bp[c] <=> e4p[c] + dhap[c]	-0.00575277	-0.0115055	-0.0172583	-0.0230111	-0.0287639	-0.0345166	-0.0402694	-0.0460222	-0.051775	-0.0575277	-0.0632805	-0.0690333	-0.0747861	-0.0805388	-0.0862916	-0.0920444	-0.0977972	-0.10355	-0.109303	-0.115055	-0.120808	-0.126561	-0.132314	-0.138067	-0.143819	-0.149572	-0.155325	-0.161078	-0.16683	-0.172583	-0.178336	-0.184089	-0.189842	-0.195594	-0.201347	-0.2071	-0.212853	-0.218605	-0.224358	-0.230111	-0.235864	-0.241616	-0.247369	-0.253122	-0.258875	-0.264628	-0.27038	-0.276133	-0.281886
h2o[c] + fdp[c] -> pi[c] + f6p[c]	-8.88178e-16	-8.88178e-16	-8.88178e-16	-8.88178e-16	-8.88178e-16	-8.88178e-16	-8.88178e-16	-8.88178e-16	-8.88178e-16	-8.88178e-16	-8.88178e-16	-8.88178e-16	-8.88178e-16	-8.88178e-16	-8.88178e-16	-8.88178e-16	-8.88178e-16	-8.88178e-16	-8.88178e-16	-8.88178e-16	-8.88178e-16	-8.88178e-16	-8.88178e-16	-8.88178e-16	-8.88178e-16	-8.88178e-16	-8.88178e-16	-8.88178e-16	-8.88178e-16	-8.88178e-16	-8.88178e-16	-8.88178e-16	-8.88178e-16	-8.88178e-16	-8.88178e-16	-8.88178e-16	-8.88178e-16	-8.88178e-16	-8.88178e-16	-8.88178e-16	-8.88178e-16	-8.88178e-16	-8.88178e-16	-8.88178e-16	-8.88178e-16	-8.88178e-16	-8.88178e-16	-8.88178e-16	-8.88178e-16
fe2[c] + ppp9[c] -> 2 h[c] + pheme[c]	1.09359e-07	2.18719e-07	3.28078e-07	4.37437e-07	5.46796e-07	6.56156e-07	7.65515e-07	8.74874e-07	9.84233e-07	1.09359e-06	1.20295e-06	1.31231e-06	1.42167e-06	1.53103e-06	1.64039e-06	1.74975e-06	1.85911e-06	1.96847e-06	2.07783e-06	2.18719e-06	2.29654e-06	2.4059e-06	2.51526e-06	2.62462e-06	2.73398e-06	2.84334e-06	2.9527e-06	3.06206e-06	3.17142e-06	3.28078e-06	3.39014e-06	3.4995e-06	3.60886e-06	3.71821e-06	3.82757e-06	3.93693e-06	4.04629e-06	4.15565e-06	4.26501e-06	4.37437e-06	4.48373e-06	4.59309e-06	4.70245e-06	4.81181e-06	4.92117e-06	5.03053e-06	5.13988e-06	5.24924e-06	5.3586e-06
10fthf[c] + mettrna[c] -> h[c] + thf[c] + fmettrna[c]	0	0	0	0	0	0	0	0	0	0	0	0	0	0	0	0	0	0	0	0	0	0	0	0	0	0	0	0	0	0	0	0	0	0	0	0	0	0	0	0	0	0	0	0	0	0	0	0	0
atp[c] + h[c] + fmn[c] -> ppi[c] + fad[c]	3.64836e-08	7.29677e-08	1.09452e-07	1.45936e-07	1.8242e-07	2.18904e-07	2.55388e-07	2.91872e-07	3.28357e-07	3.64841e-07	4.01325e-07	4.37809e-07	4.74293e-07	5.10777e-07	5.47261e-07	5.83745e-07	6.2023e-07	6.56714e-07	6.93198e-07	7.29682e-07	7.66166e-07	8.0265e-07	8.39134e-07	8.75618e-07	9.12103e-07	9.48587e-07	9.85071e-07	1.02155e-06	1.05804e-06	1.09452e-06	1.13101e-06	1.16749e-06	1.20398e-06	1.24046e-06	1.27694e-06	1.31343e-06	1.34991e-06	1.3864e-06	1.42288e-06	1.45936e-06	1.49585e-06	1.53233e-06	1.56882e-06	1.6053e-06	1.64179e-06	1.67827e-06	1.71475e-06	1.75124e-06	1.78772e-06
h[c] + nadp[c] + 2 fdxr-2:2[c] <=> nadph[c] + 2 fdxo-2:2[c]	0.0224108	0.0448215	0.0672323	0.0896431	0.112054	0.134465	0.156875	0.179286	0.201697	0.224108	0.246518	0.268929	0.29134	0.313751	0.336162	0.358572	0.380983	0.403394	0.425805	0.448215	0.470626	0.493037	0.515448	0.537858	0.560269	0.58268	0.605091	0.627502	0.649912	0.672323	0.694734	0.717145	0.739555	0.761966	0.784377	0.806788	0.829198	0.851609	0.87402	0.896431	0.918841	0.941252	0.963663	0.986074	1.00848	1.0309	1.05331	1.07572	1.09813
2ahhmd[c] + 4abz[c] -> ppi[c] + dhpt[c]	1.45842e-07	2.91685e-07	4.37528e-07	5.83372e-07	7.29215e-07	8.75058e-07	1.0209e-06	1.16675e-06	1.31259e-06	1.45843e-06	1.60428e-06	1.75012e-06	1.89596e-06	2.04181e-06	2.18765e-06	2.33349e-06	2.47934e-06	2.62518e-06	2.77102e-06	2.91687e-06	3.06271e-06	3.20855e-06	3.3544e-06	3.50024e-06	3.64608e-06	3.79193e-06	3.93777e-06	4.08361e-06	4.22946e-06	4.3753e-06	4.52114e-06	4.66699e-06	4.81283e-06	4.95867e-06	5.10452e-06	5.25036e-06	5.3962e-06	5.54205e-06	5.68789e-06	5.83373e-06	5.97958e-06	6.12542e-06	6.27126e-06	6.41711e-06	6.56295e-06	6.70879e-06	6.85464e-06	7.00048e-06	7.14632e-06
h[c] + 5fthf[c] <=> h2o[c] + methf[c]	0	0	0	0	0	0	0	0	0	0	0	0	0	0	0	0	0	0	0	0	0	0	0	0	0	0	0	0	0	0	0	0	0	0	0	0	0	0	0	0	0	0	0	0	0	0	0	0	0
frdp[c] + ipdp[c] -> ppi[c] + ggdp[c]	7.22867e-06	1.44573e-05	2.1686e-05	2.89147e-05	3.61433e-05	4.3372e-05	5.06006e-05	5.78293e-05	6.5058e-05	7.22866e-05	7.95153e-05	8.67439e-05	9.39726e-05	0.000101201	0.00010843	0.000115659	0.000122887	0.000130116	0.000137345	0.000144573	0.000151802	0.000159031	0.000166259	0.000173488	0.000180717	0.000187945	0.000195174	0.000202403	0.000209631	0.00021686	0.000224088	0.000231317	0.000238546	0.000245774	0.000253003	0.000260232	0.00026746	0.000274689	0.000281918	0.000289146	0.000296375	0.000303604	0.000310832	0.000318061	0.00032529	0.000332518	0.000339747	0.000346976	0.000354204
h2o[c] + 10fthf[c] -> h[c] + thf[c] + for[c]	-3.64763e-07	-7.29526e-07	-6.6688e-12	-6.6688e-12	-6.6688e-12	-6.6688e-12	-6.6688e-12	-6.6688e-12	-6.6688e-12	-6.6688e-12	-6.6688e-12	-6.6688e-12	-6.6688e-12	-6.6688e-12	-6.6688e-12	-6.6688e-12	-6.6688e-12	-6.6688e-12	-6.6688e-12	-6.6688e-12	-6.6688e-12	-6.6688e-12	-6.6688e-12	-6.6688e-12	-6.6688e-12	-6.6688e-12	-6.6688e-12	-6.6688e-12	-6.6688e-12	-6.6688e-12	-6.6688e-12	-6.6688e-12	-6.6688e-12	-6.6688e-12	-6.6688e-12	-6.6688e-12	-6.6688e-12	-6.6688e-12	-6.6688e-12	-6.6688e-12	-6.6688e-12	-6.6688e-12	-6.6688e-12	-6.6688e-12	-6.6688e-12	-6.6688e-12	-6.6688e-12	-6.6688e-12	-6.6688e-12
atp[c] + thf[c] + for[c] -> adp[c] + pi[c] + 10fthf[c]	-1.31722e-11	-1.31722e-11	1.09427e-06	1.45903e-06	1.82379e-06	2.18856e-06	2.55332e-06	2.91808e-06	3.28285e-06	3.64761e-06	4.01237e-06	4.37713e-06	4.7419e-06	5.10666e-06	5.47142e-06	5.83619e-06	6.20095e-06	6.56571e-06	6.93047e-06	7.29524e-06	7.66e-06	8.02476e-06	8.38953e-06	8.75429e-06	9.11905e-06	9.48381e-06	9.84858e-06	1.02133e-05	1.05781e-05	1.09429e-05	1.13076e-05	1.16724e-05	1.20372e-05	1.24019e-05	1.27667e-05	1.31314e-05	1.34962e-05	1.3861e-05	1.42257e-05	1.45905e-05	1.49553e-05	1.532e-05	1.56848e-05	1.60495e-05	1.64143e-05	1.67791e-05	1.71438e-05	1.75086e-05	1.78734e-05
h2o[c] + fum[c] <=> mal-L[c]	0.000514322	0.00102864	0.00154281	0.00205708	0.00257135	0.00308562	0.0035999	0.00411417	0.00462844	0.00514271	0.00565698	0.00617125	0.00668552	0.00719979	0.00771406	0.00822833	0.00874261	0.00925688	0.00977115	0.0102854	0.0107997	0.011314	0.0118282	0.0123425	0.0128568	0.013371	0.0138853	0.0143996	0.0149139	0.0154281	0.0159424	0.0164567	0.0169709	0.0174852	0.0179995	0.0185138	0.019028	0.0195423	0.0200566	0.0205708	0.0210851	0.0215994	0.0221137	0.0226279	0.0231422	0.0236565	0.0241707	0.024685	0.0251993
accoa[c] + gam1p[c] -> h[c] + coa[c] + acgam1p[c]	1.64876e-05	3.29753e-05	4.94629e-05	6.59505e-05	8.24381e-05	9.89258e-05	0.000115413	0.000131901	0.000148389	0.000164876	0.000181364	0.000197851	0.000214339	0.000230827	0.000247314	0.000263802	0.00028029	0.000296777	0.000313265	0.000329752	0.00034624	0.000362728	0.000379215	0.000395703	0.000412191	0.000428678	0.000445166	0.000461653	0.000478141	0.000494629	0.000511116	0.000527604	0.000544092	0.000560579	0.000577067	0.000593554	0.000610042	0.00062653	0.000643017	0.000659505	0.000675993	0.00069248	0.000708968	0.000725455	0.000741943	0.000758431	0.000774918	0.000791406	0.000807894
h[c] + dttp[c] + g1p[c] -> ppi[c] + dtdpglu[c]	0	0	0	0	0	0	0	0	0	0	0	0	0	0	0	0	0	0	0	0	0	0	0	0	0	0	0	0	0	0	0	0	0	0	0	0	0	0	0	0	0	0	0	0	0	0	0	0	0
glu1sa[c] -> 5aop[c]	2.88649e-05	5.77298e-05	8.65947e-05	0.00011546	0.000144324	0.000173189	0.000202054	0.000230919	0.000259784	0.000288649	0.000317514	0.000346379	0.000375243	0.000404108	0.000432973	0.000461838	0.000490703	0.000519568	0.000548433	0.000577298	0.000606163	0.000635027	0.000663892	0.000692757	0.000721622	0.000750487	0.000779352	0.000808217	0.000837082	0.000865946	0.000894811	0.000923676	0.000952541	0.000981406	0.00101027	0.00103914	0.001068	0.00109687	0.00112573	0.0011546	0.00118346	0.00121233	0.00124119	0.00127005	0.00129892	0.00132778	0.00135665	0.00138551	0.00141438
4abut[c] + akg[c] -> glu-L[c] + sucsal[c]	-3.13203e-10	-3.13203e-10	-3.13203e-10	-3.13203e-10	-3.13203e-10	-3.13203e-10	-3.13203e-10	-3.13203e-10	-3.13203e-10	-3.13203e-10	-3.13203e-10	-3.13203e-10	-3.13203e-10	-3.13203e-10	-3.13203e-10	-3.13203e-10	-3.13203e-10	-3.13203e-10	-3.13203e-10	-3.13203e-10	-3.13203e-10	-3.13203e-10	-3.13203e-10	-3.13203e-10	-3.13203e-10	-3.13203e-10	-3.13203e-10	-3.13203e-10	-3.13203e-10	-3.13203e-10	-3.13203e-10	-3.13203e-10	-3.13203e-10	-3.13203e-10	-3.13203e-10	-3.13203e-10	-3.13203e-10	-3.13203e-10	-3.13203e-10	-3.13203e-10	-3.13203e-10	-3.13203e-10	-3.13203e-10	-3.13203e-10	-3.13203e-10	-3.13203e-10	-3.13203e-10	-3.13203e-10	-3.13203e-10
palmACP[c] + glyc3p[c] -> ACP[c] + 1hdecg3p[c]	1.35577e-05	2.71154e-05	4.06731e-05	5.42308e-05	6.77885e-05	8.13462e-05	9.49039e-05	0.000108462	0.000122019	0.000135577	0.000149135	0.000162692	0.00017625	0.000189808	0.000203366	0.000216923	0.000230481	0.000244039	0.000257596	0.000271154	0.000284712	0.000298269	0.000311827	0.000325385	0.000338943	0.0003525	0.000366058	0.000379616	0.000393173	0.000406731	0.000420289	0.000433846	0.000447404	0.000460962	0.00047452	0.000488077	0.000501635	0.000515193	0.00052875	0.000542308	0.000555866	0.000569423	0.000582981	0.000596539	0.000610097	0.000623654	0.000637212	0.00065077	0.000664327
hdeACP[c] + glyc3p[c] -> ACP[c] + 1hdec9eg3p[c]	1.01218e-06	2.02436e-06	3.03654e-06	4.04872e-06	5.0609e-06	6.07308e-06	7.08526e-06	8.09744e-06	9.10963e-06	1.01218e-05	1.1134e-05	1.21462e-05	1.31583e-05	1.41705e-05	1.51827e-05	1.61949e-05	1.72071e-05	1.82192e-05	1.92314e-05	2.02436e-05	2.12558e-05	2.2268e-05	2.32802e-05	2.42923e-05	2.53045e-05	2.63167e-05	2.73289e-05	2.83411e-05	2.93532e-05	3.03654e-05	3.13776e-05	3.23898e-05	3.3402e-05	3.44141e-05	3.54263e-05	3.64385e-05	3.74507e-05	3.84629e-05	3.9475e-05	4.04872e-05	4.14994e-05	4.25116e-05	4.35238e-05	4.45359e-05	4.55481e-05	4.65603e-05	4.75725e-05	4.85847e-05	4.95968e-05
ocdcaACP[c] + glyc3p[c] -> ACP[c] + 1odecg3p[c]	1.88499e-07	3.76997e-07	5.65496e-07	7.53995e-07	9.42493e-07	1.13099e-06	1.31949e-06	1.50799e-06	1.69649e-06	1.88499e-06	2.07348e-06	2.26198e-06	2.45048e-06	2.63898e-06	2.82748e-06	3.01598e-06	3.20448e-06	3.39297e-06	3.58147e-06	3.76997e-06	3.95847e-06	4.14697e-06	4.33547e-06	4.52397e-06	4.71247e-06	4.90096e-06	5.08946e-06	5.27796e-06	5.46646e-06	5.65496e-06	5.84346e-06	6.03196e-06	6.22045e-06	6.40895e-06	6.59745e-06	6.78595e-06	6.97445e-06	7.16295e-06	7.35145e-06	7.53994e-06	7.72844e-06	7.91694e-06	8.10544e-06	8.29394e-06	8.48244e-06	8.67094e-06	8.85943e-06	9.04793e-06	9.23643e-06
octeACP[c] + glyc3p[c] -> ACP[c] + 1odec11eg3p[c]	7.78752e-07	1.5575e-06	2.33625e-06	3.115e-06	3.89375e-06	4.6725e-06	5.45126e-06	6.23001e-06	7.00876e-06	7.78751e-06	8.56626e-06	9.34501e-06	1.01238e-05	1.09025e-05	1.16813e-05	1.246e-05	1.32388e-05	1.40175e-05	1.47963e-05	1.5575e-05	1.63538e-05	1.71325e-05	1.79113e-05	1.869e-05	1.94688e-05	2.02475e-05	2.10263e-05	2.1805e-05	2.25838e-05	2.33625e-05	2.41413e-05	2.492e-05	2.56988e-05	2.64775e-05	2.72563e-05	2.8035e-05	2.88138e-05	2.95925e-05	3.03713e-05	3.115e-05	3.19288e-05	3.27075e-05	3.34863e-05	3.4265e-05	3.50438e-05	3.58225e-05	3.66013e-05	3.738e-05	3.81588e-05
octe(9)ACP[c] + glyc3p[c] -> ACP[c] + 1odec9eg3p[c]	7.78752e-07	1.5575e-06	2.33625e-06	3.115e-06	3.89375e-06	4.6725e-06	5.45126e-06	6.23001e-06	7.00876e-06	7.78751e-06	8.56626e-06	9.34501e-06	1.01238e-05	1.09025e-05	1.16813e-05	1.246e-05	1.32388e-05	1.40175e-05	1.47963e-05	1.5575e-05	1.63538e-05	1.71325e-05	1.79113e-05	1.869e-05	1.94688e-05	2.02475e-05	2.10263e-05	2.1805e-05	2.25838e-05	2.33625e-05	2.41413e-05	2.492e-05	2.56988e-05	2.64775e-05	2.72563e-05	2.8035e-05	2.88138e-05	2.95925e-05	3.03713e-05	3.115e-05	3.19288e-05	3.27075e-05	3.34863e-05	3.4265e-05	3.50438e-05	3.58225e-05	3.66013e-05	3.738e-05	3.81588e-05
octe(9:12)ACP[c] + glyc3p[c] -> ACP[c] + 1odec912eg3p[c]	4.62344e-06	9.24688e-06	1.38703e-05	1.84937e-05	2.31172e-05	2.77406e-05	3.23641e-05	3.69875e-05	4.16109e-05	4.62344e-05	5.08578e-05	5.54812e-05	6.01047e-05	6.47281e-05	6.93515e-05	7.3975e-05	7.85984e-05	8.32218e-05	8.78453e-05	9.24687e-05	9.70922e-05	0.000101716	0.000106339	0.000110962	0.000115586	0.000120209	0.000124833	0.000129456	0.00013408	0.000138703	0.000143327	0.00014795	0.000152573	0.000157197	0.00016182	0.000166444	0.000171067	0.000175691	0.000180314	0.000184937	0.000189561	0.000194184	0.000198808	0.000203431	0.000208055	0.000212678	0.000217301	0.000221925	0.000226548
octe(6:9:12:15)ACP[c] + glyc3p[c] -> ACP[c] + 1odec691215eg3p[c]	1.73144e-07	3.46287e-07	5.19431e-07	6.92574e-07	8.65718e-07	1.03886e-06	1.21201e-06	1.38515e-06	1.55829e-06	1.73144e-06	1.90458e-06	2.07772e-06	2.25087e-06	2.42401e-06	2.59715e-06	2.7703e-06	2.94344e-06	3.11658e-06	3.28973e-06	3.46287e-06	3.63602e-06	3.80916e-06	3.9823e-06	4.15545e-06	4.32859e-06	4.50173e-06	4.67488e-06	4.84802e-06	5.02116e-06	5.19431e-06	5.36745e-06	5.54059e-06	5.71374e-06	5.88688e-06	6.06002e-06	6.23317e-06	6.40631e-06	6.57946e-06	6.7526e-06	6.92574e-06	7.09889e-06	7.27203e-06	7.44517e-06	7.61832e-06	7.79146e-06	7.9646e-06	8.13775e-06	8.31089e-06	8.48403e-06
octe(9:12:15)ACP[c] + glyc3p[c] -> ACP[c] + 1odec91215eg3p[c]	2.9338e-07	5.86759e-07	8.80139e-07	1.17352e-06	1.4669e-06	1.76028e-06	2.05366e-06	2.34704e-06	2.64042e-06	2.93379e-06	3.22717e-06	3.52055e-06	3.81393e-06	4.10731e-06	4.40069e-06	4.69407e-06	4.98745e-06	5.28083e-06	5.57421e-06	5.86759e-06	6.16097e-06	6.45435e-06	6.74773e-06	7.04111e-06	7.33449e-06	7.62787e-06	7.92124e-06	8.21462e-06	8.508e-06	8.80138e-06	9.09476e-06	9.38814e-06	9.68152e-06	9.9749e-06	1.02683e-05	1.05617e-05	1.0855e-05	1.11484e-05	1.14418e-05	1.17352e-05	1.20286e-05	1.23219e-05	1.26153e-05	1.29087e-05	1.32021e-05	1.34955e-05	1.37888e-05	1.40822e-05	1.43756e-05
octe(6:9:12)ACP[c] + glyc3p[c] -> ACP[c] + 1odec6912eg3p[c]	4.27769e-06	8.55538e-06	1.28331e-05	1.71108e-05	2.13884e-05	2.56661e-05	2.99438e-05	3.42215e-05	3.84992e-05	4.27769e-05	4.70546e-05	5.13323e-05	5.56099e-05	5.98876e-05	6.41653e-05	6.8443e-05	7.27207e-05	7.69984e-05	8.12761e-05	8.55538e-05	8.98314e-05	9.41091e-05	9.83868e-05	0.000102665	0.000106942	0.00011122	0.000115498	0.000119775	0.000124053	0.000128331	0.000132608	0.000136886	0.000141164	0.000145441	0.000149719	0.000153997	0.000158274	0.000162552	0.00016683	0.000171108	0.000175385	0.000179663	0.000183941	0.000188218	0.000192496	0.000196774	0.000201051	0.000205329	0.000209607
fad[c] + glyc3p[c] -> dhap[c] + fadh2[c]	0	0	0	0	0	0	0	0	0	0	0	0	0	0	0	0	0	0	0	0	0	0	0	0	0	0	0	0	0	0	0	0	0	0	0	0	0	0	0	0	0	0	0	0	0	0	0	0	0
nad[c] + glyc3p[c] <=> h[c] + nadh[c] + dhap[c]	-2.82831e-05	-5.65652e-05	-8.48472e-05	-0.000113129	-0.000141411	-0.000169694	-0.000197976	-0.000226258	-0.00025454	-0.000282822	-0.000311104	-0.000339386	-0.000367668	-0.00039595	-0.000424232	-0.000452515	-0.000480797	-0.000509079	-0.000537361	-0.000565643	-0.000593925	-0.000622207	-0.000650489	-0.000678771	-0.000707053	-0.000735336	-0.000763618	-0.0007919	-0.000820182	-0.000848464	-0.000876746	-0.000905028	-0.00093331	-0.000961592	-0.000989874	-0.00101816	-0.00104644	-0.00107472	-0.001103	-0.00113128	-0.00115957	-0.00118785	-0.00121613	-0.00124441	-0.0012727	-0.00130098	-0.00132926	-0.00135754	-0.00138582
h[c] + nadph[c] + glu5p[c] -> nadp[c] + pi[c] + glu5sa[c]	3.8577e-05	7.71541e-05	0.000115731	0.000154308	0.000192885	0.000231462	0.00027004	0.000308617	0.000347194	0.000385771	0.000424348	0.000462925	0.000501502	0.000540079	0.000578656	0.000617233	0.000655811	0.000694388	0.000732965	0.000771542	0.000810119	0.000848696	0.000887273	0.00092585	0.000964427	0.001003	0.00104158	0.00108016	0.00111874	0.00115731	0.00119589	0.00123447	0.00127304	0.00131162	0.0013502	0.00138878	0.00142735	0.00146593	0.00150451	0.00154308	0.00158166	0.00162024	0.00165882	0.00169739	0.00173597	0.00177455	0.00181312	0.0018517	0.00189028
g6p-B[c] + nadp[c] -> h[c] + nadph[c] + 6pgl[c]	0	0	0	0	0	0	0	0	0	0	0	0	0	0	0	0	0	0	0	0	0	0	0	0	0	0	0	0	0	0	0	0	0	0	0	0	0	0	0	0	0	0	0	0	0	0	0	0	0
g6p[c] + nadp[c] -> h[c] + nadph[c] + 6pgl[c]	0	0	0	0	0	0	0	0	0	0	0	0	0	0	0	0	0	0	0	0	0	0	0	0	0	0	0	0	0	0	0	0	0	0	0	0	0	0	0	0	0	0	0	0	0	0	0	0	0
atp[c] + gal[c] -> adp[c] + h[c] + gal1p[c]	0	0	0	0	0	0	0	0	0	0	0	0	0	0	0	0	0	0	0	0	0	0	0	0	0	0	0	0	0	0	0	0	0	0	0	0	0	0	0	0	0	0	0	0	0	0	0	0	0
h[c] + utp[c] + g1p[c] <=> ppi[c] + udpg[c]	2.98157e-05	5.96314e-05	8.9447e-05	0.000119263	0.000149078	0.000178894	0.00020871	0.000238525	0.000268341	0.000298157	0.000327972	0.000357788	0.000387604	0.000417419	0.000447235	0.000477051	0.000506866	0.000536682	0.000566498	0.000596313	0.000626129	0.000655944	0.00068576	0.000715576	0.000745391	0.000775207	0.000805023	0.000834838	0.000864654	0.00089447	0.000924285	0.000954101	0.000983917	0.00101373	0.00104355	0.00107336	0.00110318	0.00113299	0.00116281	0.00119263	0.00122244	0.00125226	0.00128207	0.00131189	0.0013417	0.00137152	0.00140134	0.00143115	0.00146097
nad[c] + pi[c] + g3p[c] -> h[c] + nadh[c] + 13dpg[c]	0	0	0	0	0	0	0	0	0	0	0	0	0	0	0	0	0	0	0	0	0	0	0	0	0	0	0	0	0	0	0	0	0	0	0	0	0	0	0	0	0	0	0	0	0	0	0	0	0
h[c] + nadph[c] + 13dpg[c] -> nadp[c] + pi[c] + g3p[c]	0.0144199	0.0288398	0.0432596	0.0576795	0.0720994	0.0865193	0.100939	0.115359	0.129779	0.144199	0.158619	0.173039	0.187458	0.201878	0.216298	0.230718	0.245138	0.259558	0.273978	0.288398	0.302818	0.317237	0.331657	0.346077	0.360497	0.374917	0.389337	0.403757	0.418177	0.432596	0.447016	0.461436	0.475856	0.490276	0.504696	0.519116	0.533536	0.547956	0.562375	0.576795	0.591215	0.605635	0.620055	0.634475	0.648895	0.663315	0.677734	0.692154	0.706574
10fthf[c] + gar[c] <=> h[c] + thf[c] + fgam[c]	5.29178e-05	0.000105836	0.000158753	0.000211671	0.000264589	0.000317506	0.000370424	0.000423342	0.00047626	0.000529177	0.000582095	0.000635013	0.000687931	0.000740848	0.000793766	0.000846684	0.000899602	0.000952519	0.00100544	0.00105835	0.00111127	0.00116419	0.00121711	0.00127003	0.00132294	0.00137586	0.00142878	0.0014817	0.00153461	0.00158753	0.00164045	0.00169337	0.00174629	0.0017992	0.00185212	0.00190504	0.00195796	0.00201087	0.00206379	0.00211671	0.00216963	0.00222255	0.00227546	0.00232838	0.0023813	0.00243422	0.00248713	0.00254005	0.00259297
gcarote[c] -> bcarote[c]	1.44532e-06	2.89063e-06	4.33594e-06	5.78126e-06	7.22657e-06	8.67188e-06	1.01172e-05	1.15625e-05	1.30078e-05	1.44531e-05	1.58985e-05	1.73438e-05	1.87891e-05	2.02344e-05	2.16797e-05	2.3125e-05	2.45703e-05	2.60157e-05	2.7461e-05	2.89063e-05	3.03516e-05	3.17969e-05	3.32422e-05	3.46875e-05	3.61328e-05	3.75782e-05	3.90235e-05	4.04688e-05	4.19141e-05	4.33594e-05	4.48047e-05	4.625e-05	4.76954e-05	4.91407e-05	5.0586e-05	5.20313e-05	5.34766e-05	5.49219e-05	5.63672e-05	5.78126e-05	5.92579e-05	6.07032e-05	6.21485e-05	6.35938e-05	6.50391e-05	6.64844e-05	6.79298e-05	6.93751e-05	7.08204e-05
gln-L[c] + f6p[c] -> glu-L[c] + gam6p[c]	1.64876e-05	3.29753e-05	4.94629e-05	6.59505e-05	8.24381e-05	9.89258e-05	0.000115413	0.000131901	0.000148389	0.000164876	0.000181364	0.000197851	0.000214339	0.000230827	0.000247314	0.000263802	0.00028029	0.000296777	0.000313265	0.000329752	0.00034624	0.000362728	0.000379215	0.000395703	0.000412191	0.000428678	0.000445166	0.000461653	0.000478141	0.000494629	0.000511116	0.000527604	0.000544092	0.000560579	0.000577067	0.000593554	0.000610042	0.00062653	0.000643017	0.000659505	0.000675993	0.00069248	0.000708968	0.000725455	0.000741943	0.000758431	0.000774918	0.000791406	0.000807894
h[c] + nadph[c] + gdpddman[c] -> nadp[c] + gdpfuc[c]	0	0	0	0	0	0	0	0	0	0	0	0	0	0	0	0	0	0	0	0	0	0	0	0	0	0	0	0	0	0	0	0	0	0	0	0	0	0	0	0	0	0	0	0	0	0	0	0	0
thf[c] + ser-L[c] <=> h2o[c] + gly[c] + mlthf[c]	-6.28915e-05	-0.000125784	-0.000188676	-0.000251568	-0.000314461	-0.000377353	-0.000440245	-0.000503138	-0.00056603	-0.000628922	-0.000691815	-0.000754707	-0.000817599	-0.000880492	-0.000943384	-0.00100628	-0.00106917	-0.00113206	-0.00119495	-0.00125785	-0.00132074	-0.00138363	-0.00144652	-0.00150941	-0.00157231	-0.0016352	-0.00169809	-0.00176098	-0.00182388	-0.00188677	-0.00194966	-0.00201255	-0.00207545	-0.00213834	-0.00220123	-0.00226412	-0.00232701	-0.00238991	-0.0024528	-0.00251569	-0.00257858	-0.00264148	-0.00270437	-0.00276726	-0.00283015	-0.00289305	-0.00295594	-0.00301883	-0.00308172
atp[c] + gmp[c] <=> adp[c] + gdp[c]	2.58549e-05	5.17099e-05	7.75648e-05	0.00010342	0.000129275	0.00015513	0.000180984	0.000206839	0.000232694	0.000258549	0.000284404	0.000310259	0.000336114	0.000361969	0.000387824	0.000413679	0.000439534	0.000465389	0.000491243	0.000517098	0.000542953	0.000568808	0.000594663	0.000620518	0.000646373	0.000672228	0.000698083	0.000723938	0.000749793	0.000775648	0.000801503	0.000827357	0.000853212	0.000879067	0.000904922	0.000930777	0.000956632	0.000982487	0.00100834	0.0010342	0.00106005	0.00108591	0.00111176	0.00113762	0.00116347	0.00118933	0.00121518	0.00124104	0.00126689
glycogen[c] -> bglycogen[c]	0	0	0	0	0	0	0	0	0	0	0	0	0	0	0	0	0	0	0	0	0	0	0	0	0	0	0	0	0	0	0	0	0	0	0	0	0	0	0	0	0	0	0	0	0	0	0	0	0
pi[c] + glycogen[c] -> g1p[c]	-2.73699e-10	-2.73699e-10	-2.73699e-10	-2.73699e-10	-2.73699e-10	-2.73699e-10	-2.73699e-10	-2.73699e-10	-2.73699e-10	-2.73699e-10	-2.73699e-10	-2.73699e-10	-2.73699e-10	-2.73699e-10	-2.73699e-10	-2.73699e-10	-2.73699e-10	-2.73699e-10	-2.73699e-10	-2.73699e-10	-2.73699e-10	-2.73699e-10	-2.73699e-10	-2.73699e-10	-2.73699e-10	-2.73699e-10	-2.73699e-10	-2.73699e-10	-2.73699e-10	-2.73699e-10	-2.73699e-10	-2.73699e-10	-2.73699e-10	-2.73699e-10	-2.73699e-10	-2.73699e-10	-2.73699e-10	-2.73699e-10	-2.73699e-10	-2.73699e-10	-2.73699e-10	-2.73699e-10	-2.73699e-10	-2.73699e-10	-2.73699e-10	-2.73699e-10	-2.73699e-10	-2.73699e-10	-2.73699e-10
pi[c] + bglycogen[c] -> g1p[c]	0	0	0	0	0	0	0	0	0	0	0	0	0	0	0	0	0	0	0	0	0	0	0	0	0	0	0	0	0	0	0	0	0	0	0	0	0	0	0	0	0	0	0	0	0	0	0	0	0
adpglc[c] -> adp[c] + h[c] + glycogen[c]	3.43615e-05	6.87233e-05	0.000103085	0.000137447	0.000171808	0.00020617	0.000240532	0.000274894	0.000309255	0.000343617	0.000377979	0.000412341	0.000446702	0.000481064	0.000515426	0.000549788	0.000584149	0.000618511	0.000652873	0.000687235	0.000721596	0.000755958	0.00079032	0.000824682	0.000859043	0.000893405	0.000927767	0.000962128	0.00099649	0.00103085	0.00106521	0.00109958	0.00113394	0.0011683	0.00120266	0.00123702	0.00127138	0.00130575	0.00134011	0.00137447	0.00140883	0.00144319	0.00147755	0.00151192	0.00154628	0.00158064	0.001615	0.00164936	0.00168373
atp[c] + h[c] + g1p[c] -> ppi[c] + adpglc[c]	3.43615e-05	6.87233e-05	0.000103085	0.000137447	0.000171808	0.00020617	0.000240532	0.000274894	0.000309255	0.000343617	0.000377979	0.000412341	0.000446702	0.000481064	0.000515426	0.000549788	0.000584149	0.000618511	0.000652873	0.000687235	0.000721596	0.000755958	0.00079032	0.000824682	0.000859043	0.000893405	0.000927767	0.000962128	0.00099649	0.00103085	0.00106521	0.00109958	0.00113394	0.0011683	0.00120266	0.00123702	0.00127138	0.00130575	0.00134011	0.00137447	0.00140883	0.00144319	0.00147755	0.00151192	0.00154628	0.00158064	0.001615	0.00164936	0.00168373
2 h[c] + akg[c] + gln-L[c] + 2 fdxr-2:2[c] -> 2 glu-L[c] + 2 fdxo-2:2[c]	0	0	0	0	0	0	0	0	0	0	0	0	0	0	0	0	0	0	0	0	0	0	0	0	0	0	0	0	0	0	0	0	0	0	0	0	0	0	0	0	0	0	0	0	0	0	0	0	0
atp[c] + glu-L[c] + nh4[c] -> adp[c] + h[c] + pi[c] + gln-L[c]	0.000692277	0.00138456	0.00207668	0.0027689	0.00346113	0.00415336	0.00484558	0.00553781	0.00623003	0.00692226	0.00761449	0.00830671	0.00899894	0.00969116	0.0103834	0.0110756	0.0117678	0.0124601	0.0131523	0.0138445	0.0145367	0.015229	0.0159212	0.0166134	0.0173056	0.0179979	0.0186901	0.0193823	0.0200746	0.0207668	0.021459	0.0221512	0.0228435	0.0235357	0.0242279	0.0249201	0.0256124	0.0263046	0.0269968	0.027689	0.0283813	0.0290735	0.0297657	0.0304579	0.0311502	0.0318424	0.0325346	0.0332268	0.0339191
atp[c] + h2o[c] + gln-L[c] + glutrna(gln)[c] -> adp[c] + h[c] + pi[c] + glu-L[c] + glntrna[c]	0	0	0	0	0	0	0	0	0	0	0	0	0	0	0	0	0	0	0	0	0	0	0	0	0	0	0	0	0	0	0	0	0	0	0	0	0	0	0	0	0	0	0	0	0	0	0	0	0
atp[c] + glu-L[c] -> adp[c] + glu5p[c]	3.8577e-05	7.71541e-05	0.000115731	0.000154308	0.000192885	0.000231462	0.00027004	0.000308617	0.000347194	0.000385771	0.000424348	0.000462925	0.000501502	0.000540079	0.000578656	0.000617233	0.000655811	0.000694388	0.000732965	0.000771542	0.000810119	0.000848696	0.000887273	0.00092585	0.000964427	0.001003	0.00104158	0.00108016	0.00111874	0.00115731	0.00119589	0.00123447	0.00127304	0.00131162	0.0013502	0.00138878	0.00142735	0.00146593	0.00150451	0.00154308	0.00158166	0.00162024	0.00165882	0.00169739	0.00173597	0.00177455	0.00181312	0.0018517	0.00189028
atp[c] + glu-L[c] + cys-L[c] -> adp[c] + h[c] + pi[c] + glucys[c]	3.64345e-08	7.28696e-08	1.09305e-07	1.4574e-07	1.82175e-07	2.1861e-07	2.55045e-07	2.9148e-07	3.27915e-07	3.64351e-07	4.00786e-07	4.37221e-07	4.73656e-07	5.10091e-07	5.46526e-07	5.82961e-07	6.19396e-07	6.55831e-07	6.92267e-07	7.28702e-07	7.65137e-07	8.01572e-07	8.38007e-07	8.74442e-07	9.10877e-07	9.47312e-07	9.83747e-07	1.02018e-06	1.05662e-06	1.09305e-06	1.12949e-06	1.16592e-06	1.20236e-06	1.23879e-06	1.27523e-06	1.31166e-06	1.3481e-06	1.38453e-06	1.42097e-06	1.4574e-06	1.49384e-06	1.53027e-06	1.56671e-06	1.60314e-06	1.63958e-06	1.67601e-06	1.71245e-06	1.74888e-06	1.78532e-06
h[c] + glu-L[c] -> co2[c] + 4abut[c]	-3.13203e-10	-3.13203e-10	-3.13203e-10	-3.13203e-10	-3.13203e-10	-3.13203e-10	-3.13203e-10	-3.13203e-10	-3.13203e-10	-3.13203e-10	-3.13203e-10	-3.13203e-10	-3.13203e-10	-3.13203e-10	-3.13203e-10	-3.13203e-10	-3.13203e-10	-3.13203e-10	-3.13203e-10	-3.13203e-10	-3.13203e-10	-3.13203e-10	-3.13203e-10	-3.13203e-10	-3.13203e-10	-3.13203e-10	-3.13203e-10	-3.13203e-10	-3.13203e-10	-3.13203e-10	-3.13203e-10	-3.13203e-10	-3.13203e-10	-3.13203e-10	-3.13203e-10	-3.13203e-10	-3.13203e-10	-3.13203e-10	-3.13203e-10	-3.13203e-10	-3.13203e-10	-3.13203e-10	-3.13203e-10	-3.13203e-10	-3.13203e-10	-3.13203e-10	-3.13203e-10	-3.13203e-10	-3.13203e-10
h2o[c] + nadp[c] + glu-L[c] <=> h[c] + nadph[c] + akg[c] + nh4[c]	-0.00130739	-0.00261477	-0.003922	-0.00522934	-0.00653668	-0.00784401	-0.00915135	-0.0104587	-0.011766	-0.0130734	-0.0143807	-0.015688	-0.0169954	-0.0183027	-0.01961	-0.0209174	-0.0222247	-0.023532	-0.0248394	-0.0261467	-0.027454	-0.0287614	-0.0300687	-0.031376	-0.0326834	-0.0339907	-0.0352981	-0.0366054	-0.0379127	-0.0392201	-0.0405274	-0.0418347	-0.0431421	-0.0444494	-0.0457567	-0.0470641	-0.0483714	-0.0496787	-0.0509861	-0.0522934	-0.0536008	-0.0549081	-0.0562154	-0.0575228	-0.0588301	-0.0601374	-0.0614448	-0.0627521	-0.0640594
h2o[c] + gln-L[c] -> glu-L[c] + nh4[c]	0	0	0	0	0	0	0	0	0	0	0	0	0	0	0	0	0	0	0	0	0	0	0	0	0	0	0	0	0	0	0	0	0	0	0	0	0	0	0	0	0	0	0	0	0	0	0	0	0
h2o[c] + gln-L[c] + prpp[c] -> ppi[c] + glu-L[c] + pram[c]	5.29178e-05	0.000105836	0.000158753	0.000211671	0.000264589	0.000317506	0.000370424	0.000423342	0.00047626	0.000529177	0.000582095	0.000635013	0.000687931	0.000740848	0.000793766	0.000846684	0.000899602	0.000952519	0.00100544	0.00105835	0.00111127	0.00116419	0.00121711	0.00127003	0.00132294	0.00137586	0.00142878	0.0014817	0.00153461	0.00158753	0.00164045	0.00169337	0.00174629	0.0017992	0.00185212	0.00190504	0.00195796	0.00201087	0.00206379	0.00211671	0.00216963	0.00222255	0.00227546	0.00232838	0.0023813	0.00243422	0.00248713	0.00254005	0.00259297
glu-D[c] <=> glu-L[c]	-4.12191e-06	-8.24382e-06	-1.23657e-05	-1.64876e-05	-2.06095e-05	-2.47314e-05	-2.88533e-05	-3.29753e-05	-3.70972e-05	-4.12191e-05	-4.5341e-05	-4.94629e-05	-5.35848e-05	-5.77067e-05	-6.18286e-05	-6.59505e-05	-7.00724e-05	-7.41943e-05	-7.83162e-05	-8.24381e-05	-8.656e-05	-9.06819e-05	-9.48038e-05	-9.89257e-05	-0.000103048	-0.00010717	-0.000111291	-0.000115413	-0.000119535	-0.000123657	-0.000127779	-0.000131901	-0.000136023	-0.000140145	-0.000144267	-0.000148389	-0.000152511	-0.000156632	-0.000160754	-0.000164876	-0.000168998	-0.00017312	-0.000177242	-0.000181364	-0.000185486	-0.000189608	-0.00019373	-0.000197851	-0.000201973
h[c] + nadh[c] + akg[c] + gln-L[c] -> nad[c] + 2 glu-L[c]	0	0	0	0	0	0	0	0	0	0	0	0	0	0	0	0	0	0	0	0	0	0	0	0	0	0	0	0	0	0	0	0	0	0	0	0	0	0	0	0	0	0	0	0	0	0	0	0	0
h[c] + nadph[c] + glutrna[c] -> nadp[c] + glu1sa[c] + trnaglu[c]	2.88649e-05	5.77298e-05	8.65947e-05	0.00011546	0.000144324	0.000173189	0.000202054	0.000230919	0.000259784	0.000288649	0.000317514	0.000346379	0.000375243	0.000404108	0.000432973	0.000461838	0.000490703	0.000519568	0.000548433	0.000577298	0.000606163	0.000635027	0.000663892	0.000692757	0.000721622	0.000750487	0.000779352	0.000808217	0.000837082	0.000865946	0.000894811	0.000923676	0.000952541	0.000981406	0.00101027	0.00103914	0.001068	0.00109687	0.00112573	0.0011546	0.00118346	0.00121233	0.00124119	0.00127005	0.00129892	0.00132778	0.00135665	0.00138551	0.00141438
atp[c] + glu-L[c] + trnaglu[c] -> ppi[c] + amp[c] + glutrna[c]	2.88649e-05	5.77298e-05	8.65947e-05	0.00011546	0.000144324	0.000173189	0.000202054	0.000230919	0.000259784	0.000288649	0.000317514	0.000346379	0.000375243	0.000404108	0.000432973	0.000461838	0.000490703	0.000519568	0.000548433	0.000577298	0.000606163	0.000635027	0.000663892	0.000692757	0.000721622	0.000750487	0.000779352	0.000808217	0.000837082	0.000865946	0.000894811	0.000923676	0.000952541	0.000981406	0.00101027	0.00103914	0.001068	0.00109687	0.00112573	0.0011546	0.00118346	0.00121233	0.00124119	0.00127005	0.00129892	0.00132778	0.00135665	0.00138551	0.00141438
h[c] + 2 glx[c] -> co2[c] + 2h3oppan[c]	0	0	0	0	0	0	0	0	0	0	0	0	0	0	0	0	0	0	0	0	0	0	0	0	0	0	0	0	0	0	0	0	0	0	0	0	0	0	0	0	0	0	0	0	0	0	0	0	0
nad[c] + h2o[c] + glyald[c] <=> 2 h[c] + nadh[c] + glyc-R[c]	9.14507e-10	9.14507e-10	9.14507e-10	9.14507e-10	9.14507e-10	9.14507e-10	9.14507e-10	9.14507e-10	9.14507e-10	9.14507e-10	9.14507e-10	9.14507e-10	9.14507e-10	9.14507e-10	9.14507e-10	9.14507e-10	9.14507e-10	9.14507e-10	9.14507e-10	9.14507e-10	9.14507e-10	9.14507e-10	9.14507e-10	9.14507e-10	9.14507e-10	9.14507e-10	9.14507e-10	9.14507e-10	9.14507e-10	9.14507e-10	9.14507e-10	9.14507e-10	9.14507e-10	9.14507e-10	9.14507e-10	9.14507e-10	9.14507e-10	9.14507e-10	9.14507e-10	9.14507e-10	9.14507e-10	9.14507e-10	9.14507e-10	9.14507e-10	9.14507e-10	9.14507e-10	9.14507e-10	9.14507e-10	9.14507e-10
nad[c] + glyc[c] -> h[c] + nadh[c] + dha[c]	0	0	0	0	0	0	0	0	0	0	0	0	0	0	0	0	0	0	0	0	0	0	0	0	0	0	0	0	0	0	0	0	0	0	0	0	0	0	0	0	0	0	0	0	0	0	0	0	0
atp[c] + glyc-R[c] -> adp[c] + h[c] + 3pg[c]	0	0	0	0	0	0	0	0	0	0	0	0	0	0	0	0	0	0	0	0	0	0	0	0	0	0	0	0	0	0	0	0	0	0	0	0	0	0	0	0	0	0	0	0	0	0	0	0	0
nad[c] + thf[c] + gly[c] -> nadh[c] + co2[c] + nh4[c] + mlthf[c]	0.000206849	0.000413699	0.000620549	0.0008274	0.00103425	0.0012411	0.00144795	0.0016548	0.00186165	0.0020685	0.00227535	0.0024822	0.00268905	0.0028959	0.00310275	0.0033096	0.00351645	0.0037233	0.00393015	0.004137	0.00434385	0.0045507	0.00475755	0.0049644	0.00517125	0.0053781	0.00558495	0.0057918	0.00599865	0.0062055	0.00641235	0.0066192	0.00682605	0.0070329	0.00723975	0.0074466	0.00765345	0.0078603	0.00806715	0.008274	0.00848085	0.0086877	0.00889455	0.0091014	0.00930825	0.0095151	0.00972195	0.0099288	0.0101357
nadh[c] + co2[c] + nh4[c] + mlthf[c] -> nad[c] + thf[c] + gly[c]	-6.15594e-11	-6.15594e-11	-6.15594e-11	-6.15594e-11	-6.15594e-11	-6.15594e-11	-6.15594e-11	-6.15594e-11	-6.15594e-11	-6.15594e-11	-6.15594e-11	-6.15594e-11	-6.15594e-11	-6.15594e-11	-6.15594e-11	-6.15594e-11	-6.15594e-11	-6.15594e-11	-6.15594e-11	-6.15594e-11	-6.15594e-11	-6.15594e-11	-6.15594e-11	-6.15594e-11	-6.15594e-11	-6.15594e-11	-6.15594e-11	-6.15594e-11	-6.15594e-11	-6.15594e-11	-6.15594e-11	-6.15594e-11	-6.15594e-11	-6.15594e-11	-6.15594e-11	-6.15594e-11	-6.15594e-11	-6.15594e-11	-6.15594e-11	-6.15594e-11	-6.15594e-11	-6.15594e-11	-6.15594e-11	-6.15594e-11	-6.15594e-11	-6.15594e-11	-6.15594e-11	-6.15594e-11	-6.15594e-11
o2[c] + glyclt[c] -> h2o2[c] + glx[c]	-4.13873e-11	-4.13873e-11	-4.13873e-11	-4.13873e-11	-4.13873e-11	-4.13873e-11	-4.13873e-11	-4.13873e-11	-4.13873e-11	-4.13873e-11	-4.13873e-11	-4.13873e-11	-4.13873e-11	-4.13873e-11	-4.13873e-11	-4.13873e-11	-4.13873e-11	-4.13873e-11	-4.13873e-11	-4.13873e-11	-4.13873e-11	-4.13873e-11	-4.13873e-11	-4.13873e-11	-4.13873e-11	-4.13873e-11	-4.13873e-11	-4.13873e-11	-4.13873e-11	-4.13873e-11	-4.13873e-11	-4.13873e-11	-4.13873e-11	-4.13873e-11	-4.13873e-11	-4.13873e-11	-4.13873e-11	-4.13873e-11	-4.13873e-11	-4.13873e-11	-4.13873e-11	-4.13873e-11	-4.13873e-11	-4.13873e-11	-4.13873e-11	-4.13873e-11	-4.13873e-11	-4.13873e-11	-4.13873e-11
nad[c] + glyclt[c] -> h[c] + nadh[c] + glx[c]	0.000378217	0.000756435	0.00113465	0.00151287	0.00189109	0.00226931	0.00264753	0.00302575	0.00340396	0.00378218	0.0041604	0.00453862	0.00491684	0.00529506	0.00567328	0.00605149	0.00642971	0.00680793	0.00718615	0.00756437	0.00794259	0.0083208	0.00869902	0.00907724	0.00945546	0.00983368	0.0102119	0.0105901	0.0109683	0.0113466	0.0117248	0.012103	0.0124812	0.0128594	0.0132376	0.0136159	0.0139941	0.0143723	0.0147505	0.0151287	0.015507	0.0158852	0.0162634	0.0166416	0.0170198	0.017398	0.0177763	0.0181545	0.0185327
atp[c] + glyc[c] -> adp[c] + h[c] + glyc3p[c]	-9.14748e-10	-9.14748e-10	-9.14748e-10	-9.14748e-10	-9.14748e-10	-9.14748e-10	-9.14748e-10	-9.14748e-10	-9.14748e-10	-9.14748e-10	-9.14748e-10	-9.14748e-10	-9.14748e-10	-9.14748e-10	-9.14748e-10	-9.14748e-10	-9.14748e-10	-9.14748e-10	-9.14748e-10	-9.14748e-10	-9.14748e-10	-9.14748e-10	-9.14748e-10	-9.14748e-10	-9.14748e-10	-9.14748e-10	-9.14748e-10	-9.14748e-10	-9.14748e-10	-9.14748e-10	-9.14748e-10	-9.14748e-10	-9.14748e-10	-9.14748e-10	-9.14748e-10	-9.14748e-10	-9.14748e-10	-9.14748e-10	-9.14748e-10	-9.14748e-10	-9.14748e-10	-9.14748e-10	-9.14748e-10	-9.14748e-10	-9.14748e-10	-9.14748e-10	-9.14748e-10	-9.14748e-10	-9.14748e-10
h2o[c] + lgt-S[c] -> h[c] + gthrd[c] + lac-D[c]	1.36424e-12	1.36424e-12	1.36424e-12	1.36424e-12	1.36424e-12	1.36424e-12	1.36424e-12	1.36424e-12	1.36424e-12	1.36424e-12	1.36424e-12	1.36424e-12	1.36424e-12	1.36424e-12	1.36424e-12	1.36424e-12	1.36424e-12	1.36424e-12	1.36424e-12	1.36424e-12	1.36424e-12	1.36424e-12	1.36424e-12	1.36424e-12	1.36424e-12	1.36424e-12	1.36424e-12	1.36424e-12	1.36424e-12	1.36424e-12	1.36424e-12	1.36424e-12	1.36424e-12	1.36424e-12	1.36424e-12	1.36424e-12	1.36424e-12	1.36424e-12	1.36424e-12	1.36424e-12	1.36424e-12	1.36424e-12	1.36424e-12	1.36424e-12	1.36424e-12	1.36424e-12	1.36424e-12	1.36424e-12	1.36424e-12
atp[c] + gly[c] + trnagly[c] -> ppi[c] + amp[c] + glytrna[c]	0	0	0	0	0	0	0	0	0	0	0	0	0	0	0	0	0	0	0	0	0	0	0	0	0	0	0	0	0	0	0	0	0	0	0	0	0	0	0	0	0	0	0	0	0	0	0	0	0
gdpmann[c] -> h2o[c] + gdpddman[c]	0	0	0	0	0	0	0	0	0	0	0	0	0	0	0	0	0	0	0	0	0	0	0	0	0	0	0	0	0	0	0	0	0	0	0	0	0	0	0	0	0	0	0	0	0	0	0	0	0
atp[c] + nh4[c] + xmp[c] -> 2 h[c] + ppi[c] + amp[c] + gmp[c]	2.58185e-05	5.1637e-05	7.74555e-05	0.000103274	0.000129092	0.000154911	0.000180729	0.000206548	0.000232366	0.000258185	0.000284003	0.000309822	0.00033564	0.000361459	0.000387277	0.000413096	0.000438914	0.000464733	0.000490551	0.00051637	0.000542188	0.000568007	0.000593825	0.000619644	0.000645462	0.000671281	0.000697099	0.000722918	0.000748736	0.000774555	0.000800373	0.000826192	0.00085201	0.000877828	0.000903647	0.000929465	0.000955284	0.000981102	0.00100692	0.00103274	0.00105856	0.00108438	0.00111019	0.00113601	0.00116183	0.00118765	0.00121347	0.00123929	0.00126511
atp[c] + h2o[c] + gln-L[c] + xmp[c] -> 2 h[c] + ppi[c] + glu-L[c] + amp[c] + gmp[c]	0	0	0	0	0	0	0	0	0	0	0	0	0	0	0	0	0	0	0	0	0	0	0	0	0	0	0	0	0	0	0	0	0	0	0	0	0	0	0	0	0	0	0	0	0	0	0	0	0
nadp[c] + 6pgc[c] -> co2[c] + nadph[c] + ru5p-D[c]	0	0	0	0	0	0	0	0	0	0	0	0	0	0	0	0	0	0	0	0	0	0	0	0	0	0	0	0	0	0	0	0	0	0	0	0	0	0	0	0	0	0	0	0	0	0	0	0	0
ipdp[c] + grdp[c] -> ppi[c] + frdp[c]	7.30154e-06	1.46031e-05	2.19046e-05	2.92061e-05	3.65077e-05	4.38092e-05	5.11107e-05	5.84123e-05	6.57138e-05	7.30153e-05	8.03168e-05	8.76184e-05	9.49199e-05	0.000102221	0.000109523	0.000116825	0.000124126	0.000131428	0.000138729	0.000146031	0.000153332	0.000160634	0.000167935	0.000175237	0.000182538	0.00018984	0.000197141	0.000204443	0.000211744	0.000219046	0.000226347	0.000233649	0.000240951	0.000248252	0.000255554	0.000262855	0.000270157	0.000277458	0.00028476	0.000292061	0.000299363	0.000306664	0.000313966	0.000321267	0.000328569	0.00033587	0.000343172	0.000350473	0.000357775
h2o2[c] + 2 gthrd[c] <=> 2 h2o[c] + gthox[c]	0	0	0	0	0	0	0	0	0	0	0	0	0	0	0	0	0	0	0	0	0	0	0	0	0	0	0	0	0	0	0	0	0	0	0	0	0	0	0	0	0	0	0	0	0	0	0	0	0
h2o[c] + gthrd[c] -> glu-L[c] + cgly[c]	0	0	0	0	0	0	0	0	0	0	0	0	0	0	0	0	0	0	0	0	0	0	0	0	0	0	0	0	0	0	0	0	0	0	0	0	0	0	0	0	0	0	0	0	0	0	0	0	0
atp[c] + gly[c] + glucys[c] -> adp[c] + h[c] + pi[c] + gthrd[c]	3.64345e-08	7.28696e-08	1.09305e-07	1.4574e-07	1.82175e-07	2.1861e-07	2.55045e-07	2.9148e-07	3.27915e-07	3.64351e-07	4.00786e-07	4.37221e-07	4.73656e-07	5.10091e-07	5.46526e-07	5.82961e-07	6.19396e-07	6.55831e-07	6.92267e-07	7.28702e-07	7.65137e-07	8.01572e-07	8.38007e-07	8.74442e-07	9.10877e-07	9.47312e-07	9.83747e-07	1.02018e-06	1.05662e-06	1.09305e-06	1.12949e-06	1.16592e-06	1.20236e-06	1.23879e-06	1.27523e-06	1.31166e-06	1.3481e-06	1.38453e-06	1.42097e-06	1.4574e-06	1.49384e-06	1.53027e-06	1.56671e-06	1.60314e-06	1.63958e-06	1.67601e-06	1.71245e-06	1.74888e-06	1.78532e-06
h2o[c] + gtp[c] -> h[c] + for[c] + ahdt[c]	1.45842e-07	2.91685e-07	4.37528e-07	5.83372e-07	7.29215e-07	8.75058e-07	1.0209e-06	1.16675e-06	1.31259e-06	1.45843e-06	1.60428e-06	1.75012e-06	1.89596e-06	2.04181e-06	2.18765e-06	2.33349e-06	2.47934e-06	2.62518e-06	2.77102e-06	2.91687e-06	3.06271e-06	3.20855e-06	3.3544e-06	3.50024e-06	3.64608e-06	3.79193e-06	3.93777e-06	4.08361e-06	4.22946e-06	4.3753e-06	4.52114e-06	4.66699e-06	4.81283e-06	4.95867e-06	5.10452e-06	5.25036e-06	5.3962e-06	5.54205e-06	5.68789e-06	5.83373e-06	5.97958e-06	6.12542e-06	6.27126e-06	6.41711e-06	6.56295e-06	6.70879e-06	6.85464e-06	7.00048e-06	7.14632e-06
3 h2o[c] + gtp[c] -> 2 h[c] + ppi[c] + for[c] + 25dhpp[c]	7.2972e-08	1.45945e-07	2.18918e-07	2.91891e-07	3.64865e-07	4.37838e-07	5.10811e-07	5.83784e-07	6.56757e-07	7.2973e-07	8.02704e-07	8.75677e-07	9.4865e-07	1.02162e-06	1.0946e-06	1.16757e-06	1.24054e-06	1.31352e-06	1.38649e-06	1.45946e-06	1.53244e-06	1.60541e-06	1.67838e-06	1.75135e-06	1.82433e-06	1.8973e-06	1.97027e-06	2.04325e-06	2.11622e-06	2.18919e-06	2.26217e-06	2.33514e-06	2.40811e-06	2.48109e-06	2.55406e-06	2.62703e-06	2.70001e-06	2.77298e-06	2.84595e-06	2.91892e-06	2.9919e-06	3.06487e-06	3.13784e-06	3.21082e-06	3.28379e-06	3.35676e-06	3.42974e-06	3.50271e-06	3.57568e-06
gtp[c] -> ppi[c] + 35cgmp[c]	0	0	0	0	0	0	0	0	0	0	0	0	0	0	0	0	0	0	0	0	0	0	0	0	0	0	0	0	0	0	0	0	0	0	0	0	0	0	0	0	0	0	0	0	0	0	0	0	0
h[c] + nadph[c] <=> nadp[c] + h2[c]	0	0	0	0	0	0	0	0	0	0	0	0	0	0	0	0	0	0	0	0	0	0	0	0	0	0	0	0	0	0	0	0	0	0	0	0	0	0	0	0	0	0	0	0	0	0	0	0	0
co2[c] + h2o[c] <=> h[c] + hco3[c]	-0.00588777	-0.0117755	-0.0176635	-0.0235513	-0.0294391	-0.0353269	-0.0412147	-0.0471025	-0.0529904	-0.0588782	-0.064766	-0.0706538	-0.0765416	-0.0824294	-0.0883173	-0.0942051	-0.100093	-0.105981	-0.111869	-0.117756	-0.123644	-0.129532	-0.13542	-0.141308	-0.147195	-0.153083	-0.158971	-0.164859	-0.170747	-0.176635	-0.182522	-0.18841	-0.194298	-0.200186	-0.206074	-0.211961	-0.217849	-0.223737	-0.229625	-0.235513	-0.241401	-0.247288	-0.253176	-0.259064	-0.264952	-0.27084	-0.276727	-0.282615	-0.288503
h2o[c] + hemeO[c] -> 4 h[c] + hemeA_#1[c]	3.64352e-08	7.28703e-08	1.09305e-07	1.4574e-07	1.82176e-07	2.18611e-07	2.55046e-07	2.91481e-07	3.27916e-07	3.64351e-07	4.00786e-07	4.37221e-07	4.73656e-07	5.10092e-07	5.46527e-07	5.82962e-07	6.19397e-07	6.55832e-07	6.92267e-07	7.28702e-07	7.65137e-07	8.01572e-07	8.38008e-07	8.74443e-07	9.10878e-07	9.47313e-07	9.83748e-07	1.02018e-06	1.05662e-06	1.09305e-06	1.12949e-06	1.16592e-06	1.20236e-06	1.23879e-06	1.27523e-06	1.31166e-06	1.3481e-06	1.38453e-06	1.42097e-06	1.4574e-06	1.49384e-06	1.53027e-06	1.56671e-06	1.60314e-06	1.63958e-06	1.67602e-06	1.71245e-06	1.74889e-06	1.78532e-06
h2o[c] + pheme[c] + frdp[c] -> ppi[c] + hemeO[c]	7.28703e-08	1.45741e-07	2.18611e-07	2.91481e-07	3.64351e-07	4.37221e-07	5.10092e-07	5.82962e-07	6.55832e-07	7.28702e-07	8.01573e-07	8.74443e-07	9.47313e-07	1.02018e-06	1.09305e-06	1.16592e-06	1.23879e-06	1.31166e-06	1.38453e-06	1.4574e-06	1.53027e-06	1.60314e-06	1.67602e-06	1.74889e-06	1.82176e-06	1.89463e-06	1.9675e-06	2.04037e-06	2.11324e-06	2.18611e-06	2.25898e-06	2.33185e-06	2.40472e-06	2.47759e-06	2.55046e-06	2.62333e-06	2.6962e-06	2.76907e-06	2.84194e-06	2.91481e-06	2.98768e-06	3.06055e-06	3.13342e-06	3.20629e-06	3.27916e-06	3.35203e-06	3.4249e-06	3.49777e-06	3.57064e-06
atp[c] + fru[c] -> adp[c] + h[c] + f6p[c]	0	0	0	0	0	0	0	0	0	0	0	0	0	0	0	0	0	0	0	0	0	0	0	0	0	0	0	0	0	0	0	0	0	0	0	0	0	0	0	0	0	0	0	0	0	0	0	0	0
h[c] + hgentis[c] + phdp[c] -> co2[c] + ppi[c] + 2m6phol[c]	7.95691e-08	1.59138e-07	2.38707e-07	3.18276e-07	3.97845e-07	4.77414e-07	5.56983e-07	6.36552e-07	7.16121e-07	7.95691e-07	8.7526e-07	9.54829e-07	1.0344e-06	1.11397e-06	1.19354e-06	1.2731e-06	1.35267e-06	1.43224e-06	1.51181e-06	1.59138e-06	1.67095e-06	1.75052e-06	1.83009e-06	1.90966e-06	1.98923e-06	2.0688e-06	2.14836e-06	2.22793e-06	2.3075e-06	2.38707e-06	2.46664e-06	2.54621e-06	2.62578e-06	2.70535e-06	2.78492e-06	2.86449e-06	2.94405e-06	3.02362e-06	3.10319e-06	3.18276e-06	3.26233e-06	3.3419e-06	3.42147e-06	3.50104e-06	3.58061e-06	3.66018e-06	3.73975e-06	3.81931e-06	3.89888e-06
nad[c] + 3hmp[c] -> h[c] + nadh[c] + mmtsa[c]	0	0	0	0	0	0	0	0	0	0	0	0	0	0	0	0	0	0	0	0	0	0	0	0	0	0	0	0	0	0	0	0	0	0	0	0	0	0	0	0	0	0	0	0	0	0	0	0	0
2 nad[c] + h2o[c] + histd[c] -> 3 h[c] + 2 nadh[c] + his-L[c]	1.39939e-05	2.79877e-05	4.19816e-05	5.59755e-05	6.99693e-05	8.39632e-05	9.7957e-05	0.000111951	0.000125945	0.000139939	0.000153932	0.000167926	0.00018192	0.000195914	0.000209908	0.000223902	0.000237896	0.000251889	0.000265883	0.000279877	0.000293871	0.000307865	0.000321859	0.000335853	0.000349847	0.00036384	0.000377834	0.000391828	0.000405822	0.000419816	0.00043381	0.000447804	0.000461797	0.000475791	0.000489785	0.000503779	0.000517773	0.000531767	0.000545761	0.000559754	0.000573748	0.000587742	0.000601736	0.00061573	0.000629724	0.000643718	0.000657711	0.000671705	0.000685699
h2o[c] + hisp[c] -> pi[c] + histd[c]	1.39939e-05	2.79877e-05	4.19816e-05	5.59755e-05	6.99693e-05	8.39632e-05	9.7957e-05	0.000111951	0.000125945	0.000139939	0.000153932	0.000167926	0.00018192	0.000195914	0.000209908	0.000223902	0.000237896	0.000251889	0.000265883	0.000279877	0.000293871	0.000307865	0.000321859	0.000335853	0.000349847	0.00036384	0.000377834	0.000391828	0.000405822	0.000419816	0.00043381	0.000447804	0.000461797	0.000475791	0.000489785	0.000503779	0.000517773	0.000531767	0.000545761	0.000559754	0.000573748	0.000587742	0.000601736	0.00061573	0.000629724	0.000643718	0.000657711	0.000671705	0.000685699
atp[c] + his-L[c] + trnahis[c] -> ppi[c] + amp[c] + histrna[c]	0	0	0	0	0	0	0	0	0	0	0	0	0	0	0	0	0	0	0	0	0	0	0	0	0	0	0	0	0	0	0	0	0	0	0	0	0	0	0	0	0	0	0	0	0	0	0	0	0
h2o[c] + 4 ppbng[c] -> 4 nh4[c] + hmbil[c]	3.60811e-06	7.21622e-06	1.08243e-05	1.44324e-05	1.80406e-05	2.16487e-05	2.52568e-05	2.88649e-05	3.2473e-05	3.60811e-05	3.96892e-05	4.32973e-05	4.69054e-05	5.05135e-05	5.41217e-05	5.77298e-05	6.13379e-05	6.4946e-05	6.85541e-05	7.21622e-05	7.57703e-05	7.93784e-05	8.29865e-05	8.65946e-05	9.02028e-05	9.38109e-05	9.7419e-05	0.000101027	0.000104635	0.000108243	0.000111851	0.00011546	0.000119068	0.000122676	0.000126284	0.000129892	0.0001335	0.000137108	0.000140716	0.000144324	0.000147933	0.000151541	0.000155149	0.000158757	0.000162365	0.000165973	0.000169581	0.000173189	0.000176797
5 h[c] + 3 o2[c] + 3 nadph[c] + pheme[c] -> 3 h2o[c] + 3 nadp[c] + biliverd[c] + fe2[c] + co[c]	0	0	0	0	0	0	0	0	0	0	0	0	0	0	0	0	0	0	0	0	0	0	0	0	0	0	0	0	0	0	0	0	0	0	0	0	0	0	0	0	0	0	0	0	0	0	0	0	0
atp[c] + 2ahhmp[c] -> h[c] + amp[c] + 2ahhmd[c]	1.45842e-07	2.91685e-07	4.37528e-07	5.83372e-07	7.29215e-07	8.75058e-07	1.0209e-06	1.16675e-06	1.31259e-06	1.45843e-06	1.60428e-06	1.75012e-06	1.89596e-06	2.04181e-06	2.18765e-06	2.33349e-06	2.47934e-06	2.62518e-06	2.77102e-06	2.91687e-06	3.06271e-06	3.20855e-06	3.3544e-06	3.50024e-06	3.64608e-06	3.79193e-06	3.93777e-06	4.08361e-06	4.22946e-06	4.3753e-06	4.52114e-06	4.66699e-06	4.81283e-06	4.95867e-06	5.10452e-06	5.25036e-06	5.3962e-06	5.54205e-06	5.68789e-06	5.83373e-06	5.97958e-06	6.12542e-06	6.27126e-06	6.41711e-06	6.56295e-06	6.70879e-06	6.85464e-06	7.00048e-06	7.14632e-06
2 h[c] + nadh[c] + 1p3h5c[c] -> nad[c] + 4hpro-LT[c]	0	0	0	0	0	0	0	0	0	0	0	0	0	0	0	0	0	0	0	0	0	0	0	0	0	0	0	0	0	0	0	0	0	0	0	0	0	0	0	0	0	0	0	0	0	0	0	0	0
2 h[c] + nadph[c] + 1p3h5c[c] -> nadp[c] + 4hpro-LT[c]	0	0	0	0	0	0	0	0	0	0	0	0	0	0	0	0	0	0	0	0	0	0	0	0	0	0	0	0	0	0	0	0	0	0	0	0	0	0	0	0	0	0	0	0	0	0	0	0	0
h[c] + nadh[c] + hpyr[c] -> nad[c] + glyc-R[c]	-9.14748e-10	-9.14748e-10	-9.14748e-10	-9.14748e-10	-9.14748e-10	-9.14748e-10	-9.14748e-10	-9.14748e-10	-9.14748e-10	-9.14748e-10	-9.14748e-10	-9.14748e-10	-9.14748e-10	-9.14748e-10	-9.14748e-10	-9.14748e-10	-9.14748e-10	-9.14748e-10	-9.14748e-10	-9.14748e-10	-9.14748e-10	-9.14748e-10	-9.14748e-10	-9.14748e-10	-9.14748e-10	-9.14748e-10	-9.14748e-10	-9.14748e-10	-9.14748e-10	-9.14748e-10	-9.14748e-10	-9.14748e-10	-9.14748e-10	-9.14748e-10	-9.14748e-10	-9.14748e-10	-9.14748e-10	-9.14748e-10	-9.14748e-10	-9.14748e-10	-9.14748e-10	-9.14748e-10	-9.14748e-10	-9.14748e-10	-9.14748e-10	-9.14748e-10	-9.14748e-10	-9.14748e-10	-9.14748e-10
nad[c] + hom-L[c] <=> h[c] + nadh[c] + aspsa[c]	-0.000104427	-0.000208853	-0.00031328	-0.000417706	-0.000522133	-0.000626559	-0.000730986	-0.000835412	-0.000939839	-0.00104427	-0.00114869	-0.00125312	-0.00135754	-0.00146197	-0.0015664	-0.00167082	-0.00177525	-0.00187968	-0.0019841	-0.00208853	-0.00219296	-0.00229738	-0.00240181	-0.00250624	-0.00261066	-0.00271509	-0.00281952	-0.00292394	-0.00302837	-0.0031328	-0.00323722	-0.00334165	-0.00344607	-0.0035505	-0.00365493	-0.00375935	-0.00386378	-0.00396821	-0.00407263	-0.00417706	-0.00428149	-0.00438591	-0.00449034	-0.00459477	-0.00469919	-0.00480362	-0.00490805	-0.00501247	-0.0051169
atp[c] + hom-L[c] -> adp[c] + h[c] + phom[c]	8.85379e-05	0.000177076	0.000265614	0.000354151	0.000442689	0.000531227	0.000619765	0.000708303	0.00079684	0.000885378	0.000973916	0.00106245	0.00115099	0.00123953	0.00132807	0.00141661	0.00150514	0.00159368	0.00168222	0.00177076	0.00185929	0.00194783	0.00203637	0.00212491	0.00221345	0.00230198	0.00239052	0.00247906	0.0025676	0.00265613	0.00274467	0.00283321	0.00292175	0.00301029	0.00309882	0.00318736	0.0032759	0.00336444	0.00345297	0.00354151	0.00363005	0.00371859	0.00380713	0.00389566	0.0039842	0.00407274	0.00416128	0.00424981	0.00433835
glu-L[c] + imacp[c] -> akg[c] + hisp[c]	1.39939e-05	2.79877e-05	4.19816e-05	5.59755e-05	6.99693e-05	8.39632e-05	9.7957e-05	0.000111951	0.000125945	0.000139939	0.000153932	0.000167926	0.00018192	0.000195914	0.000209908	0.000223902	0.000237896	0.000251889	0.000265883	0.000279877	0.000293871	0.000307865	0.000321859	0.000335853	0.000349847	0.00036384	0.000377834	0.000391828	0.000405822	0.000419816	0.00043381	0.000447804	0.000461797	0.000475791	0.000489785	0.000503779	0.000517773	0.000531767	0.000545761	0.000559754	0.000573748	0.000587742	0.000601736	0.00061573	0.000629724	0.000643718	0.000657711	0.000671705	0.000685699
nadp[c] + icit[c] -> co2[c] + nadph[c] + akg[c]	0.000203817	0.000407634	0.000611452	0.000815269	0.00101909	0.0012229	0.00142672	0.00163054	0.00183436	0.00203817	0.00224199	0.00244581	0.00264963	0.00285344	0.00305726	0.00326108	0.0034649	0.00366871	0.00387253	0.00407635	0.00428017	0.00448398	0.0046878	0.00489162	0.00509544	0.00529925	0.00550307	0.00570689	0.00591071	0.00611452	0.00631834	0.00652216	0.00672598	0.00692979	0.00713361	0.00733743	0.00754125	0.00774506	0.00794888	0.0081527	0.00835652	0.00856033	0.00876415	0.00896797	0.00917179	0.0093756	0.00957942	0.00978324	0.00998706
chor[c] <=> ichor[c]	2.68672e-07	5.37344e-07	8.06017e-07	1.07469e-06	1.34336e-06	1.61203e-06	1.88071e-06	2.14938e-06	2.41805e-06	2.68672e-06	2.95539e-06	3.22407e-06	3.49274e-06	3.76141e-06	4.03008e-06	4.29875e-06	4.56743e-06	4.8361e-06	5.10477e-06	5.37344e-06	5.64212e-06	5.91079e-06	6.17946e-06	6.44813e-06	6.7168e-06	6.98548e-06	7.25415e-06	7.52282e-06	7.79149e-06	8.06017e-06	8.32884e-06	8.59751e-06	8.86618e-06	9.13485e-06	9.40353e-06	9.6722e-06	9.94087e-06	1.02095e-05	1.04782e-05	1.07469e-05	1.10156e-05	1.12842e-05	1.15529e-05	1.18216e-05	1.20902e-05	1.23589e-05	1.26276e-05	1.28963e-05	1.31649e-05
gln-L[c] + prlp[c] -> h[c] + glu-L[c] + aicar[c] + eig3p[c]	1.39939e-05	2.79877e-05	4.19816e-05	5.59755e-05	6.99693e-05	8.39632e-05	9.7957e-05	0.000111951	0.000125945	0.000139939	0.000153932	0.000167926	0.00018192	0.000195914	0.000209908	0.000223902	0.000237896	0.000251889	0.000265883	0.000279877	0.000293871	0.000307865	0.000321859	0.000335853	0.000349847	0.00036384	0.000377834	0.000391828	0.000405822	0.000419816	0.00043381	0.000447804	0.000461797	0.000475791	0.000489785	0.000503779	0.000517773	0.000531767	0.000545761	0.000559754	0.000573748	0.000587742	0.000601736	0.00061573	0.000629724	0.000643718	0.000657711	0.000671705	0.000685699
eig3p[c] -> h2o[c] + imacp[c]	1.39939e-05	2.79877e-05	4.19816e-05	5.59755e-05	6.99693e-05	8.39632e-05	9.7957e-05	0.000111951	0.000125945	0.000139939	0.000153932	0.000167926	0.00018192	0.000195914	0.000209908	0.000223902	0.000237896	0.000251889	0.000265883	0.000279877	0.000293871	0.000307865	0.000321859	0.000335853	0.000349847	0.00036384	0.000377834	0.000391828	0.000405822	0.000419816	0.00043381	0.000447804	0.000461797	0.000475791	0.000489785	0.000503779	0.000517773	0.000531767	0.000545761	0.000559754	0.000573748	0.000587742	0.000601736	0.00061573	0.000629724	0.000643718	0.000657711	0.000671705	0.000685699
h[c] + 2cpr5p[c] -> co2[c] + h2o[c] + 3ig3p[c]	1.1649e-05	2.32979e-05	3.49468e-05	4.65958e-05	5.82447e-05	6.98937e-05	8.15426e-05	9.31916e-05	0.00010484	0.000116489	0.000128138	0.000139787	0.000151436	0.000163085	0.000174734	0.000186383	0.000198032	0.000209681	0.00022133	0.000232979	0.000244628	0.000256277	0.000267926	0.000279575	0.000291224	0.000302873	0.000314521	0.00032617	0.000337819	0.000349468	0.000361117	0.000372766	0.000384415	0.000396064	0.000407713	0.000419362	0.000431011	0.00044266	0.000454309	0.000465958	0.000477607	0.000489256	0.000500905	0.000512553	0.000524202	0.000535851	0.0005475	0.000559149	0.000570798
akg[c] + ile-L[c] <=> glu-L[c] + 3mop[c]	-4.72007e-05	-9.44013e-05	-0.000141602	-0.000188803	-0.000236003	-0.000283204	-0.000330404	-0.000377605	-0.000424806	-0.000472006	-0.000519207	-0.000566408	-0.000613608	-0.000660809	-0.000708009	-0.00075521	-0.000802411	-0.000849611	-0.000896812	-0.000944013	-0.000991213	-0.00103841	-0.00108561	-0.00113282	-0.00118002	-0.00122722	-0.00127442	-0.00132162	-0.00136882	-0.00141602	-0.00146322	-0.00151042	-0.00155762	-0.00160482	-0.00165202	-0.00169922	-0.00174642	-0.00179362	-0.00184082	-0.00188802	-0.00193523	-0.00198243	-0.00202963	-0.00207683	-0.00212403	-0.00217123	-0.00221843	-0.00226563	-0.00231283
atp[c] + ile-L[c] + trnaile[c] -> ppi[c] + amp[c] + iletrna[c]	0	0	0	0	0	0	0	0	0	0	0	0	0	0	0	0	0	0	0	0	0	0	0	0	0	0	0	0	0	0	0	0	0	0	0	0	0	0	0	0	0	0	0	0	0	0	0	0	0
nad[c] + h2o[c] + im4act[c] -> 2 h[c] + nadh[c] + im4ac[c]	0	0	0	0	0	0	0	0	0	0	0	0	0	0	0	0	0	0	0	0	0	0	0	0	0	0	0	0	0	0	0	0	0	0	0	0	0	0	0	0	0	0	0	0	0	0	0	0	0
h2o[c] + imp[c] <=> fprica[c]	-6.69117e-05	-0.000133823	-0.000200735	-0.000267646	-0.000334558	-0.00040147	-0.000468381	-0.000535293	-0.000602204	-0.000669116	-0.000736028	-0.000802939	-0.000869851	-0.000936762	-0.00100367	-0.00107059	-0.0011375	-0.00120441	-0.00127132	-0.00133823	-0.00140514	-0.00147206	-0.00153897	-0.00160588	-0.00167279	-0.0017397	-0.00180661	-0.00187352	-0.00194044	-0.00200735	-0.00207426	-0.00214117	-0.00220808	-0.00227499	-0.00234191	-0.00240882	-0.00247573	-0.00254264	-0.00260955	-0.00267646	-0.00274338	-0.00281029	-0.0028772	-0.00294411	-0.00301102	-0.00307793	-0.00314485	-0.00321176	-0.00327867
nad[c] + h2o[c] + imp[c] -> h[c] + nadh[c] + xmp[c]	2.58185e-05	5.1637e-05	7.74555e-05	0.000103274	0.000129092	0.000154911	0.000180729	0.000206548	0.000232366	0.000258185	0.000284003	0.000309822	0.00033564	0.000361459	0.000387277	0.000413096	0.000438914	0.000464733	0.000490551	0.00051637	0.000542188	0.000568007	0.000593825	0.000619644	0.000645462	0.000671281	0.000697099	0.000722918	0.000748736	0.000774555	0.000800373	0.000826192	0.00085201	0.000877828	0.000903647	0.000929465	0.000955284	0.000981102	0.00100692	0.00103274	0.00105856	0.00108438	0.00111019	0.00113601	0.00116183	0.00118765	0.00121347	0.00123929	0.00126511
ipdp[c] <=> dmpp[c]	-2.18318e-05	-4.36635e-05	-6.54952e-05	-8.73269e-05	-0.000109159	-0.00013099	-0.000152822	-0.000174654	-0.000196486	-0.000218317	-0.000240149	-0.000261981	-0.000283812	-0.000305644	-0.000327476	-0.000349308	-0.000371139	-0.000392971	-0.000414803	-0.000436634	-0.000458466	-0.000480298	-0.00050213	-0.000523961	-0.000545793	-0.000567625	-0.000589457	-0.000611288	-0.00063312	-0.000654952	-0.000676783	-0.000698615	-0.000720447	-0.000742279	-0.00076411	-0.000785942	-0.000807774	-0.000829605	-0.000851437	-0.000873269	-0.000895101	-0.000916932	-0.000938764	-0.000960596	-0.000982428	-0.00100426	-0.00102609	-0.00104792	-0.00106975
h[c] + nadph[c] + h2mb4p[c] -> h2o[c] + nadp[c] + ipdp[c]	0	0	0	0	0	0	0	0	0	0	0	0	0	0	0	0	0	0	0	0	0	0	0	0	0	0	0	0	0	0	0	0	0	0	0	0	0	0	0	0	0	0	0	0	0	0	0	0	0
nad[c] + 3c2hmp[c] -> h[c] + nadh[c] + 3c4mop[c]	8.57795e-05	0.000171559	0.000257338	0.000343118	0.000428897	0.000514676	0.000600456	0.000686235	0.000772014	0.000857794	0.000943573	0.00102935	0.00111513	0.00120091	0.00128669	0.00137247	0.00145825	0.00154403	0.00162981	0.00171559	0.00180137	0.00188715	0.00197293	0.0020587	0.00214448	0.00223026	0.00231604	0.00240182	0.0024876	0.00257338	0.00265916	0.00274494	0.00283072	0.0029165	0.00300228	0.00308806	0.00317384	0.00325962	0.0033454	0.00343117	0.00351695	0.00360273	0.00368851	0.00377429	0.00386007	0.00394585	0.00403163	0.00411741	0.00420319
3c2hmp[c] <=> h2o[c] + 2ippm[c]	-8.57795e-05	-0.000171559	-0.000257338	-0.000343118	-0.000428897	-0.000514676	-0.000600456	-0.000686235	-0.000772014	-0.000857794	-0.000943573	-0.00102935	-0.00111513	-0.00120091	-0.00128669	-0.00137247	-0.00145825	-0.00154403	-0.00162981	-0.00171559	-0.00180137	-0.00188715	-0.00197293	-0.0020587	-0.00214448	-0.00223026	-0.00231604	-0.00240182	-0.0024876	-0.00257338	-0.00265916	-0.00274494	-0.00283072	-0.0029165	-0.00300228	-0.00308806	-0.00317384	-0.00325962	-0.0033454	-0.00343117	-0.00351695	-0.00360273	-0.00368851	-0.00377429	-0.00386007	-0.00394585	-0.00403163	-0.00411741	-0.00420319
h2o[c] + accoa[c] + 3mob[c] -> h[c] + coa[c] + 3c3hmp[c]	8.57795e-05	0.000171559	0.000257338	0.000343118	0.000428897	0.000514676	0.000600456	0.000686235	0.000772014	0.000857794	0.000943573	0.00102935	0.00111513	0.00120091	0.00128669	0.00137247	0.00145825	0.00154403	0.00162981	0.00171559	0.00180137	0.00188715	0.00197293	0.0020587	0.00214448	0.00223026	0.00231604	0.00240182	0.0024876	0.00257338	0.00265916	0.00274494	0.00283072	0.0029165	0.00300228	0.00308806	0.00317384	0.00325962	0.0033454	0.00343117	0.00351695	0.00360273	0.00368851	0.00377429	0.00386007	0.00394585	0.00403163	0.00411741	0.00420319
h[c] + nadph[c] + alac-S[c] -> nadp[c] + 23dhmb[c]	0.000136533	0.000273066	0.000409599	0.000546132	0.000682665	0.000819199	0.000955732	0.00109226	0.0012288	0.00136533	0.00150186	0.0016384	0.00177493	0.00191146	0.002048	0.00218453	0.00232106	0.0024576	0.00259413	0.00273066	0.00286719	0.00300373	0.00314026	0.00327679	0.00341333	0.00354986	0.00368639	0.00382293	0.00395946	0.00409599	0.00423253	0.00436906	0.00450559	0.00464212	0.00477866	0.00491519	0.00505172	0.00518826	0.00532479	0.00546132	0.00559786	0.00573439	0.00587092	0.00600745	0.00614399	0.00628052	0.00641705	0.00655359	0.00669012
h[c] + nadph[c] + 2ahbut[c] -> nadp[c] + 23dhmp[c]	4.72007e-05	9.44013e-05	0.000141602	0.000188803	0.000236003	0.000283204	0.000330404	0.000377605	0.000424806	0.000472006	0.000519207	0.000566408	0.000613608	0.000660809	0.000708009	0.00075521	0.000802411	0.000849611	0.000896812	0.000944013	0.000991213	0.00103841	0.00108561	0.00113282	0.00118002	0.00122722	0.00127442	0.00132162	0.00136882	0.00141602	0.00146322	0.00151042	0.00155762	0.00160482	0.00165202	0.00169922	0.00174642	0.00179362	0.00184082	0.00188802	0.00193523	0.00198243	0.00202963	0.00207683	0.00212403	0.00217123	0.00221843	0.00226563	0.00231283
[c] : acACP + h + malACP --> ACP + actACP + co2	6.78548e-05	0.000135709	0.000203564	0.000271419	0.000339273	0.000407128	0.000474983	0.000542838	0.000610692	0.000678547	0.000746402	0.000814256	0.000882111	0.000949966	0.00101782	0.00108567	0.00115353	0.00122138	0.00128924	0.00135709	0.00142495	0.0014928	0.00156066	0.00162851	0.00169637	0.00176422	0.00183208	0.00189993	0.00196779	0.00203564	0.0021035	0.00217135	0.0022392	0.00230706	0.00237491	0.00244277	0.00251062	0.00257848	0.00264633	0.00271419	0.00278204	0.0028499	0.00291775	0.00298561	0.00305346	0.00312132	0.00318917	0.00325702	0.00332488
h[c] + malACP[c] + accoa[c] -> co2[c] + actACP[c] + coa[c]	0	0	0	0	0	0	0	0	0	0	0	0	0	0	0	0	0	0	0	0	0	0	0	0	0	0	0	0	0	0	0	0	0	0	0	0	0	0	0	0	0	0	0	0	0	0	0	0	0
nad[c] + gthrd[c] + lald-D[c] <=> h[c] + nadh[c] + lgt-S[c]	0	0	0	0	0	0	0	0	0	0	0	0	0	0	0	0	0	0	0	0	0	0	0	0	0	0	0	0	0	0	0	0	0	0	0	0	0	0	0	0	0	0	0	0	0	0	0	0	0
h[c] + nadh[c] + lald-L[c] <=> nad[c] + 12ppd-S[c]	0	0	0	0	0	0	0	0	0	0	0	0	0	0	0	0	0	0	0	0	0	0	0	0	0	0	0	0	0	0	0	0	0	0	0	0	0	0	0	0	0	0	0	0	0	0	0	0	0
nad[c] + lac-D[c] <=> h[c] + nadh[c] + pyr[c]	1.36424e-12	1.36424e-12	1.36424e-12	1.36424e-12	1.36424e-12	1.36424e-12	1.36424e-12	1.36424e-12	1.36424e-12	1.36424e-12	1.36424e-12	1.36424e-12	1.36424e-12	1.36424e-12	1.36424e-12	1.36424e-12	1.36424e-12	1.36424e-12	1.36424e-12	1.36424e-12	1.36424e-12	1.36424e-12	1.36424e-12	1.36424e-12	1.36424e-12	1.36424e-12	1.36424e-12	1.36424e-12	1.36424e-12	1.36424e-12	1.36424e-12	1.36424e-12	1.36424e-12	1.36424e-12	1.36424e-12	1.36424e-12	1.36424e-12	1.36424e-12	1.36424e-12	1.36424e-12	1.36424e-12	1.36424e-12	1.36424e-12	1.36424e-12	1.36424e-12	1.36424e-12	1.36424e-12	1.36424e-12	1.36424e-12
akg[c] + leu-L[c] <=> glu-L[c] + 4mop[c]	-8.57795e-05	-0.000171559	-0.000257338	-0.000343118	-0.000428897	-0.000514676	-0.000600456	-0.000686235	-0.000772014	-0.000857794	-0.000943573	-0.00102935	-0.00111513	-0.00120091	-0.00128669	-0.00137247	-0.00145825	-0.00154403	-0.00162981	-0.00171559	-0.00180137	-0.00188715	-0.00197293	-0.0020587	-0.00214448	-0.00223026	-0.00231604	-0.00240182	-0.0024876	-0.00257338	-0.00265916	-0.00274494	-0.00283072	-0.0029165	-0.00300228	-0.00308806	-0.00317384	-0.00325962	-0.0033454	-0.00343117	-0.00351695	-0.00360273	-0.00368851	-0.00377429	-0.00386007	-0.00394585	-0.00403163	-0.00411741	-0.00420319
glu-L[c] + 4mop[c] -> akg[c] + leu-L[c]	0	0	0	0	0	0	0	0	0	0	0	0	0	0	0	0	0	0	0	0	0	0	0	0	0	0	0	0	0	0	0	0	0	0	0	0	0	0	0	0	0	0	0	0	0	0	0	0	0
atp[c] + leu-L[c] + trnaleu[c] -> ppi[c] + amp[c] + leutrna[c]	0	0	0	0	0	0	0	0	0	0	0	0	0	0	0	0	0	0	0	0	0	0	0	0	0	0	0	0	0	0	0	0	0	0	0	0	0	0	0	0	0	0	0	0	0	0	0	0	0
lipidX[c] + u23ga[c] -> h[c] + udp[c] + lipidAds[c]	4.12191e-06	8.24382e-06	1.23657e-05	1.64876e-05	2.06095e-05	2.47314e-05	2.88533e-05	3.29753e-05	3.70972e-05	4.12191e-05	4.5341e-05	4.94629e-05	5.35848e-05	5.77067e-05	6.18286e-05	6.59505e-05	7.00724e-05	7.41943e-05	7.83162e-05	8.24381e-05	8.656e-05	9.06819e-05	9.48038e-05	9.89257e-05	0.000103048	0.00010717	0.000111291	0.000115413	0.000119535	0.000123657	0.000127779	0.000131901	0.000136023	0.000140145	0.000144267	0.000148389	0.000152511	0.000156632	0.000160754	0.000164876	0.000168998	0.00017312	0.000177242	0.000181364	0.000185486	0.000189608	0.00019373	0.000197851	0.000201973
lycop[c] -> gcarote[c]	1.70905e-06	3.41811e-06	5.12716e-06	6.83621e-06	8.54526e-06	1.02543e-05	1.19634e-05	1.36724e-05	1.53815e-05	1.70905e-05	1.87996e-05	2.05086e-05	2.22177e-05	2.39267e-05	2.56358e-05	2.73448e-05	2.90539e-05	3.07629e-05	3.2472e-05	3.4181e-05	3.58901e-05	3.75991e-05	3.93082e-05	4.10172e-05	4.27263e-05	4.44353e-05	4.61444e-05	4.78535e-05	4.95625e-05	5.12716e-05	5.29806e-05	5.46897e-05	5.63987e-05	5.81078e-05	5.98168e-05	6.15259e-05	6.32349e-05	6.4944e-05	6.6653e-05	6.83621e-05	7.00711e-05	7.17802e-05	7.34892e-05	7.51983e-05	7.69073e-05	7.86164e-05	8.03254e-05	8.20345e-05	8.37435e-05
h[c] + lys-L[c] -> co2[c] + 15dap[c]	0	0	0	0	0	0	0	0	0	0	0	0	0	0	0	0	0	0	0	0	0	0	0	0	0	0	0	0	0	0	0	0	0	0	0	0	0	0	0	0	0	0	0	0	0	0	0	0	0
atp[c] + lys-L[c] + trnalys[c] -> ppi[c] + amp[c] + lystrna[c]	0	0	0	0	0	0	0	0	0	0	0	0	0	0	0	0	0	0	0	0	0	0	0	0	0	0	0	0	0	0	0	0	0	0	0	0	0	0	0	0	0	0	0	0	0	0	0	0	0
h2o[c] + malt[c] -> 2 glc-D[c]	0	0	0	0	0	0	0	0	0	0	0	0	0	0	0	0	0	0	0	0	0	0	0	0	0	0	0	0	0	0	0	0	0	0	0	0	0	0	0	0	0	0	0	0	0	0	0	0	0
h[c] + gtp[c] + man1p[c] -> ppi[c] + gdpmann[c]	0	0	0	0	0	0	0	0	0	0	0	0	0	0	0	0	0	0	0	0	0	0	0	0	0	0	0	0	0	0	0	0	0	0	0	0	0	0	0	0	0	0	0	0	0	0	0	0	0
h[c] + gdp[c] + man1p[c] -> pi[c] + gdpmann[c]	0	0	0	0	0	0	0	0	0	0	0	0	0	0	0	0	0	0	0	0	0	0	0	0	0	0	0	0	0	0	0	0	0	0	0	0	0	0	0	0	0	0	0	0	0	0	0	0	0
man6p[c] <=> f6p[c]	0	0	0	0	0	0	0	0	0	0	0	0	0	0	0	0	0	0	0	0	0	0	0	0	0	0	0	0	0	0	0	0	0	0	0	0	0	0	0	0	0	0	0	0	0	0	0	0	0
ACP[c] + malcoa[c] <=> malACP[c] + coa[c]	0.000480723	0.000961445	0.00144217	0.00192289	0.00240361	0.00288434	0.00336506	0.00384578	0.0043265	0.00480722	0.00528795	0.00576867	0.00624939	0.00673011	0.00721084	0.00769156	0.00817228	0.008653	0.00913373	0.00961445	0.0100952	0.0105759	0.0110566	0.0115373	0.0120181	0.0124988	0.0129795	0.0134602	0.013941	0.0144217	0.0149024	0.0153831	0.0158638	0.0163446	0.0168253	0.017306	0.0177867	0.0182675	0.0187482	0.0192289	0.0197096	0.0201903	0.0206711	0.0211518	0.0216325	0.0221132	0.022594	0.0230747	0.0235554
nad[c] + mal-L[c] <=> h[c] + nadh[c] + oaa[c]	-0.0010704	-0.00214079	-0.00321119	-0.00428159	-0.00535199	-0.00642238	-0.00749278	-0.00856318	-0.00963357	-0.010704	-0.0117744	-0.0128448	-0.0139152	-0.0149856	-0.016056	-0.0171264	-0.0181967	-0.0192671	-0.0203375	-0.0214079	-0.0224783	-0.0235487	-0.0246191	-0.0256895	-0.0267599	-0.0278303	-0.0289007	-0.0299711	-0.0310415	-0.0321119	-0.0331823	-0.0342527	-0.0353231	-0.0363935	-0.0374639	-0.0385343	-0.0396047	-0.0406751	-0.0417455	-0.0428159	-0.0438863	-0.0449567	-0.0460271	-0.0470975	-0.0481679	-0.0492383	-0.0503087	-0.0513791	-0.0524494
nadp[c] + mal-L[c] -> co2[c] + nadph[c] + pyr[c]	0.00158472	0.00316944	0.004754	0.00633867	0.00792334	0.00950801	0.0110927	0.0126773	0.014262	0.0158467	0.0174313	0.019016	0.0206007	0.0221854	0.02377	0.0253547	0.0269394	0.028524	0.0301087	0.0316934	0.033278	0.0348627	0.0364474	0.038032	0.0396167	0.0412014	0.042786	0.0443707	0.0459554	0.04754	0.0491247	0.0507094	0.052294	0.0538787	0.0554634	0.057048	0.0586327	0.0602174	0.061802	0.0633867	0.0649714	0.0665561	0.0681407	0.0697254	0.0713101	0.0728947	0.0744794	0.0760641	0.0776487
nadph[c] + 2mecdp[c] -> h2o[c] + nadp[c] + h2mb4p[c]	2.91333e-05	5.82665e-05	8.73998e-05	0.000116533	0.000145666	0.0001748	0.000203933	0.000233066	0.000262199	0.000291333	0.000320466	0.000349599	0.000378732	0.000407866	0.000436999	0.000466132	0.000495265	0.000524399	0.000553532	0.000582665	0.000611798	0.000640932	0.000670065	0.000699198	0.000728331	0.000757465	0.000786598	0.000815731	0.000844864	0.000873998	0.000903131	0.000932264	0.000961397	0.000990531	0.00101966	0.0010488	0.00107793	0.00110706	0.0011362	0.00116533	0.00119446	0.0012236	0.00125273	0.00128186	0.001311	0.00134013	0.00136926	0.0013984	0.00142753
2p4c2me[c] -> cmp[c] + 2mecdp[c]	2.91333e-05	5.82665e-05	8.73998e-05	0.000116533	0.000145666	0.0001748	0.000203933	0.000233066	0.000262199	0.000291333	0.000320466	0.000349599	0.000378732	0.000407866	0.000436999	0.000466132	0.000495265	0.000524399	0.000553532	0.000582665	0.000611798	0.000640932	0.000670065	0.000699198	0.000728331	0.000757465	0.000786598	0.000815731	0.000844864	0.000873998	0.000903131	0.000932264	0.000961397	0.000990531	0.00101966	0.0010488	0.00107793	0.00110706	0.0011362	0.00116533	0.00119446	0.0012236	0.00125273	0.00128186	0.001311	0.00134013	0.00136926	0.0013984	0.00142753
h[c] + ctp[c] + 2me4p[c] -> ppi[c] + 4c2me[c]	2.91333e-05	5.82665e-05	8.73998e-05	0.000116533	0.000145666	0.0001748	0.000203933	0.000233066	0.000262199	0.000291333	0.000320466	0.000349599	0.000378732	0.000407866	0.000436999	0.000466132	0.000495265	0.000524399	0.000553532	0.000582665	0.000611798	0.000640932	0.000670065	0.000699198	0.000728331	0.000757465	0.000786598	0.000815731	0.000844864	0.000873998	0.000903131	0.000932264	0.000961397	0.000990531	0.00101966	0.0010488	0.00107793	0.00110706	0.0011362	0.00116533	0.00119446	0.0012236	0.00125273	0.00128186	0.001311	0.00134013	0.00136926	0.0013984	0.00142753
atp[c] + h2o[c] + met-L[c] -> ppi[c] + pi[c] + amet[c]	5.24673e-06	1.04936e-05	1.57404e-05	2.09873e-05	2.62341e-05	3.1481e-05	3.67278e-05	4.19747e-05	4.72215e-05	5.24684e-05	5.77152e-05	6.29621e-05	6.82089e-05	7.34558e-05	7.87026e-05	8.39495e-05	8.91963e-05	9.44432e-05	9.969e-05	0.000104937	0.000110184	0.000115431	0.000120677	0.000125924	0.000131171	0.000136418	0.000141665	0.000146912	0.000152158	0.000157405	0.000162652	0.000167899	0.000173146	0.000178393	0.00018364	0.000188886	0.000194133	0.00019938	0.000204627	0.000209874	0.000215121	0.000220368	0.000225614	0.000230861	0.000236108	0.000241355	0.000246602	0.000251849	0.000257095
hcys-L[c] + 5mthf[c] -> h[c] + thf[c] + met-L[c]	1.99971e-05	3.99943e-05	5.99915e-05	7.99886e-05	9.99858e-05	0.000119983	0.00013998	0.000159977	0.000179975	0.000199972	0.000219969	0.000239966	0.000259963	0.000279961	0.000299958	0.000319955	0.000339952	0.000359949	0.000379946	0.000399944	0.000419941	0.000439938	0.000459935	0.000479932	0.00049993	0.000519927	0.000539924	0.000559921	0.000579918	0.000599915	0.000619913	0.00063991	0.000659907	0.000679904	0.000699901	0.000719899	0.000739896	0.000759893	0.00077989	0.000799887	0.000819885	0.000839882	0.000859879	0.000879876	0.000899873	0.00091987	0.000939868	0.000959865	0.000979862
atp[c] + met-L[c] + trnamet[c] -> ppi[c] + amp[c] + mettrna[c]	0	0	0	0	0	0	0	0	0	0	0	0	0	0	0	0	0	0	0	0	0	0	0	0	0	0	0	0	0	0	0	0	0	0	0	0	0	0	0	0	0	0	0	0	0	0	0	0	0
udpgal[c] + 12dgr160[c] -> h[c] + mgdg160[c] + udp[c]	8.34839e-06	1.66968e-05	2.50451e-05	3.33935e-05	4.17419e-05	5.00903e-05	5.84387e-05	6.6787e-05	7.51354e-05	8.34838e-05	9.18322e-05	0.000100181	0.000108529	0.000116877	0.000125226	0.000133574	0.000141922	0.000150271	0.000158619	0.000166968	0.000175316	0.000183664	0.000192013	0.000200361	0.000208709	0.000217058	0.000225406	0.000233755	0.000242103	0.000250451	0.0002588	0.000267148	0.000275496	0.000283845	0.000292193	0.000300542	0.00030889	0.000317238	0.000325587	0.000333935	0.000342284	0.000350632	0.00035898	0.000367329	0.000375677	0.000384025	0.000392374	0.000400722	0.000409071
udpgal[c] + 12dgr161[c] -> h[c] + udp[c] + mgdg161[c]	5.39028e-07	1.07806e-06	1.61708e-06	2.15611e-06	2.69514e-06	3.23416e-06	3.77319e-06	4.31222e-06	4.85125e-06	5.39027e-06	5.9293e-06	6.46833e-06	7.00735e-06	7.54638e-06	8.08541e-06	8.62444e-06	9.16346e-06	9.70249e-06	1.02415e-05	1.07805e-05	1.13196e-05	1.18586e-05	1.23976e-05	1.29367e-05	1.34757e-05	1.40147e-05	1.45537e-05	1.50928e-05	1.56318e-05	1.61708e-05	1.67098e-05	1.72489e-05	1.77879e-05	1.83269e-05	1.8866e-05	1.9405e-05	1.9944e-05	2.0483e-05	2.10221e-05	2.15611e-05	2.21001e-05	2.26391e-05	2.31782e-05	2.37172e-05	2.42562e-05	2.47953e-05	2.53343e-05	2.58733e-05	2.64123e-05
udpgal[c] + 12dgr180[c] -> h[c] + udp[c] + mgdg180[c]	5.80348e-08	1.1607e-07	1.74104e-07	2.32139e-07	2.90174e-07	3.48209e-07	4.06243e-07	4.64278e-07	5.22313e-07	5.80348e-07	6.38382e-07	6.96417e-07	7.54452e-07	8.12487e-07	8.70521e-07	9.28556e-07	9.86591e-07	1.04463e-06	1.10266e-06	1.1607e-06	1.21873e-06	1.27676e-06	1.3348e-06	1.39283e-06	1.45087e-06	1.5089e-06	1.56694e-06	1.62497e-06	1.68301e-06	1.74104e-06	1.79908e-06	1.85711e-06	1.91515e-06	1.97318e-06	2.03122e-06	2.08925e-06	2.14729e-06	2.20532e-06	2.26336e-06	2.32139e-06	2.37943e-06	2.43746e-06	2.49549e-06	2.55353e-06	2.61156e-06	2.6696e-06	2.72763e-06	2.78567e-06	2.8437e-06
udpgal[c] + 12dgr181[c] -> h[c] + udp[c] + mgdg181[c]	1.94049e-07	3.88098e-07	5.82147e-07	7.76196e-07	9.70244e-07	1.16429e-06	1.35834e-06	1.55239e-06	1.74644e-06	1.94049e-06	2.13454e-06	2.32859e-06	2.52263e-06	2.71668e-06	2.91073e-06	3.10478e-06	3.29883e-06	3.49288e-06	3.68693e-06	3.88098e-06	4.07503e-06	4.26907e-06	4.46312e-06	4.65717e-06	4.85122e-06	5.04527e-06	5.23932e-06	5.43337e-06	5.62742e-06	5.82146e-06	6.01551e-06	6.20956e-06	6.40361e-06	6.59766e-06	6.79171e-06	6.98576e-06	7.17981e-06	7.37386e-06	7.5679e-06	7.76195e-06	7.956e-06	8.15005e-06	8.3441e-06	8.53815e-06	8.7322e-06	8.92625e-06	9.12029e-06	9.31434e-06	9.50839e-06
udpgal[c] + 12dgr181:9[c] -> h[c] + udp[c] + mgdg181:9[c]	1.94049e-07	3.88098e-07	5.82147e-07	7.76196e-07	9.70244e-07	1.16429e-06	1.35834e-06	1.55239e-06	1.74644e-06	1.94049e-06	2.13454e-06	2.32859e-06	2.52263e-06	2.71668e-06	2.91073e-06	3.10478e-06	3.29883e-06	3.49288e-06	3.68693e-06	3.88098e-06	4.07503e-06	4.26907e-06	4.46312e-06	4.65717e-06	4.85122e-06	5.04527e-06	5.23932e-06	5.43337e-06	5.62742e-06	5.82146e-06	6.01551e-06	6.20956e-06	6.40361e-06	6.59766e-06	6.79171e-06	6.98576e-06	7.17981e-06	7.37386e-06	7.5679e-06	7.76195e-06	7.956e-06	8.15005e-06	8.3441e-06	8.53815e-06	8.7322e-06	8.92625e-06	9.12029e-06	9.31434e-06	9.50839e-06
udpgal[c] + 12dgr182:9:12[c] -> h[c] + udp[c] + mgdg182:9:12[c]	2.44408e-06	4.88816e-06	7.33223e-06	9.77631e-06	1.22204e-05	1.46645e-05	1.71085e-05	1.95526e-05	2.19967e-05	2.44408e-05	2.68849e-05	2.93289e-05	3.1773e-05	3.42171e-05	3.66612e-05	3.91052e-05	4.15493e-05	4.39934e-05	4.64375e-05	4.88815e-05	5.13256e-05	5.37697e-05	5.62138e-05	5.86579e-05	6.11019e-05	6.3546e-05	6.59901e-05	6.84342e-05	7.08782e-05	7.33223e-05	7.57664e-05	7.82105e-05	8.06545e-05	8.30986e-05	8.55427e-05	8.79868e-05	9.04309e-05	9.28749e-05	9.5319e-05	9.77631e-05	0.000100207	0.000102651	0.000105095	0.000107539	0.000109983	0.000112428	0.000114872	0.000117316	0.00011976
udpgal[c] + 12dgr183:6:9:12[c] -> h[c] + udp[c] + mgdg183:6:9:12[c]	4.23645e-06	8.47288e-06	1.27093e-05	1.69458e-05	2.11822e-05	2.54186e-05	2.96551e-05	3.38915e-05	3.8128e-05	4.23644e-05	4.66008e-05	5.08373e-05	5.50737e-05	5.93102e-05	6.35466e-05	6.7783e-05	7.20195e-05	7.62559e-05	8.04924e-05	8.47288e-05	8.89652e-05	9.32017e-05	9.74381e-05	0.000101675	0.000105911	0.000110147	0.000114384	0.00011862	0.000122857	0.000127093	0.00013133	0.000135566	0.000139803	0.000144039	0.000148275	0.000152512	0.000156748	0.000160985	0.000165221	0.000169458	0.000173694	0.00017793	0.000182167	0.000186403	0.00019064	0.000194876	0.000199113	0.000203349	0.000207586
udpgal[c] + 12dgr183:9:12:15[c] -> h[c] + udp[c] + mgdg183:9:12:15[c]	2.47302e-08	4.94603e-08	7.41904e-08	9.89205e-08	1.23651e-07	1.48381e-07	1.73111e-07	1.97841e-07	2.22571e-07	2.47301e-07	2.72031e-07	2.96762e-07	3.21492e-07	3.46222e-07	3.70952e-07	3.95682e-07	4.20412e-07	4.45142e-07	4.69872e-07	4.94603e-07	5.19333e-07	5.44063e-07	5.68793e-07	5.93523e-07	6.18253e-07	6.42983e-07	6.67713e-07	6.92444e-07	7.17174e-07	7.41904e-07	7.66634e-07	7.91364e-07	8.16094e-07	8.40824e-07	8.65554e-07	8.90285e-07	9.15015e-07	9.39745e-07	9.64475e-07	9.89205e-07	1.01394e-06	1.03867e-06	1.0634e-06	1.08813e-06	1.11286e-06	1.13759e-06	1.16232e-06	1.18705e-06	1.21178e-06
udpgal[c] + 12dgr184:6:9:12:15[c] -> h[c] + udp[c] + mgdg184:6:9:12:15[c]	1.73144e-07	3.46287e-07	5.19431e-07	6.92574e-07	8.65718e-07	1.03886e-06	1.21201e-06	1.38515e-06	1.55829e-06	1.73144e-06	1.90458e-06	2.07772e-06	2.25087e-06	2.42401e-06	2.59715e-06	2.7703e-06	2.94344e-06	3.11658e-06	3.28973e-06	3.46287e-06	3.63602e-06	3.80916e-06	3.9823e-06	4.15545e-06	4.32859e-06	4.50173e-06	4.67488e-06	4.84802e-06	5.02116e-06	5.19431e-06	5.36745e-06	5.54059e-06	5.71374e-06	5.88688e-06	6.06002e-06	6.23317e-06	6.40631e-06	6.57946e-06	6.7526e-06	6.92574e-06	7.09889e-06	7.27203e-06	7.44517e-06	7.61832e-06	7.79146e-06	7.9646e-06	8.13775e-06	8.31089e-06	8.48403e-06
dhap[c] -> pi[c] + mthgxl[c]	0	0	0	0	0	0	0	0	0	0	0	0	0	0	0	0	0	0	0	0	0	0	0	0	0	0	0	0	0	0	0	0	0	0	0	0	0	0	0	0	0	0	0	0	0	0	0	0	0
gthrd[c] + mthgxl[c] <=> lgt-S[c]	0	0	0	0	0	0	0	0	0	0	0	0	0	0	0	0	0	0	0	0	0	0	0	0	0	0	0	0	0	0	0	0	0	0	0	0	0	0	0	0	0	0	0	0	0	0	0	0	0
h2o[c] + mi1p-D[c] -> pi[c] + inost[c]	0	0	0	0	0	0	0	0	0	0	0	0	0	0	0	0	0	0	0	0	0	0	0	0	0	0	0	0	0	0	0	0	0	0	0	0	0	0	0	0	0	0	0	0	0	0	0	0	0
g6p[c] -> mi1p-D[c]	0	0	0	0	0	0	0	0	0	0	0	0	0	0	0	0	0	0	0	0	0	0	0	0	0	0	0	0	0	0	0	0	0	0	0	0	0	0	0	0	0	0	0	0	0	0	0	0	0
h2o[c] + 3mob[c] + mlthf[c] -> thf[c] + 2dhp[c]	7.29523e-08	1.45904e-07	2.18856e-07	2.91808e-07	3.6476e-07	4.37712e-07	5.10664e-07	5.83616e-07	6.56568e-07	7.2952e-07	8.02471e-07	8.75423e-07	9.48375e-07	1.02133e-06	1.09428e-06	1.16723e-06	1.24018e-06	1.31313e-06	1.38609e-06	1.45904e-06	1.53199e-06	1.60494e-06	1.67789e-06	1.75085e-06	1.8238e-06	1.89675e-06	1.9697e-06	2.04265e-06	2.11561e-06	2.18856e-06	2.26151e-06	2.33446e-06	2.40741e-06	2.48037e-06	2.55332e-06	2.62627e-06	2.69922e-06	2.77217e-06	2.84512e-06	2.91808e-06	2.99103e-06	3.06398e-06	3.13693e-06	3.20988e-06	3.28284e-06	3.35579e-06	3.42874e-06	3.50169e-06	3.57464e-06
amet[c] + 2m6phol[c] <=> h[c] + ahcys[c] + 23dmphol[c]	4.30101e-08	8.60199e-08	1.2903e-07	1.72039e-07	2.15049e-07	2.58059e-07	3.01069e-07	3.44078e-07	3.87088e-07	4.30098e-07	4.73108e-07	5.16118e-07	5.59127e-07	6.02137e-07	6.45147e-07	6.88157e-07	7.31166e-07	7.74176e-07	8.17186e-07	8.60196e-07	9.03205e-07	9.46215e-07	9.89225e-07	1.03223e-06	1.07524e-06	1.11825e-06	1.16126e-06	1.20427e-06	1.24728e-06	1.29029e-06	1.3333e-06	1.37631e-06	1.41932e-06	1.46233e-06	1.50534e-06	1.54835e-06	1.59136e-06	1.63437e-06	1.67738e-06	1.72039e-06	1.7634e-06	1.80641e-06	1.84942e-06	1.89243e-06	1.93544e-06	1.97845e-06	2.02146e-06	2.06447e-06	2.10748e-06
atp[c] + h2o[c] + ppp9[c] + mg2[c] <=> adp[c] + 3 h[c] + pi[c] + mppp9[c]	3.46232e-06	6.92464e-06	1.0387e-05	1.38493e-05	1.73116e-05	2.07739e-05	2.42362e-05	2.76985e-05	3.11608e-05	3.46232e-05	3.80855e-05	4.15478e-05	4.50101e-05	4.84724e-05	5.19347e-05	5.53971e-05	5.88594e-05	6.23217e-05	6.5784e-05	6.92463e-05	7.27086e-05	7.6171e-05	7.96333e-05	8.30956e-05	8.65579e-05	9.00202e-05	9.34825e-05	9.69448e-05	0.000100407	0.000103869	0.000107332	0.000110794	0.000114256	0.000117719	0.000121181	0.000124643	0.000128106	0.000131568	0.00013503	0.000138493	0.000141955	0.000145417	0.00014888	0.000152342	0.000155804	0.000159267	0.000162729	0.000166191	0.000169653
h[c] + o2[c] + nadph[c] + mppp9om[c] -> h2o[c] + nadp[c] + hmppp9[c]	-7.55063e-29	-7.55063e-29	-7.55063e-29	-7.55063e-29	-7.55063e-29	-7.55063e-29	-7.55063e-29	-7.55063e-29	-7.55063e-29	-7.55063e-29	-7.55063e-29	-7.55063e-29	-7.55063e-29	-7.55063e-29	-7.55063e-29	-7.55063e-29	-7.55063e-29	-7.55063e-29	-7.55063e-29	-7.55063e-29	-7.55063e-29	-7.55063e-29	-7.55063e-29	-7.55063e-29	-7.55063e-29	-7.55063e-29	-7.55063e-29	-7.55063e-29	-7.55063e-29	-7.55063e-29	-7.55063e-29	-7.55063e-29	-7.55063e-29	-7.55063e-29	-7.55063e-29	-7.55063e-29	-7.55063e-29	-7.55063e-29	-7.55063e-29	-7.55063e-29	-7.55063e-29	-7.55063e-29	-7.55063e-29	-7.55063e-29	-7.55063e-29	-7.55063e-29	-7.55063e-29	-7.55063e-29	-7.55063e-29
h2o[c] + nadp[c] + mppp9om[c] -> h[c] + nadph[c] + hmppp9[c]	3.46232e-06	6.92464e-06	1.0387e-05	1.38493e-05	1.73116e-05	2.07739e-05	2.42362e-05	2.76985e-05	3.11608e-05	3.46232e-05	3.80855e-05	4.15478e-05	4.50101e-05	4.84724e-05	5.19347e-05	5.53971e-05	5.88594e-05	6.23217e-05	6.5784e-05	6.92463e-05	7.27086e-05	7.6171e-05	7.96333e-05	8.30956e-05	8.65579e-05	9.00202e-05	9.34825e-05	9.69448e-05	0.000100407	0.000103869	0.000107332	0.000110794	0.000114256	0.000117719	0.000121181	0.000124643	0.000128106	0.000131568	0.00013503	0.000138493	0.000141955	0.000145417	0.00014888	0.000152342	0.000155804	0.000159267	0.000162729	0.000166191	0.000169653
h[c] + o2[c] + nadph[c] + hmppp9[c] -> 2 h2o[c] + nadp[c] + omppp9[c]	0	0	0	0	0	0	0	0	0	0	0	0	0	0	0	0	0	0	0	0	0	0	0	0	0	0	0	0	0	0	0	0	0	0	0	0	0	0	0	0	0	0	0	0	0	0	0	0	0
nadp[c] + hmppp9[c] -> h[c] + nadph[c] + omppp9[c]	3.46232e-06	6.92464e-06	1.0387e-05	1.38493e-05	1.73116e-05	2.07739e-05	2.42362e-05	2.76985e-05	3.11608e-05	3.46232e-05	3.80855e-05	4.15478e-05	4.50101e-05	4.84724e-05	5.19347e-05	5.53971e-05	5.88594e-05	6.23217e-05	6.5784e-05	6.92463e-05	7.27086e-05	7.6171e-05	7.96333e-05	8.30956e-05	8.65579e-05	9.00202e-05	9.34825e-05	9.69448e-05	0.000100407	0.000103869	0.000107332	0.000110794	0.000114256	0.000117719	0.000121181	0.000124643	0.000128106	0.000131568	0.00013503	0.000138493	0.000141955	0.000145417	0.00014888	0.000152342	0.000155804	0.000159267	0.000162729	0.000166191	0.000169653
h[c] + o2[c] + nadph[c] + omppp9[c] -> 2 h2o[c] + nadp[c] + dvpchlld[c]	-1.6773e-28	-1.6773e-28	-1.6773e-28	-1.6773e-28	-1.6773e-28	-1.6773e-28	-1.6773e-28	-1.6773e-28	-1.6773e-28	-1.6773e-28	-1.6773e-28	-1.6773e-28	-1.6773e-28	-1.6773e-28	-1.6773e-28	-1.6773e-28	-1.6773e-28	-1.6773e-28	-1.6773e-28	-1.6773e-28	-1.6773e-28	-1.6773e-28	-1.6773e-28	-1.6773e-28	-1.6773e-28	-1.6773e-28	-1.6773e-28	-1.6773e-28	-1.6773e-28	-1.6773e-28	-1.6773e-28	-1.6773e-28	-1.6773e-28	-1.6773e-28	-1.6773e-28	-1.6773e-28	-1.6773e-28	-1.6773e-28	-1.6773e-28	-1.6773e-28	-1.6773e-28	-1.6773e-28	-1.6773e-28	-1.6773e-28	-1.6773e-28	-1.6773e-28	-1.6773e-28	-1.6773e-28	-1.6773e-28
h2o[c] + nadp[c] + omppp9[c] -> h[c] + nadph[c] + dvpchlld[c]	3.46232e-06	6.92464e-06	1.0387e-05	1.38493e-05	1.73116e-05	2.07739e-05	2.42362e-05	2.76985e-05	3.11608e-05	3.46232e-05	3.80855e-05	4.15478e-05	4.50101e-05	4.84724e-05	5.19347e-05	5.53971e-05	5.88594e-05	6.23217e-05	6.5784e-05	6.92463e-05	7.27086e-05	7.6171e-05	7.96333e-05	8.30956e-05	8.65579e-05	9.00202e-05	9.34825e-05	9.69448e-05	0.000100407	0.000103869	0.000107332	0.000110794	0.000114256	0.000117719	0.000121181	0.000124643	0.000128106	0.000131568	0.00013503	0.000138493	0.000141955	0.000145417	0.00014888	0.000152342	0.000155804	0.000159267	0.000162729	0.000166191	0.000169653
amet[c] + mppp9[c] -> ahcys[c] + mppp9om[c]	3.46232e-06	6.92464e-06	1.0387e-05	1.38493e-05	1.73116e-05	2.07739e-05	2.42362e-05	2.76985e-05	3.11608e-05	3.46232e-05	3.80855e-05	4.15478e-05	4.50101e-05	4.84724e-05	5.19347e-05	5.53971e-05	5.88594e-05	6.23217e-05	6.5784e-05	6.92463e-05	7.27086e-05	7.6171e-05	7.96333e-05	8.30956e-05	8.65579e-05	9.00202e-05	9.34825e-05	9.69448e-05	0.000100407	0.000103869	0.000107332	0.000110794	0.000114256	0.000117719	0.000121181	0.000124643	0.000128106	0.000131568	0.00013503	0.000138493	0.000141955	0.000145417	0.00014888	0.000152342	0.000155804	0.000159267	0.000162729	0.000166191	0.000169653
h2o[c] + methf[c] <=> h[c] + 10fthf[c]	0.000119501	0.000239002	0.000358503	0.000478004	0.000597505	0.000717006	0.000836507	0.000956008	0.00107551	0.00119501	0.00131451	0.00143401	0.00155351	0.00167301	0.00179252	0.00191202	0.00203152	0.00215102	0.00227052	0.00239002	0.00250952	0.00262902	0.00274852	0.00286802	0.00298753	0.00310703	0.00322653	0.00334603	0.00346553	0.00358503	0.00370453	0.00382403	0.00394353	0.00406303	0.00418254	0.00430204	0.00442154	0.00454104	0.00466054	0.00478004	0.00489954	0.00501904	0.00513854	0.00525804	0.00537755	0.00549705	0.00561655	0.00573605	0.00585555
nadp[c] + mlthf[c] -> nadph[c] + methf[c]	-5.73318e-12	-5.73318e-12	-5.73318e-12	-5.73318e-12	-5.73318e-12	-5.73318e-12	-5.73318e-12	-5.73318e-12	-5.73318e-12	-5.73318e-12	-5.73318e-12	-5.73318e-12	-5.73318e-12	-5.73318e-12	-5.73318e-12	-5.73318e-12	-5.73318e-12	-5.73318e-12	-5.73318e-12	-5.73318e-12	-5.73318e-12	-5.73318e-12	-5.73318e-12	-5.73318e-12	-5.73318e-12	-5.73318e-12	-5.73318e-12	-5.73318e-12	-5.73318e-12	-5.73318e-12	-5.73318e-12	-5.73318e-12	-5.73318e-12	-5.73318e-12	-5.73318e-12	-5.73318e-12	-5.73318e-12	-5.73318e-12	-5.73318e-12	-5.73318e-12	-5.73318e-12	-5.73318e-12	-5.73318e-12	-5.73318e-12	-5.73318e-12	-5.73318e-12	-5.73318e-12	-5.73318e-12	-5.73318e-12
nad[c] + mlthf[c] -> nadh[c] + methf[c]	0.000119501	0.000239002	0.000358503	0.000478004	0.000597505	0.000717006	0.000836507	0.000956008	0.00107551	0.00119501	0.00131451	0.00143401	0.00155351	0.00167301	0.00179252	0.00191202	0.00203152	0.00215102	0.00227052	0.00239002	0.00250952	0.00262902	0.00274852	0.00286802	0.00298753	0.00310703	0.00322653	0.00334603	0.00346553	0.00358503	0.00370453	0.00382403	0.00394353	0.00406303	0.00418254	0.00430204	0.00442154	0.00454104	0.00466054	0.00478004	0.00489954	0.00501904	0.00513854	0.00525804	0.00537755	0.00549705	0.00561655	0.00573605	0.00585555
2 h[c] + nadh[c] + mlthf[c] -> nad[c] + 5mthf[c]	2.00335e-05	4.00671e-05	6.01008e-05	8.01344e-05	0.000100168	0.000120202	0.000140235	0.000160269	0.000180302	0.000200336	0.00022037	0.000240403	0.000260437	0.000280471	0.000300504	0.000320538	0.000340571	0.000360605	0.000380639	0.000400672	0.000420706	0.00044074	0.000460773	0.000480807	0.00050084	0.000520874	0.000540908	0.000560941	0.000580975	0.000601009	0.000621042	0.000641076	0.000661109	0.000681143	0.000701177	0.00072121	0.000741244	0.000761278	0.000781311	0.000801345	0.000821378	0.000841412	0.000861446	0.000881479	0.000901513	0.000921546	0.00094158	0.000961614	0.000981647
nad[c] + h2o[c] + n4abutn[c] -> 2 h[c] + nadh[c] + 4aabutn[c]	0	0	0	0	0	0	0	0	0	0	0	0	0	0	0	0	0	0	0	0	0	0	0	0	0	0	0	0	0	0	0	0	0	0	0	0	0	0	0	0	0	0	0	0	0	0	0	0	0
4 h[c] + nadh[c] + pq[p] -> nad[c] + 3 h[p] + pqh2[p]	0	0	0	0	0	0	0	0	0	0	0	0	0	0	0	0	0	0	0	0	0	0	0	0	0	0	0	0	0	0	0	0	0	0	0	0	0	0	0	0	0	0	0	0	0	0	0	0	0
h[c] + nadh[c] + pq[u] -> nad[c] + pqh2[u]	-3.5122e-11	-3.5122e-11	-3.5122e-11	-3.5122e-11	-3.5122e-11	-3.5122e-11	-3.5122e-11	-3.5122e-11	-3.5122e-11	-3.5122e-11	-3.5122e-11	-3.5122e-11	-3.5122e-11	-3.5122e-11	-3.5122e-11	-3.5122e-11	-3.5122e-11	-3.5122e-11	-3.5122e-11	-3.5122e-11	-3.5122e-11	-3.5122e-11	-3.5122e-11	-3.5122e-11	-3.5122e-11	-3.5122e-11	-3.5122e-11	-3.5122e-11	-3.5122e-11	-3.5122e-11	-3.5122e-11	-3.5122e-11	-3.5122e-11	-3.5122e-11	-3.5122e-11	-3.5122e-11	-3.5122e-11	-3.5122e-11	-3.5122e-11	-3.5122e-11	-3.5122e-11	-3.5122e-11	-3.5122e-11	-3.5122e-11	-3.5122e-11	-3.5122e-11	-3.5122e-11	-3.5122e-11	-3.5122e-11
4 h[c] + nadph[c] + pq[u] -> nadp[c] + 3 h[u] + pqh2[u]	0	0	0	0	0	0	0	0	0	0	0	0	0	0	0	0	0	0	0	0	0	0	0	0	0	0	0	0	0	0	0	0	0	0	0	0	0	0	0	0	0	0	0	0	0	0	0	0	0
4 h[c] + nadh[c] + pq[u] -> nad[c] + 3 h[u] + pqh2[u]	0	0	0	0	0	0	0	0	0	0	0	0	0	0	0	0	0	0	0	0	0	0	0	0	0	0	0	0	0	0	0	0	0	0	0	0	0	0	0	0	0	0	0	0	0	0	0	0	0
h[c] + nadh[c] + q8[c] -> nad[c] + q8h2[c]	0	0	0	0	0	0	0	0	0	0	0	0	0	0	0	0	0	0	0	0	0	0	0	0	0	0	0	0	0	0	0	0	0	0	0	0	0	0	0	0	0	0	0	0	0	0	0	0	0
atp[c] + nad[c] -> adp[c] + h[c] + nadp[c]	7.29788e-08	1.45959e-07	2.18938e-07	2.91918e-07	3.64898e-07	4.37877e-07	5.10857e-07	5.83837e-07	6.56816e-07	7.29796e-07	8.02776e-07	8.75755e-07	9.48735e-07	1.02171e-06	1.09469e-06	1.16767e-06	1.24065e-06	1.31363e-06	1.38661e-06	1.45959e-06	1.53257e-06	1.60555e-06	1.67853e-06	1.75151e-06	1.82449e-06	1.89747e-06	1.97045e-06	2.04343e-06	2.11641e-06	2.18939e-06	2.26237e-06	2.33535e-06	2.40833e-06	2.48131e-06	2.55429e-06	2.62727e-06	2.70025e-06	2.77323e-06	2.84621e-06	2.91919e-06	2.99217e-06	3.06515e-06	3.13813e-06	3.21111e-06	3.28409e-06	3.35706e-06	3.43004e-06	3.50302e-06	3.576e-06
4 h[c] + nadph[c] + pq[p] -> nadp[c] + 3 h[p] + pqh2[p]	0	0	0	0	0	0	0	0	0	0	0	0	0	0	0	0	0	0	0	0	0	0	0	0	0	0	0	0	0	0	0	0	0	0	0	0	0	0	0	0	0	0	0	0	0	0	0	0	0
atp[c] + h2o[c] + gln-L[c] + dnad[c] -> h[c] + nad[c] + ppi[c] + glu-L[c] + amp[c]	3.64899e-07	7.29801e-07	1.0947e-06	1.4596e-06	1.82451e-06	2.18941e-06	2.55431e-06	2.91921e-06	3.28411e-06	3.64901e-06	4.01392e-06	4.37882e-06	4.74372e-06	5.10862e-06	5.47352e-06	5.83842e-06	6.20333e-06	6.56823e-06	6.93313e-06	7.29803e-06	7.66293e-06	8.02784e-06	8.39274e-06	8.75764e-06	9.12254e-06	9.48744e-06	9.85234e-06	1.02172e-05	1.05821e-05	1.0947e-05	1.1312e-05	1.16769e-05	1.20418e-05	1.24067e-05	1.27716e-05	1.31365e-05	1.35014e-05	1.38663e-05	1.42312e-05	1.45961e-05	1.4961e-05	1.53259e-05	1.56908e-05	1.60557e-05	1.64206e-05	1.67855e-05	1.71504e-05	1.75153e-05	1.78802e-05
nad[c] + nadph[c] -> nadh[c] + nadp[c]	0	0	0	0	0	0	0	0	0	0	0	0	0	0	0	0	0	0	0	0	0	0	0	0	0	0	0	0	0	0	0	0	0	0	0	0	0	0	0	0	0	0	0	0	0	0	0	0	0
2 h[c] + 2 fdxr-2:2[c] + no3[c] -> h2o[c] + 2 fdxo-2:2[c] + no2[c]	0.00147258	0.00294517	0.00441775	0.00589033	0.00736291	0.0088355	0.0103081	0.0117807	0.0132532	0.0147258	0.0161984	0.017671	0.0191436	0.0206162	0.0220887	0.0235613	0.0250339	0.0265065	0.0279791	0.0294517	0.0309242	0.0323968	0.0338694	0.035342	0.0368146	0.0382872	0.0397597	0.0412323	0.0427049	0.0441775	0.0456501	0.0471226	0.0485952	0.0500678	0.0515404	0.053013	0.0544856	0.0559581	0.0574307	0.0589033	0.0603759	0.0618485	0.0633211	0.0647936	0.0662662	0.0677388	0.0692114	0.070684	0.0721566
atp[c] + gdp[c] <=> adp[c] + gtp[c]	6.30118e-05	0.000126024	0.000189035	0.000252047	0.000315059	0.00037807	0.000441082	0.000504094	0.000567106	0.000630117	0.000693129	0.000756141	0.000819153	0.000882164	0.000945176	0.00100819	0.0010712	0.00113421	0.00119722	0.00126023	0.00132325	0.00138626	0.00144927	0.00151228	0.00157529	0.00163831	0.00170132	0.00176433	0.00182734	0.00189035	0.00195336	0.00201638	0.00207939	0.0021424	0.00220541	0.00226842	0.00233143	0.00239445	0.00245746	0.00252047	0.00258348	0.00264649	0.0027095	0.00277252	0.00283553	0.00289854	0.00296155	0.00302456	0.00308758
atp[c] + didp[c] <=> adp[c] + ditp[c]	0	0	0	0	0	0	0	0	0	0	0	0	0	0	0	0	0	0	0	0	0	0	0	0	0	0	0	0	0	0	0	0	0	0	0	0	0	0	0	0	0	0	0	0	0	0	0	0	0
atp[c] + udp[c] <=> adp[c] + utp[c]	9.29456e-05	0.000185891	0.000278836	0.000371782	0.000464727	0.000557673	0.000650618	0.000743564	0.000836509	0.000929455	0.0010224	0.00111535	0.00120829	0.00130124	0.00139418	0.00148713	0.00158007	0.00167302	0.00176596	0.00185891	0.00195185	0.0020448	0.00213775	0.00223069	0.00232364	0.00241658	0.00250953	0.00260247	0.00269542	0.00278836	0.00288131	0.00297425	0.0030672	0.00316015	0.00325309	0.00334604	0.00343898	0.00353193	0.00362487	0.00371782	0.00381076	0.00390371	0.00399665	0.0040896	0.00418255	0.00427549	0.00436844	0.00446138	0.00455433
atp[c] + cdp[c] <=> adp[c] + ctp[c]	2.788e-05	5.57599e-05	8.36398e-05	0.00011152	0.0001394	0.00016728	0.000195159	0.000223039	0.000250919	0.000278799	0.000306679	0.000334559	0.000362439	0.000390319	0.000418199	0.000446079	0.000473959	0.000501838	0.000529718	0.000557598	0.000585478	0.000613358	0.000641238	0.000669118	0.000696998	0.000724878	0.000752758	0.000780638	0.000808518	0.000836397	0.000864277	0.000892157	0.000920037	0.000947917	0.000975797	0.00100368	0.00103156	0.00105944	0.00108732	0.0011152	0.00114308	0.00117096	0.00119884	0.00122672	0.0012546	0.00128248	0.00131036	0.00133824	0.00136612
atp[c] + dtdp[c] <=> adp[c] + dttp[c]	4.31373e-06	8.62745e-06	1.29412e-05	1.72549e-05	2.15686e-05	2.58823e-05	3.01961e-05	3.45098e-05	3.88235e-05	4.31372e-05	4.74509e-05	5.17647e-05	5.60784e-05	6.03921e-05	6.47058e-05	6.90195e-05	7.33333e-05	7.7647e-05	8.19607e-05	8.62744e-05	9.05881e-05	9.49019e-05	9.92156e-05	0.000103529	0.000107843	0.000112157	0.00011647	0.000120784	0.000125098	0.000129412	0.000133725	0.000138039	0.000142353	0.000146667	0.00015098	0.000155294	0.000159608	0.000163921	0.000168235	0.000172549	0.000176863	0.000181176	0.00018549	0.000189804	0.000194117	0.000198431	0.000202745	0.000207059	0.000211372
atp[c] + dgdp[c] <=> adp[c] + dgtp[c]	3.9363e-06	7.8726e-06	1.18089e-05	1.57452e-05	1.96815e-05	2.36178e-05	2.75541e-05	3.14904e-05	3.54267e-05	3.9363e-05	4.32993e-05	4.72356e-05	5.11719e-05	5.51082e-05	5.90445e-05	6.29808e-05	6.69171e-05	7.08534e-05	7.47897e-05	7.8726e-05	8.26623e-05	8.65986e-05	9.05349e-05	9.44712e-05	9.84075e-05	0.000102344	0.00010628	0.000110216	0.000114153	0.000118089	0.000122025	0.000125962	0.000129898	0.000133834	0.00013777	0.000141707	0.000145643	0.000149579	0.000153516	0.000157452	0.000161388	0.000165325	0.000169261	0.000173197	0.000177133	0.00018107	0.000185006	0.000188942	0.000192879
atp[c] + dudp[c] <=> adp[c] + dutp[c]	-8.84121e-13	-8.84121e-13	-8.84121e-13	-8.84121e-13	-8.84121e-13	-8.84121e-13	-8.84121e-13	-8.84121e-13	-8.84121e-13	-8.84121e-13	-8.84121e-13	-8.84121e-13	-8.84121e-13	-8.84121e-13	-8.84121e-13	-8.84121e-13	-8.84121e-13	-8.84121e-13	-8.84121e-13	-8.84121e-13	-8.84121e-13	-8.84121e-13	-8.84121e-13	-8.84121e-13	-8.84121e-13	-8.84121e-13	-8.84121e-13	-8.84121e-13	-8.84121e-13	-8.84121e-13	-8.84121e-13	-8.84121e-13	-8.84121e-13	-8.84121e-13	-8.84121e-13	-8.84121e-13	-8.84121e-13	-8.84121e-13	-8.84121e-13	-8.84121e-13	-8.84121e-13	-8.84121e-13	-8.84121e-13	-8.84121e-13	-8.84121e-13	-8.84121e-13	-8.84121e-13	-8.84121e-13	-8.84121e-13
atp[c] + dcdp[c] <=> adp[c] + dctp[c]	3.92487e-06	7.84973e-06	1.17746e-05	1.56995e-05	1.96243e-05	2.35492e-05	2.7474e-05	3.13989e-05	3.53238e-05	3.92486e-05	4.31735e-05	4.70983e-05	5.10232e-05	5.49481e-05	5.88729e-05	6.27978e-05	6.67227e-05	7.06475e-05	7.45724e-05	7.84972e-05	8.24221e-05	8.6347e-05	9.02718e-05	9.41967e-05	9.81216e-05	0.000102046	0.000105971	0.000109896	0.000113821	0.000117746	0.000121671	0.000125596	0.00012952	0.000133445	0.00013737	0.000141295	0.00014522	0.000149145	0.00015307	0.000156994	0.000160919	0.000164844	0.000168769	0.000172694	0.000176619	0.000180544	0.000184469	0.000188393	0.000192318
atp[c] + dadp[c] <=> adp[c] + datp[c]	4.29886e-06	8.59771e-06	1.28966e-05	1.71954e-05	2.14943e-05	2.57931e-05	3.0092e-05	3.43908e-05	3.86897e-05	4.29885e-05	4.72874e-05	5.15862e-05	5.58851e-05	6.01839e-05	6.44828e-05	6.87817e-05	7.30805e-05	7.73794e-05	8.16782e-05	8.59771e-05	9.02759e-05	9.45748e-05	9.88736e-05	0.000103172	0.000107471	0.00011177	0.000116069	0.000120368	0.000124667	0.000128966	0.000133264	0.000137563	0.000141862	0.000146161	0.00015046	0.000154759	0.000159058	0.000163356	0.000167655	0.000171954	0.000176253	0.000180552	0.000184851	0.00018915	0.000193448	0.000197747	0.000202046	0.000206345	0.000210644
atp[c] + idp[c] <=> adp[c] + itp[c]	0	0	0	0	0	0	0	0	0	0	0	0	0	0	0	0	0	0	0	0	0	0	0	0	0	0	0	0	0	0	0	0	0	0	0	0	0	0	0	0	0	0	0	0	0	0	0	0	0
atp[c] + h[c] + nicrnt[c] <=> ppi[c] + dnad[c]	3.64899e-07	7.29801e-07	1.0947e-06	1.4596e-06	1.82451e-06	2.18941e-06	2.55431e-06	2.91921e-06	3.28411e-06	3.64901e-06	4.01392e-06	4.37882e-06	4.74372e-06	5.10862e-06	5.47352e-06	5.83842e-06	6.20333e-06	6.56823e-06	6.93313e-06	7.29803e-06	7.66293e-06	8.02784e-06	8.39274e-06	8.75764e-06	9.12254e-06	9.48744e-06	9.85234e-06	1.02172e-05	1.05821e-05	1.0947e-05	1.1312e-05	1.16769e-05	1.20418e-05	1.24067e-05	1.27716e-05	1.31365e-05	1.35014e-05	1.38663e-05	1.42312e-05	1.45961e-05	1.4961e-05	1.53259e-05	1.56908e-05	1.60557e-05	1.64206e-05	1.67855e-05	1.71504e-05	1.75153e-05	1.78802e-05
2 h[c] + prpp[c] + quln[c] -> co2[c] + ppi[c] + nicrnt[c]	3.64899e-07	7.29801e-07	1.0947e-06	1.4596e-06	1.82451e-06	2.18941e-06	2.55431e-06	2.91921e-06	3.28411e-06	3.64901e-06	4.01392e-06	4.37882e-06	4.74372e-06	5.10862e-06	5.47352e-06	5.83842e-06	6.20333e-06	6.56823e-06	6.93313e-06	7.29803e-06	7.66293e-06	8.02784e-06	8.39274e-06	8.75764e-06	9.12254e-06	9.48744e-06	9.85234e-06	1.02172e-05	1.05821e-05	1.0947e-05	1.1312e-05	1.16769e-05	1.20418e-05	1.24067e-05	1.27716e-05	1.31365e-05	1.35014e-05	1.38663e-05	1.42312e-05	1.45961e-05	1.4961e-05	1.53259e-05	1.56908e-05	1.60557e-05	1.64206e-05	1.67855e-05	1.71504e-05	1.75153e-05	1.78802e-05
atp[c] + h[c] + nmn[c] -> nad[c] + ppi[c]	2.84217e-14	2.84217e-14	2.84217e-14	2.84217e-14	2.84217e-14	2.84217e-14	2.84217e-14	2.84217e-14	2.84217e-14	2.84217e-14	2.84217e-14	2.84217e-14	2.84217e-14	2.84217e-14	2.84217e-14	2.84217e-14	2.84217e-14	2.84217e-14	2.84217e-14	2.84217e-14	2.84217e-14	2.84217e-14	2.84217e-14	2.84217e-14	2.84217e-14	2.84217e-14	2.84217e-14	2.84217e-14	2.84217e-14	2.84217e-14	2.84217e-14	2.84217e-14	2.84217e-14	2.84217e-14	2.84217e-14	2.84217e-14	2.84217e-14	2.84217e-14	2.84217e-14	2.84217e-14	2.84217e-14	2.84217e-14	2.84217e-14	2.84217e-14	2.84217e-14	2.84217e-14	2.84217e-14	2.84217e-14	2.84217e-14
h[c] + prpp[c] + ncam[c] -> ppi[c] + nmn[c]	2.84217e-14	2.84217e-14	2.84217e-14	2.84217e-14	2.84217e-14	2.84217e-14	2.84217e-14	2.84217e-14	2.84217e-14	2.84217e-14	2.84217e-14	2.84217e-14	2.84217e-14	2.84217e-14	2.84217e-14	2.84217e-14	2.84217e-14	2.84217e-14	2.84217e-14	2.84217e-14	2.84217e-14	2.84217e-14	2.84217e-14	2.84217e-14	2.84217e-14	2.84217e-14	2.84217e-14	2.84217e-14	2.84217e-14	2.84217e-14	2.84217e-14	2.84217e-14	2.84217e-14	2.84217e-14	2.84217e-14	2.84217e-14	2.84217e-14	2.84217e-14	2.84217e-14	2.84217e-14	2.84217e-14	2.84217e-14	2.84217e-14	2.84217e-14	2.84217e-14	2.84217e-14	2.84217e-14	2.84217e-14	2.84217e-14
nad[c] + h2o[c] -> h[c] + adprib[c] + ncam[c]	2.84217e-14	2.84217e-14	2.84217e-14	2.84217e-14	2.84217e-14	2.84217e-14	2.84217e-14	2.84217e-14	2.84217e-14	2.84217e-14	2.84217e-14	2.84217e-14	2.84217e-14	2.84217e-14	2.84217e-14	2.84217e-14	2.84217e-14	2.84217e-14	2.84217e-14	2.84217e-14	2.84217e-14	2.84217e-14	2.84217e-14	2.84217e-14	2.84217e-14	2.84217e-14	2.84217e-14	2.84217e-14	2.84217e-14	2.84217e-14	2.84217e-14	2.84217e-14	2.84217e-14	2.84217e-14	2.84217e-14	2.84217e-14	2.84217e-14	2.84217e-14	2.84217e-14	2.84217e-14	2.84217e-14	2.84217e-14	2.84217e-14	2.84217e-14	2.84217e-14	2.84217e-14	2.84217e-14	2.84217e-14	2.84217e-14
8 h[c] + 6 fdxr-2:2[c] + no2[c] -> 2 h2o[c] + nh4[c] + 6 fdxo-2:2[c]	0.00147258	0.00294517	0.00441775	0.00589033	0.00736291	0.0088355	0.0103081	0.0117807	0.0132532	0.0147258	0.0161984	0.017671	0.0191436	0.0206162	0.0220887	0.0235613	0.0250339	0.0265065	0.0279791	0.0294517	0.0309242	0.0323968	0.0338694	0.035342	0.0368146	0.0382872	0.0397597	0.0412323	0.0427049	0.0441775	0.0456501	0.0471226	0.0485952	0.0500678	0.0515404	0.053013	0.0544856	0.0559581	0.0574307	0.0589033	0.0603759	0.0618485	0.0633211	0.0647936	0.0662662	0.0677388	0.0692114	0.070684	0.0721566
sbzcoa[c] -> coa[c] + dhna[c]	2.68673e-07	5.37345e-07	8.06017e-07	1.07469e-06	1.34336e-06	1.61203e-06	1.88071e-06	2.14938e-06	2.41805e-06	2.68672e-06	2.95539e-06	3.22407e-06	3.49274e-06	3.76141e-06	4.03008e-06	4.29876e-06	4.56743e-06	4.8361e-06	5.10477e-06	5.37344e-06	5.64212e-06	5.91079e-06	6.17946e-06	6.44813e-06	6.7168e-06	6.98548e-06	7.25415e-06	7.52282e-06	7.79149e-06	8.06017e-06	8.32884e-06	8.59751e-06	8.86618e-06	9.13485e-06	9.40353e-06	9.6722e-06	9.94087e-06	1.02095e-05	1.04782e-05	1.07469e-05	1.10156e-05	1.12842e-05	1.15529e-05	1.18216e-05	1.20902e-05	1.23589e-05	1.26276e-05	1.28963e-05	1.31649e-05
h2o[c] + dgtp[c] -> pppi[c] + dgsn[c]	0	0	0	0	0	0	0	0	0	0	0	0	0	0	0	0	0	0	0	0	0	0	0	0	0	0	0	0	0	0	0	0	0	0	0	0	0	0	0	0	0	0	0	0	0	0	0	0	0
cbp[c] + orn[c] <=> h[c] + pi[c] + citr-L[c]	0.000420311	0.000840623	0.00126078	0.00168104	0.0021013	0.00252156	0.00294182	0.00336208	0.00378234	0.0042026	0.00462286	0.00504312	0.00546338	0.00588364	0.0063039	0.00672416	0.00714442	0.00756468	0.00798494	0.0084052	0.00882546	0.00924572	0.00966598	0.0100862	0.0105065	0.0109268	0.011347	0.0117673	0.0121875	0.0126078	0.0130281	0.0134483	0.0138686	0.0142888	0.0147091	0.0151294	0.0155496	0.0159699	0.0163901	0.0168104	0.0172307	0.0176509	0.0180712	0.0184914	0.0189117	0.019332	0.0197522	0.0201725	0.0205927
h[c] + orot5p[c] -> co2[c] + ump[c]	5.0956e-05	0.000101912	0.000152868	0.000203824	0.00025478	0.000305735	0.000356691	0.000407647	0.000458603	0.000509559	0.000560515	0.000611471	0.000662427	0.000713383	0.000764338	0.000815294	0.00086625	0.000917206	0.000968162	0.00101912	0.00107007	0.00112103	0.00117199	0.00122294	0.0012739	0.00132485	0.00137581	0.00142676	0.00147772	0.00152868	0.00157963	0.00163059	0.00168154	0.0017325	0.00178346	0.00183441	0.00188537	0.00193632	0.00198728	0.00203824	0.00208919	0.00214015	0.0021911	0.00224206	0.00229302	0.00234397	0.00239493	0.00244588	0.00249684
h[c] + 3ophb[c] -> co2[c] + 2oph[c]	0	0	0	0	0	0	0	0	0	0	0	0	0	0	0	0	0	0	0	0	0	0	0	0	0	0	0	0	0	0	0	0	0	0	0	0	0	0	0	0	0	0	0	0	0	0	0	0	0
akg[c] + orn[c] -> glu-L[c] + glu5sa[c]	0	0	0	0	0	0	0	0	0	0	0	0	0	0	0	0	0	0	0	0	0	0	0	0	0	0	0	0	0	0	0	0	0	0	0	0	0	0	0	0	0	0	0	0	0	0	0	0	0
glu-L[c] + acorn[c] <=> acglu[c] + orn[c]	4.44349e-05	8.88701e-05	0.000133305	0.00017774	0.000222176	0.000266611	0.000311046	0.000355481	0.000399916	0.000444352	0.000488787	0.000533222	0.000577657	0.000622092	0.000666528	0.000710963	0.000755398	0.000799833	0.000844268	0.000888704	0.000933139	0.000977574	0.00102201	0.00106644	0.00111088	0.00115531	0.00119975	0.00124419	0.00128862	0.00133306	0.00137749	0.00142193	0.00146636	0.0015108	0.00155523	0.00159967	0.0016441	0.00168854	0.00173297	0.00177741	0.00182184	0.00186628	0.00191071	0.00195515	0.00199958	0.00204402	0.00208845	0.00213289	0.00217732
ppi[c] + orot5p[c] <=> prpp[c] + orot[c]	-5.0956e-05	-0.000101912	-0.000152868	-0.000203824	-0.00025478	-0.000305735	-0.000356691	-0.000407647	-0.000458603	-0.000509559	-0.000560515	-0.000611471	-0.000662427	-0.000713383	-0.000764338	-0.000815294	-0.00086625	-0.000917206	-0.000968162	-0.00101912	-0.00107007	-0.00112103	-0.00117199	-0.00122294	-0.0012739	-0.00132485	-0.00137581	-0.00142676	-0.00147772	-0.00152868	-0.00157963	-0.00163059	-0.00168154	-0.0017325	-0.00178346	-0.00183441	-0.00188537	-0.00193632	-0.00198728	-0.00203824	-0.00208919	-0.00214015	-0.0021911	-0.00224206	-0.00229302	-0.00234397	-0.00239493	-0.00244588	-0.00249684
h[c] + akg[c] + thmpp[c] -> co2[c] + ssaltpp[c]	2.68673e-07	5.37345e-07	8.06017e-07	1.07469e-06	1.34336e-06	1.61203e-06	1.88071e-06	2.14938e-06	2.41805e-06	2.68672e-06	2.95539e-06	3.22407e-06	3.49274e-06	3.76141e-06	4.03008e-06	4.29876e-06	4.56743e-06	4.8361e-06	5.10477e-06	5.37344e-06	5.64212e-06	5.91079e-06	6.17946e-06	6.44813e-06	6.7168e-06	6.98548e-06	7.25415e-06	7.52282e-06	7.79149e-06	8.06017e-06	8.32884e-06	8.59751e-06	8.86618e-06	9.13485e-06	9.40353e-06	9.6722e-06	9.94087e-06	1.02095e-05	1.04782e-05	1.07469e-05	1.10156e-05	1.12842e-05	1.15529e-05	1.18216e-05	1.20902e-05	1.23589e-05	1.26276e-05	1.28963e-05	1.31649e-05
nad[c] + 2 h2o[c] + 1pyr5c[c] -> h[c] + nadh[c] + glu-L[c]	0	0	0	0	0	0	0	0	0	0	0	0	0	0	0	0	0	0	0	0	0	0	0	0	0	0	0	0	0	0	0	0	0	0	0	0	0	0	0	0	0	0	0	0	0	0	0	0	0
2 h[c] + nadph[c] + 1pyr5c[c] -> nadp[c] + pro-L[c]	-4.56957e-27	-4.56957e-27	-4.56957e-27	-4.56957e-27	-4.56957e-27	-4.56957e-27	-4.56957e-27	-4.56957e-27	-4.56957e-27	-4.56957e-27	-4.56957e-27	-4.56957e-27	-4.56957e-27	-4.56957e-27	-4.56957e-27	-4.56957e-27	-4.56957e-27	-4.56957e-27	-4.56957e-27	-4.56957e-27	-4.56957e-27	-4.56957e-27	-4.56957e-27	-4.56957e-27	-4.56957e-27	-4.56957e-27	-4.56957e-27	-4.56957e-27	-4.56957e-27	-4.56957e-27	-4.56957e-27	-4.56957e-27	-4.56957e-27	-4.56957e-27	-4.56957e-27	-4.56957e-27	-4.56957e-27	-4.56957e-27	-4.56957e-27	-4.56957e-27	-4.56957e-27	-4.56957e-27	-4.56957e-27	-4.56957e-27	-4.56957e-27	-4.56957e-27	-4.56957e-27	-4.56957e-27	-4.56957e-27
2 h[c] + nadh[c] + 1pyr5c[c] -> nad[c] + pro-L[c]	3.8577e-05	7.71541e-05	0.000115731	0.000154308	0.000192885	0.000231462	0.00027004	0.000308617	0.000347194	0.000385771	0.000424348	0.000462925	0.000501502	0.000540079	0.000578656	0.000617233	0.000655811	0.000694388	0.000732965	0.000771542	0.000810119	0.000848696	0.000887273	0.00092585	0.000964427	0.001003	0.00104158	0.00108016	0.00111874	0.00115731	0.00119589	0.00123447	0.00127304	0.00131162	0.0013502	0.00138878	0.00142735	0.00146593	0.00150451	0.00154308	0.00158166	0.00162024	0.00165882	0.00169739	0.00173597	0.00177455	0.00181312	0.0018517	0.00189028
atp[c] + ala-B[c] + pant-R[c] -> h[c] + ppi[c] + amp[c] + pnto-R[c]	7.29523e-08	1.45904e-07	2.18856e-07	2.91808e-07	3.6476e-07	4.37712e-07	5.10664e-07	5.83616e-07	6.56568e-07	7.2952e-07	8.02471e-07	8.75423e-07	9.48375e-07	1.02133e-06	1.09428e-06	1.16723e-06	1.24018e-06	1.31313e-06	1.38609e-06	1.45904e-06	1.53199e-06	1.60494e-06	1.67789e-06	1.75085e-06	1.8238e-06	1.89675e-06	1.9697e-06	2.04265e-06	2.11561e-06	2.18856e-06	2.26151e-06	2.33446e-06	2.40741e-06	2.48037e-06	2.55332e-06	2.62627e-06	2.69922e-06	2.77217e-06	2.84512e-06	2.91808e-06	2.99103e-06	3.06398e-06	3.13693e-06	3.20988e-06	3.28284e-06	3.35579e-06	3.42874e-06	3.50169e-06	3.57464e-06
h2o[c] + pa160[c] -> pi[c] + 12dgr160[c]	1.22512e-05	2.45024e-05	3.67536e-05	4.90047e-05	6.12559e-05	7.35071e-05	8.57583e-05	9.80095e-05	0.000110261	0.000122512	0.000134763	0.000147014	0.000159265	0.000171517	0.000183768	0.000196019	0.00020827	0.000220521	0.000232772	0.000245024	0.000257275	0.000269526	0.000281777	0.000294028	0.00030628	0.000318531	0.000330782	0.000343033	0.000355284	0.000367536	0.000379787	0.000392038	0.000404289	0.00041654	0.000428791	0.000441043	0.000453294	0.000465545	0.000477796	0.000490047	0.000502299	0.00051455	0.000526801	0.000539052	0.000551303	0.000563554	0.000575806	0.000588057	0.000600308
h2o[c] + pa161[c] -> pi[c] + 12dgr161[c]	9.89909e-07	1.97982e-06	2.96972e-06	3.95963e-06	4.94954e-06	5.93945e-06	6.92935e-06	7.91926e-06	8.90917e-06	9.89908e-06	1.0889e-05	1.18789e-05	1.28688e-05	1.38587e-05	1.48486e-05	1.58385e-05	1.68284e-05	1.78183e-05	1.88082e-05	1.97982e-05	2.07881e-05	2.1778e-05	2.27679e-05	2.37578e-05	2.47477e-05	2.57376e-05	2.67275e-05	2.77174e-05	2.87073e-05	2.96972e-05	3.06871e-05	3.1677e-05	3.2667e-05	3.36569e-05	3.46468e-05	3.56367e-05	3.66266e-05	3.76165e-05	3.86064e-05	3.95963e-05	4.05862e-05	4.15761e-05	4.2566e-05	4.35559e-05	4.45458e-05	4.55358e-05	4.65257e-05	4.75156e-05	4.85055e-05
h2o[c] + pa180[c] -> pi[c] + 12dgr180[c]	1.43705e-07	2.87409e-07	4.31114e-07	5.74819e-07	7.18523e-07	8.62228e-07	1.00593e-06	1.14964e-06	1.29334e-06	1.43705e-06	1.58075e-06	1.72446e-06	1.86816e-06	2.01187e-06	2.15557e-06	2.29927e-06	2.44298e-06	2.58668e-06	2.73039e-06	2.87409e-06	3.0178e-06	3.1615e-06	3.30521e-06	3.44891e-06	3.59262e-06	3.73632e-06	3.88003e-06	4.02373e-06	4.16743e-06	4.31114e-06	4.45484e-06	4.59855e-06	4.74225e-06	4.88596e-06	5.02966e-06	5.17337e-06	5.31707e-06	5.46078e-06	5.60448e-06	5.74819e-06	5.89189e-06	6.0356e-06	6.1793e-06	6.323e-06	6.46671e-06	6.61041e-06	6.75412e-06	6.89782e-06	7.04153e-06
h2o[c] + pa181[c] -> pi[c] + 12dgr181[c]	6.95384e-07	1.39077e-06	2.08615e-06	2.78153e-06	3.47692e-06	4.1723e-06	4.86768e-06	5.56306e-06	6.25845e-06	6.95383e-06	7.64921e-06	8.3446e-06	9.03998e-06	9.73536e-06	1.04307e-05	1.11261e-05	1.18215e-05	1.25169e-05	1.32123e-05	1.39077e-05	1.4603e-05	1.52984e-05	1.59938e-05	1.66892e-05	1.73846e-05	1.808e-05	1.87753e-05	1.94707e-05	2.01661e-05	2.08615e-05	2.15569e-05	2.22523e-05	2.29476e-05	2.3643e-05	2.43384e-05	2.50338e-05	2.57292e-05	2.64245e-05	2.71199e-05	2.78153e-05	2.85107e-05	2.92061e-05	2.99015e-05	3.05968e-05	3.12922e-05	3.19876e-05	3.2683e-05	3.33784e-05	3.40738e-05
h2o[c] + pa181:9[c] -> pi[c] + 12dgr181:9[c]	6.95384e-07	1.39077e-06	2.08615e-06	2.78153e-06	3.47692e-06	4.1723e-06	4.86768e-06	5.56306e-06	6.25845e-06	6.95383e-06	7.64921e-06	8.3446e-06	9.03998e-06	9.73536e-06	1.04307e-05	1.11261e-05	1.18215e-05	1.25169e-05	1.32123e-05	1.39077e-05	1.4603e-05	1.52984e-05	1.59938e-05	1.66892e-05	1.73846e-05	1.808e-05	1.87753e-05	1.94707e-05	2.01661e-05	2.08615e-05	2.15569e-05	2.22523e-05	2.29476e-05	2.3643e-05	2.43384e-05	2.50338e-05	2.57292e-05	2.64245e-05	2.71199e-05	2.78153e-05	2.85107e-05	2.92061e-05	2.99015e-05	3.05968e-05	3.12922e-05	3.19876e-05	3.2683e-05	3.33784e-05	3.40738e-05
h2o[c] + pa182:9:12[c] -> pi[c] + 12dgr182:9:12[c]	3.77672e-06	7.55344e-06	1.13302e-05	1.51069e-05	1.88836e-05	2.26603e-05	2.6437e-05	3.02138e-05	3.39905e-05	3.77672e-05	4.15439e-05	4.53206e-05	4.90974e-05	5.28741e-05	5.66508e-05	6.04275e-05	6.42042e-05	6.7981e-05	7.17577e-05	7.55344e-05	7.93111e-05	8.30878e-05	8.68646e-05	9.06413e-05	9.4418e-05	9.81947e-05	0.000101971	0.000105748	0.000109525	0.000113302	0.000117078	0.000120855	0.000124632	0.000128408	0.000132185	0.000135962	0.000139739	0.000143515	0.000147292	0.000151069	0.000154846	0.000158622	0.000162399	0.000166176	0.000169952	0.000173729	0.000177506	0.000181283	0.000185059
h2o[c] + pa183:6:9:12[c] -> pi[c] + 12dgr183:6:9:12[c]	4.27769e-06	8.55538e-06	1.28331e-05	1.71108e-05	2.13884e-05	2.56661e-05	2.99438e-05	3.42215e-05	3.84992e-05	4.27769e-05	4.70546e-05	5.13323e-05	5.56099e-05	5.98876e-05	6.41653e-05	6.8443e-05	7.27207e-05	7.69984e-05	8.12761e-05	8.55538e-05	8.98314e-05	9.41091e-05	9.83868e-05	0.000102665	0.000106942	0.00011122	0.000115498	0.000119775	0.000124053	0.000128331	0.000132608	0.000136886	0.000141164	0.000145441	0.000149719	0.000153997	0.000158274	0.000162552	0.00016683	0.000171108	0.000175385	0.000179663	0.000183941	0.000188218	0.000192496	0.000196774	0.000201051	0.000205329	0.000209607
h2o[c] + pa183:9:12:15[c] -> pi[c] + 12dgr183:9:12:15[c]	8.18435e-08	1.63687e-07	2.4553e-07	3.27374e-07	4.09217e-07	4.9106e-07	5.72904e-07	6.54747e-07	7.36591e-07	8.18434e-07	9.00277e-07	9.82121e-07	1.06396e-06	1.14581e-06	1.22765e-06	1.30949e-06	1.39134e-06	1.47318e-06	1.55502e-06	1.63687e-06	1.71871e-06	1.80055e-06	1.8824e-06	1.96424e-06	2.04608e-06	2.12793e-06	2.20977e-06	2.29161e-06	2.37346e-06	2.4553e-06	2.53715e-06	2.61899e-06	2.70083e-06	2.78268e-06	2.86452e-06	2.94636e-06	3.02821e-06	3.11005e-06	3.19189e-06	3.27374e-06	3.35558e-06	3.43742e-06	3.51927e-06	3.60111e-06	3.68295e-06	3.7648e-06	3.84664e-06	3.92848e-06	4.01033e-06
h2o[c] + pa184:6:9:12:15[c] -> pi[c] + 12dgr184:6:9:12:15[c]	1.73144e-07	3.46287e-07	5.19431e-07	6.92574e-07	8.65718e-07	1.03886e-06	1.21201e-06	1.38515e-06	1.55829e-06	1.73144e-06	1.90458e-06	2.07772e-06	2.25087e-06	2.42401e-06	2.59715e-06	2.7703e-06	2.94344e-06	3.11658e-06	3.28973e-06	3.46287e-06	3.63602e-06	3.80916e-06	3.9823e-06	4.15545e-06	4.32859e-06	4.50173e-06	4.67488e-06	4.84802e-06	5.02116e-06	5.19431e-06	5.36745e-06	5.54059e-06	5.71374e-06	5.88688e-06	6.06002e-06	6.23317e-06	6.40631e-06	6.57946e-06	6.7526e-06	6.92574e-06	7.09889e-06	7.27203e-06	7.44517e-06	7.61832e-06	7.79146e-06	7.9646e-06	8.13775e-06	8.31089e-06	8.48403e-06
udcpp[c] + ugmda[c] -> ump[c] + uagmda[c]	4.12191e-06	8.24382e-06	1.23657e-05	1.64876e-05	2.06095e-05	2.47314e-05	2.88533e-05	3.29753e-05	3.70972e-05	4.12191e-05	4.5341e-05	4.94629e-05	5.35848e-05	5.77067e-05	6.18286e-05	6.59505e-05	7.00724e-05	7.41943e-05	7.83162e-05	8.24381e-05	8.656e-05	9.06819e-05	9.48038e-05	9.89257e-05	0.000103048	0.00010717	0.000111291	0.000115413	0.000119535	0.000123657	0.000127779	0.000131901	0.000136023	0.000140145	0.000144267	0.000148389	0.000152511	0.000156632	0.000160754	0.000164876	0.000168998	0.00017312	0.000177242	0.000181364	0.000185486	0.000189608	0.00019373	0.000197851	0.000201973
paps[c] + trdrd[c] -> 2 h[c] + pap[c] + so3[c] + trdox[c]	3.03597e-05	6.07194e-05	9.10792e-05	0.000121439	0.000151799	0.000182158	0.000212518	0.000242878	0.000273238	0.000303597	0.000333957	0.000364317	0.000394677	0.000425036	0.000455396	0.000485756	0.000516116	0.000546475	0.000576835	0.000607195	0.000637555	0.000667914	0.000698274	0.000728634	0.000758994	0.000789353	0.000819713	0.000850073	0.000880433	0.000910793	0.000941152	0.000971512	0.00100187	0.00103223	0.00106259	0.00109295	0.00112331	0.00115367	0.00118403	0.00121439	0.00124475	0.00127511	0.00130547	0.00133583	0.00136619	0.00139655	0.00142691	0.00145727	0.00148763
amet[c] + pre4[c] -> h[c] + ahcys[c] + pre5[c]	3.64345e-08	7.28696e-08	1.09305e-07	1.4574e-07	1.82175e-07	2.1861e-07	2.55045e-07	2.9148e-07	3.27915e-07	3.64351e-07	4.00786e-07	4.37221e-07	4.73656e-07	5.10091e-07	5.46526e-07	5.82961e-07	6.19396e-07	6.55831e-07	6.92267e-07	7.28702e-07	7.65137e-07	8.01572e-07	8.38007e-07	8.74442e-07	9.10877e-07	9.47312e-07	9.83747e-07	1.02018e-06	1.05662e-06	1.09305e-06	1.12949e-06	1.16592e-06	1.20236e-06	1.23879e-06	1.27523e-06	1.31166e-06	1.3481e-06	1.38453e-06	1.42097e-06	1.4574e-06	1.49384e-06	1.53027e-06	1.56671e-06	1.60314e-06	1.63958e-06	1.67601e-06	1.71245e-06	1.74888e-06	1.78532e-06
amet[c] + pre3b[c] -> 3 h[c] + ahcys[c] + pre4[c]	3.64345e-08	7.28696e-08	1.09305e-07	1.4574e-07	1.82175e-07	2.1861e-07	2.55045e-07	2.9148e-07	3.27915e-07	3.64351e-07	4.00786e-07	4.37221e-07	4.73656e-07	5.10091e-07	5.46526e-07	5.82961e-07	6.19396e-07	6.55831e-07	6.92267e-07	7.28702e-07	7.65137e-07	8.01572e-07	8.38007e-07	8.74442e-07	9.10877e-07	9.47312e-07	9.83747e-07	1.02018e-06	1.05662e-06	1.09305e-06	1.12949e-06	1.16592e-06	1.20236e-06	1.23879e-06	1.27523e-06	1.31166e-06	1.3481e-06	1.38453e-06	1.42097e-06	1.4574e-06	1.49384e-06	1.53027e-06	1.56671e-06	1.60314e-06	1.63958e-06	1.67601e-06	1.71245e-06	1.74888e-06	1.78532e-06
amet[c] + dscl[c] -> h[c] + ahcys[c] + pre3a[c]	3.64345e-08	7.28696e-08	1.09305e-07	1.4574e-07	1.82175e-07	2.1861e-07	2.55045e-07	2.9148e-07	3.27915e-07	3.64351e-07	4.00786e-07	4.37221e-07	4.73656e-07	5.10091e-07	5.46526e-07	5.82961e-07	6.19396e-07	6.55831e-07	6.92267e-07	7.28702e-07	7.65137e-07	8.01572e-07	8.38007e-07	8.74442e-07	9.10877e-07	9.47312e-07	9.83747e-07	1.02018e-06	1.05662e-06	1.09305e-06	1.12949e-06	1.16592e-06	1.20236e-06	1.23879e-06	1.27523e-06	1.31166e-06	1.3481e-06	1.38453e-06	1.42097e-06	1.4574e-06	1.49384e-06	1.53027e-06	1.56671e-06	1.60314e-06	1.63958e-06	1.67601e-06	1.71245e-06	1.74888e-06	1.78532e-06
h[c] + nadph[c] + pre6a[c] -> nadp[c] + pre6b[c]	3.64345e-08	7.28696e-08	1.09305e-07	1.4574e-07	1.82175e-07	2.1861e-07	2.55045e-07	2.9148e-07	3.27915e-07	3.64351e-07	4.00786e-07	4.37221e-07	4.73656e-07	5.10091e-07	5.46526e-07	5.82961e-07	6.19396e-07	6.55831e-07	6.92267e-07	7.28702e-07	7.65137e-07	8.01572e-07	8.38007e-07	8.74442e-07	9.10877e-07	9.47312e-07	9.83747e-07	1.02018e-06	1.05662e-06	1.09305e-06	1.12949e-06	1.16592e-06	1.20236e-06	1.23879e-06	1.27523e-06	1.31166e-06	1.3481e-06	1.38453e-06	1.42097e-06	1.4574e-06	1.49384e-06	1.53027e-06	1.56671e-06	1.60314e-06	1.63958e-06	1.67601e-06	1.71245e-06	1.74888e-06	1.78532e-06
2 amet[c] + pre6b[c] -> 2 h[c] + co2[c] + 2 ahcys[c] + pre8[c]	3.64345e-08	7.28696e-08	1.09305e-07	1.4574e-07	1.82175e-07	2.1861e-07	2.55045e-07	2.9148e-07	3.27915e-07	3.64351e-07	4.00786e-07	4.37221e-07	4.73656e-07	5.10091e-07	5.46526e-07	5.82961e-07	6.19396e-07	6.55831e-07	6.92267e-07	7.28702e-07	7.65137e-07	8.01572e-07	8.38007e-07	8.74442e-07	9.10877e-07	9.47312e-07	9.83747e-07	1.02018e-06	1.05662e-06	1.09305e-06	1.12949e-06	1.16592e-06	1.20236e-06	1.23879e-06	1.27523e-06	1.31166e-06	1.3481e-06	1.38453e-06	1.42097e-06	1.4574e-06	1.49384e-06	1.53027e-06	1.56671e-06	1.60314e-06	1.63958e-06	1.67601e-06	1.71245e-06	1.74888e-06	1.78532e-06
h[c] + pre8[c] -> hgbyr[c]	3.64345e-08	7.28696e-08	1.09305e-07	1.4574e-07	1.82175e-07	2.1861e-07	2.55045e-07	2.9148e-07	3.27915e-07	3.64351e-07	4.00786e-07	4.37221e-07	4.73656e-07	5.10091e-07	5.46526e-07	5.82961e-07	6.19396e-07	6.55831e-07	6.92267e-07	7.28702e-07	7.65137e-07	8.01572e-07	8.38007e-07	8.74442e-07	9.10877e-07	9.47312e-07	9.83747e-07	1.02018e-06	1.05662e-06	1.09305e-06	1.12949e-06	1.16592e-06	1.20236e-06	1.23879e-06	1.27523e-06	1.31166e-06	1.3481e-06	1.38453e-06	1.42097e-06	1.4574e-06	1.49384e-06	1.53027e-06	1.56671e-06	1.60314e-06	1.63958e-06	1.67601e-06	1.71245e-06	1.74888e-06	1.78532e-06
nad[c] + coa[c] + pyr[c] -> nadh[c] + co2[c] + accoa[c]	0.000846427	0.00169285	0.00253928	0.00338571	0.00423213	0.00507856	0.00592499	0.00677142	0.00761784	0.00846427	0.0093107	0.0101571	0.0110035	0.01185	0.0126964	0.0135428	0.0143893	0.0152357	0.0160821	0.0169285	0.017775	0.0186214	0.0194678	0.0203142	0.0211607	0.0220071	0.0228535	0.0237	0.0245464	0.0253928	0.0262392	0.0270857	0.0279321	0.0287785	0.0296249	0.0304714	0.0313178	0.0321642	0.0330106	0.0338571	0.0347035	0.0355499	0.0363964	0.0372428	0.0380892	0.0389356	0.0397821	0.0406285	0.0414749
h[c] + pyr[c] + lpam[c] -> co2[c] + adhlam[c]	0	0	0	0	0	0	0	0	0	0	0	0	0	0	0	0	0	0	0	0	0	0	0	0	0	0	0	0	0	0	0	0	0	0	0	0	0	0	0	0	0	0	0	0	0	0	0	0	0
coa[c] + adhlam[c] <=> accoa[c] + dhlam[c]	0	0	0	0	0	0	0	0	0	0	0	0	0	0	0	0	0	0	0	0	0	0	0	0	0	0	0	0	0	0	0	0	0	0	0	0	0	0	0	0	0	0	0	0	0	0	0	0	0
nad[c] + dhlam[c] <=> h[c] + nadh[c] + lpam[c]	0	0	0	0	0	0	0	0	0	0	0	0	0	0	0	0	0	0	0	0	0	0	0	0	0	0	0	0	0	0	0	0	0	0	0	0	0	0	0	0	0	0	0	0	0	0	0	0	0
coa[c] + pyr[c] + 2 fdxo-2:2[c] -> h[c] + co2[c] + accoa[c] + 2 fdxr-2:2[c]	0	0	0	0	0	0	0	0	0	0	0	0	0	0	0	0	0	0	0	0	0	0	0	0	0	0	0	0	0	0	0	0	0	0	0	0	0	0	0	0	0	0	0	0	0	0	0	0	0
o2[c] + pdx5p[c] <=> h2o2[c] + pydx5p[c]	0	0	0	0	0	0	0	0	0	0	0	0	0	0	0	0	0	0	0	0	0	0	0	0	0	0	0	0	0	0	0	0	0	0	0	0	0	0	0	0	0	0	0	0	0	0	0	0	0
nad[c] + dxyl5p[c] + phthr[c] -> h[c] + nadh[c] + co2[c] + 2 h2o[c] + pi[c] + pdx5p[c]	0	0	0	0	0	0	0	0	0	0	0	0	0	0	0	0	0	0	0	0	0	0	0	0	0	0	0	0	0	0	0	0	0	0	0	0	0	0	0	0	0	0	0	0	0	0	0	0	0
atp[c] + f6p[c] -> adp[c] + h[c] + fdp[c]	-1.61559e-27	-1.61559e-27	-1.61559e-27	-1.61559e-27	-1.61559e-27	-1.61559e-27	-1.61559e-27	-1.61559e-27	-1.61559e-27	-1.61559e-27	-1.61559e-27	-1.61559e-27	-1.61559e-27	-1.61559e-27	-1.61559e-27	-1.61559e-27	-1.61559e-27	-1.61559e-27	-1.61559e-27	-1.61559e-27	-1.61559e-27	-1.61559e-27	-1.61559e-27	-1.61559e-27	-1.61559e-27	-1.61559e-27	-1.61559e-27	-1.61559e-27	-1.61559e-27	-1.61559e-27	-1.61559e-27	-1.61559e-27	-1.61559e-27	-1.61559e-27	-1.61559e-27	-1.61559e-27	-1.61559e-27	-1.61559e-27	-1.61559e-27	-1.61559e-27	-1.61559e-27	-1.61559e-27	-1.61559e-27	-1.61559e-27	-1.61559e-27	-1.61559e-27	-1.61559e-27	-1.61559e-27	-1.61559e-27
atp[c] + tag6p-D[c] -> adp[c] + h[c] + tagdp-D[c]	0	0	0	0	0	0	0	0	0	0	0	0	0	0	0	0	0	0	0	0	0	0	0	0	0	0	0	0	0	0	0	0	0	0	0	0	0	0	0	0	0	0	0	0	0	0	0	0	0
gam1p[c] <=> gam6p[c]	-1.64876e-05	-3.29753e-05	-4.94629e-05	-6.59505e-05	-8.24381e-05	-9.89258e-05	-0.000115413	-0.000131901	-0.000148389	-0.000164876	-0.000181364	-0.000197851	-0.000214339	-0.000230827	-0.000247314	-0.000263802	-0.00028029	-0.000296777	-0.000313265	-0.000329752	-0.00034624	-0.000362728	-0.000379215	-0.000395703	-0.000412191	-0.000428678	-0.000445166	-0.000461653	-0.000478141	-0.000494629	-0.000511116	-0.000527604	-0.000544092	-0.000560579	-0.000577067	-0.000593554	-0.000610042	-0.00062653	-0.000643017	-0.000659505	-0.000675993	-0.00069248	-0.000708968	-0.000725455	-0.000741943	-0.000758431	-0.000774918	-0.000791406	-0.000807894
nad[c] + 3pg[c] -> h[c] + nadh[c] + 3php[c]	0	0	0	0	0	0	0	0	0	0	0	0	0	0	0	0	0	0	0	0	0	0	0	0	0	0	0	0	0	0	0	0	0	0	0	0	0	0	0	0	0	0	0	0	0	0	0	0	0
g6p[c] <=> f6p[c]	-6.41775e-05	-0.000128355	-0.000192532	-0.00025671	-0.000320887	-0.000385064	-0.000449242	-0.000513419	-0.000577597	-0.000641774	-0.000705951	-0.000770129	-0.000834306	-0.000898484	-0.000962661	-0.00102684	-0.00109102	-0.00115519	-0.00121937	-0.00128355	-0.00134773	-0.0014119	-0.00147608	-0.00154026	-0.00160443	-0.00166861	-0.00173279	-0.00179697	-0.00186114	-0.00192532	-0.0019895	-0.00205368	-0.00211785	-0.00218203	-0.00224621	-0.00231039	-0.00237456	-0.00243874	-0.00250292	-0.0025671	-0.00263127	-0.00269545	-0.00275963	-0.00282381	-0.00288798	-0.00295216	-0.00301634	-0.00308052	-0.00314469
g6p-B[c] <=> f6p[c]	2.27374e-13	2.27374e-13	2.27374e-13	2.27374e-13	2.27374e-13	2.27374e-13	2.27374e-13	2.27374e-13	2.27374e-13	2.27374e-13	2.27374e-13	2.27374e-13	2.27374e-13	2.27374e-13	2.27374e-13	2.27374e-13	2.27374e-13	2.27374e-13	2.27374e-13	2.27374e-13	2.27374e-13	2.27374e-13	2.27374e-13	2.27374e-13	2.27374e-13	2.27374e-13	2.27374e-13	2.27374e-13	2.27374e-13	2.27374e-13	2.27374e-13	2.27374e-13	2.27374e-13	2.27374e-13	2.27374e-13	2.27374e-13	2.27374e-13	2.27374e-13	2.27374e-13	2.27374e-13	2.27374e-13	2.27374e-13	2.27374e-13	2.27374e-13	2.27374e-13	2.27374e-13	2.27374e-13	2.27374e-13	2.27374e-13
atp[c] + 3pg[c] <=> adp[c] + 13dpg[c]	0.0144199	0.0288398	0.0432596	0.0576795	0.0720994	0.0865193	0.100939	0.115359	0.129779	0.144199	0.158619	0.173039	0.187458	0.201878	0.216298	0.230718	0.245138	0.259558	0.273978	0.288398	0.302818	0.317237	0.331657	0.346077	0.360497	0.374917	0.389337	0.403757	0.418177	0.432596	0.447016	0.461436	0.475856	0.490276	0.504696	0.519116	0.533536	0.547956	0.562375	0.576795	0.591215	0.605635	0.620055	0.634475	0.648895	0.663315	0.677734	0.692154	0.706574
h2o[c] + 6pgl[c] -> h[c] + 6pgc[c]	0	0	0	0	0	0	0	0	0	0	0	0	0	0	0	0	0	0	0	0	0	0	0	0	0	0	0	0	0	0	0	0	0	0	0	0	0	0	0	0	0	0	0	0	0	0	0	0	0
h2o[c] + 2pglyc[c] -> pi[c] + glyclt[c]	0.000378071	0.000756144	0.00113422	0.00151229	0.00189036	0.00226843	0.00264651	0.00302458	0.00340265	0.00378072	0.0041588	0.00453687	0.00491494	0.00529302	0.00567109	0.00604916	0.00642723	0.00680531	0.00718338	0.00756145	0.00793952	0.0083176	0.00869567	0.00907374	0.00945181	0.00982989	0.010208	0.010586	0.0109641	0.0113422	0.0117202	0.0120983	0.0124764	0.0128545	0.0132325	0.0136106	0.0139887	0.0143668	0.0147448	0.0151229	0.015501	0.015879	0.0162571	0.0166352	0.0170133	0.0173913	0.0177694	0.0181475	0.0185256
2pg[c] <=> 3pg[c]	-0.00189181	-0.00378363	-0.00567544	-0.00756726	-0.00945907	-0.0113509	-0.0132427	-0.0151345	-0.0170263	-0.0189181	-0.02081	-0.0227018	-0.0245936	-0.0264854	-0.0283772	-0.030269	-0.0321609	-0.0340527	-0.0359445	-0.0378363	-0.0397281	-0.0416199	-0.0435117	-0.0454036	-0.0472954	-0.0491872	-0.051079	-0.0529708	-0.0548626	-0.0567544	-0.0586463	-0.0605381	-0.0624299	-0.0643217	-0.0662135	-0.0681053	-0.0699972	-0.071889	-0.0737808	-0.0756726	-0.0775644	-0.0794562	-0.081348	-0.0832399	-0.0851317	-0.0870235	-0.0889153	-0.0908071	-0.0926989
g1p[c] <=> g6p[c]	-6.41775e-05	-0.000128355	-0.000192532	-0.00025671	-0.000320887	-0.000385064	-0.000449242	-0.000513419	-0.000577597	-0.000641774	-0.000705951	-0.000770129	-0.000834306	-0.000898484	-0.000962661	-0.00102684	-0.00109102	-0.00115519	-0.00121937	-0.00128355	-0.00134773	-0.0014119	-0.00147608	-0.00154026	-0.00160443	-0.00166861	-0.00173279	-0.00179697	-0.00186114	-0.00192532	-0.0019895	-0.00205368	-0.00211785	-0.00218203	-0.00224621	-0.00231039	-0.00237456	-0.00243874	-0.00250292	-0.0025671	-0.00263127	-0.00269545	-0.00275963	-0.00282381	-0.00288798	-0.00295216	-0.00301634	-0.00308052	-0.00314469
h2o[c] + pgp160[c] -> pi[c] + pg160[c]	1.30652e-06	2.61304e-06	3.91955e-06	5.22607e-06	6.53259e-06	7.83911e-06	9.14562e-06	1.04521e-05	1.17587e-05	1.30652e-05	1.43717e-05	1.56782e-05	1.69847e-05	1.82912e-05	1.95978e-05	2.09043e-05	2.22108e-05	2.35173e-05	2.48238e-05	2.61303e-05	2.74369e-05	2.87434e-05	3.00499e-05	3.13564e-05	3.26629e-05	3.39695e-05	3.5276e-05	3.65825e-05	3.7889e-05	3.91955e-05	4.0502e-05	4.18086e-05	4.31151e-05	4.44216e-05	4.57281e-05	4.70346e-05	4.83411e-05	4.96477e-05	5.09542e-05	5.22607e-05	5.35672e-05	5.48737e-05	5.61802e-05	5.74868e-05	5.87933e-05	6.00998e-05	6.14063e-05	6.27128e-05	6.40193e-05
h2o[c] + pgp161[c] -> pi[c] + pg161[c]	2.22728e-08	4.45456e-08	6.68184e-08	8.90912e-08	1.11364e-07	1.33637e-07	1.5591e-07	1.78182e-07	2.00455e-07	2.22728e-07	2.45001e-07	2.67274e-07	2.89546e-07	3.11819e-07	3.34092e-07	3.56365e-07	3.78638e-07	4.0091e-07	4.23183e-07	4.45456e-07	4.67729e-07	4.90002e-07	5.12274e-07	5.34547e-07	5.5682e-07	5.79093e-07	6.01366e-07	6.23638e-07	6.45911e-07	6.68184e-07	6.90457e-07	7.1273e-07	7.35002e-07	7.57275e-07	7.79548e-07	8.01821e-07	8.24094e-07	8.46366e-07	8.68639e-07	8.90912e-07	9.13185e-07	9.35458e-07	9.5773e-07	9.80003e-07	1.00228e-06	1.02455e-06	1.04682e-06	1.06909e-06	1.09137e-06
h2o[c] + pgp180[c] -> pi[c] + pg180[c]	4.4794e-08	8.9588e-08	1.34382e-07	1.79176e-07	2.2397e-07	2.68764e-07	3.13558e-07	3.58352e-07	4.03146e-07	4.4794e-07	4.92733e-07	5.37527e-07	5.82321e-07	6.27115e-07	6.71909e-07	7.16703e-07	7.61497e-07	8.06291e-07	8.51085e-07	8.95879e-07	9.40673e-07	9.85467e-07	1.03026e-06	1.07505e-06	1.11985e-06	1.16464e-06	1.20944e-06	1.25423e-06	1.29902e-06	1.34382e-06	1.38861e-06	1.43341e-06	1.4782e-06	1.52299e-06	1.56779e-06	1.61258e-06	1.65738e-06	1.70217e-06	1.74696e-06	1.79176e-06	1.83655e-06	1.88135e-06	1.92614e-06	1.97093e-06	2.01573e-06	2.06052e-06	2.10532e-06	2.15011e-06	2.1949e-06
h2o[c] + pgp181[c] -> pi[c] + pg181[c]	8.33679e-08	1.66736e-07	2.50103e-07	3.33471e-07	4.16839e-07	5.00207e-07	5.83575e-07	6.66942e-07	7.5031e-07	8.33678e-07	9.17046e-07	1.00041e-06	1.08378e-06	1.16715e-06	1.25052e-06	1.33388e-06	1.41725e-06	1.50062e-06	1.58399e-06	1.66736e-06	1.75072e-06	1.83409e-06	1.91746e-06	2.00083e-06	2.08419e-06	2.16756e-06	2.25093e-06	2.3343e-06	2.41767e-06	2.50103e-06	2.5844e-06	2.66777e-06	2.75114e-06	2.8345e-06	2.91787e-06	3.00124e-06	3.08461e-06	3.16798e-06	3.25134e-06	3.33471e-06	3.41808e-06	3.50145e-06	3.58481e-06	3.66818e-06	3.75155e-06	3.83492e-06	3.91829e-06	4.00165e-06	4.08502e-06
h2o[c] + pgp181:9[c] -> pi[c] + pg181:9[c]	8.33679e-08	1.66736e-07	2.50103e-07	3.33471e-07	4.16839e-07	5.00207e-07	5.83575e-07	6.66942e-07	7.5031e-07	8.33678e-07	9.17046e-07	1.00041e-06	1.08378e-06	1.16715e-06	1.25052e-06	1.33388e-06	1.41725e-06	1.50062e-06	1.58399e-06	1.66736e-06	1.75072e-06	1.83409e-06	1.91746e-06	2.00083e-06	2.08419e-06	2.16756e-06	2.25093e-06	2.3343e-06	2.41767e-06	2.50103e-06	2.5844e-06	2.66777e-06	2.75114e-06	2.8345e-06	2.91787e-06	3.00124e-06	3.08461e-06	3.16798e-06	3.25134e-06	3.33471e-06	3.41808e-06	3.50145e-06	3.58481e-06	3.66818e-06	3.75155e-06	3.83492e-06	3.91829e-06	4.00165e-06	4.08502e-06
h2o[c] + pgp182:9:12[c] -> pi[c] + pg182:9:12[c]	8.46717e-07	1.69343e-06	2.54015e-06	3.38687e-06	4.23358e-06	5.0803e-06	5.92701e-06	6.77373e-06	7.62045e-06	8.46716e-06	9.31388e-06	1.01606e-05	1.10073e-05	1.1854e-05	1.27007e-05	1.35475e-05	1.43942e-05	1.52409e-05	1.60876e-05	1.69343e-05	1.7781e-05	1.86278e-05	1.94745e-05	2.03212e-05	2.11679e-05	2.20146e-05	2.28613e-05	2.3708e-05	2.45548e-05	2.54015e-05	2.62482e-05	2.70949e-05	2.79416e-05	2.87883e-05	2.96351e-05	3.04818e-05	3.13285e-05	3.21752e-05	3.30219e-05	3.38686e-05	3.47154e-05	3.55621e-05	3.64088e-05	3.72555e-05	3.81022e-05	3.89489e-05	3.97957e-05	4.06424e-05	4.14891e-05
h2o[c] + pgp183:6:9:12[c] -> pi[c] + pg183:6:9:12[c]	0	0	0	0	0	0	0	0	0	0	0	0	0	0	0	0	0	0	0	0	0	0	0	0	0	0	0	0	0	0	0	0	0	0	0	0	0	0	0	0	0	0	0	0	0	0	0	0	0
h2o[c] + pgp183:9:12:15[c] -> pi[c] + pg183:9:12:15[c]	2.11536e-07	4.23072e-07	6.34608e-07	8.46144e-07	1.05768e-06	1.26922e-06	1.48075e-06	1.69229e-06	1.90382e-06	2.11536e-06	2.3269e-06	2.53843e-06	2.74997e-06	2.9615e-06	3.17304e-06	3.38458e-06	3.59611e-06	3.80765e-06	4.01919e-06	4.23072e-06	4.44226e-06	4.65379e-06	4.86533e-06	5.07687e-06	5.2884e-06	5.49994e-06	5.71147e-06	5.92301e-06	6.13455e-06	6.34608e-06	6.55762e-06	6.76915e-06	6.98069e-06	7.19223e-06	7.40376e-06	7.6153e-06	7.82683e-06	8.03837e-06	8.24991e-06	8.46144e-06	8.67298e-06	8.88451e-06	9.09605e-06	9.30759e-06	9.51912e-06	9.73066e-06	9.94219e-06	1.01537e-05	1.03653e-05
h2o[c] + pgp184:6:9:12:15[c] -> pi[c] + pg184:6:9:12:15[c]	0	0	0	0	0	0	0	0	0	0	0	0	0	0	0	0	0	0	0	0	0	0	0	0	0	0	0	0	0	0	0	0	0	0	0	0	0	0	0	0	0	0	0	0	0	0	0	0	0
cdpdhdecg[c] + glyc3p[c] -> h[c] + cmp[c] + pgp160[c]	1.30652e-06	2.61304e-06	3.91955e-06	5.22607e-06	6.53259e-06	7.83911e-06	9.14562e-06	1.04521e-05	1.17587e-05	1.30652e-05	1.43717e-05	1.56782e-05	1.69847e-05	1.82912e-05	1.95978e-05	2.09043e-05	2.22108e-05	2.35173e-05	2.48238e-05	2.61303e-05	2.74369e-05	2.87434e-05	3.00499e-05	3.13564e-05	3.26629e-05	3.39695e-05	3.5276e-05	3.65825e-05	3.7889e-05	3.91955e-05	4.0502e-05	4.18086e-05	4.31151e-05	4.44216e-05	4.57281e-05	4.70346e-05	4.83411e-05	4.96477e-05	5.09542e-05	5.22607e-05	5.35672e-05	5.48737e-05	5.61802e-05	5.74868e-05	5.87933e-05	6.00998e-05	6.14063e-05	6.27128e-05	6.40193e-05
cdpdhdec9eg[c] + glyc3p[c] -> h[c] + cmp[c] + pgp161[c]	2.22728e-08	4.45456e-08	6.68184e-08	8.90912e-08	1.11364e-07	1.33637e-07	1.5591e-07	1.78182e-07	2.00455e-07	2.22728e-07	2.45001e-07	2.67274e-07	2.89546e-07	3.11819e-07	3.34092e-07	3.56365e-07	3.78638e-07	4.0091e-07	4.23183e-07	4.45456e-07	4.67729e-07	4.90002e-07	5.12274e-07	5.34547e-07	5.5682e-07	5.79093e-07	6.01366e-07	6.23638e-07	6.45911e-07	6.68184e-07	6.90457e-07	7.1273e-07	7.35002e-07	7.57275e-07	7.79548e-07	8.01821e-07	8.24094e-07	8.46366e-07	8.68639e-07	8.90912e-07	9.13185e-07	9.35458e-07	9.5773e-07	9.80003e-07	1.00228e-06	1.02455e-06	1.04682e-06	1.06909e-06	1.09137e-06
cdpdodecg[c] + glyc3p[c] -> h[c] + cmp[c] + pgp180[c]	4.4794e-08	8.9588e-08	1.34382e-07	1.79176e-07	2.2397e-07	2.68764e-07	3.13558e-07	3.58352e-07	4.03146e-07	4.4794e-07	4.92733e-07	5.37527e-07	5.82321e-07	6.27115e-07	6.71909e-07	7.16703e-07	7.61497e-07	8.06291e-07	8.51085e-07	8.95879e-07	9.40673e-07	9.85467e-07	1.03026e-06	1.07505e-06	1.11985e-06	1.16464e-06	1.20944e-06	1.25423e-06	1.29902e-06	1.34382e-06	1.38861e-06	1.43341e-06	1.4782e-06	1.52299e-06	1.56779e-06	1.61258e-06	1.65738e-06	1.70217e-06	1.74696e-06	1.79176e-06	1.83655e-06	1.88135e-06	1.92614e-06	1.97093e-06	2.01573e-06	2.06052e-06	2.10532e-06	2.15011e-06	2.1949e-06
cdpdodec11eg[c] + glyc3p[c] -> h[c] + cmp[c] + pgp181[c]	8.33679e-08	1.66736e-07	2.50103e-07	3.33471e-07	4.16839e-07	5.00207e-07	5.83575e-07	6.66942e-07	7.5031e-07	8.33678e-07	9.17046e-07	1.00041e-06	1.08378e-06	1.16715e-06	1.25052e-06	1.33388e-06	1.41725e-06	1.50062e-06	1.58399e-06	1.66736e-06	1.75072e-06	1.83409e-06	1.91746e-06	2.00083e-06	2.08419e-06	2.16756e-06	2.25093e-06	2.3343e-06	2.41767e-06	2.50103e-06	2.5844e-06	2.66777e-06	2.75114e-06	2.8345e-06	2.91787e-06	3.00124e-06	3.08461e-06	3.16798e-06	3.25134e-06	3.33471e-06	3.41808e-06	3.50145e-06	3.58481e-06	3.66818e-06	3.75155e-06	3.83492e-06	3.91829e-06	4.00165e-06	4.08502e-06
cdpdodec9eg[c] + glyc3p[c] -> h[c] + cmp[c] + pgp181:9[c]	8.33679e-08	1.66736e-07	2.50103e-07	3.33471e-07	4.16839e-07	5.00207e-07	5.83575e-07	6.66942e-07	7.5031e-07	8.33678e-07	9.17046e-07	1.00041e-06	1.08378e-06	1.16715e-06	1.25052e-06	1.33388e-06	1.41725e-06	1.50062e-06	1.58399e-06	1.66736e-06	1.75072e-06	1.83409e-06	1.91746e-06	2.00083e-06	2.08419e-06	2.16756e-06	2.25093e-06	2.3343e-06	2.41767e-06	2.50103e-06	2.5844e-06	2.66777e-06	2.75114e-06	2.8345e-06	2.91787e-06	3.00124e-06	3.08461e-06	3.16798e-06	3.25134e-06	3.33471e-06	3.41808e-06	3.50145e-06	3.58481e-06	3.66818e-06	3.75155e-06	3.83492e-06	3.91829e-06	4.00165e-06	4.08502e-06
cdpdodec912eg[c] + glyc3p[c] -> h[c] + cmp[c] + pgp182:9:12[c]	8.46717e-07	1.69343e-06	2.54015e-06	3.38687e-06	4.23358e-06	5.0803e-06	5.92701e-06	6.77373e-06	7.62045e-06	8.46716e-06	9.31388e-06	1.01606e-05	1.10073e-05	1.1854e-05	1.27007e-05	1.35475e-05	1.43942e-05	1.52409e-05	1.60876e-05	1.69343e-05	1.7781e-05	1.86278e-05	1.94745e-05	2.03212e-05	2.11679e-05	2.20146e-05	2.28613e-05	2.3708e-05	2.45548e-05	2.54015e-05	2.62482e-05	2.70949e-05	2.79416e-05	2.87883e-05	2.96351e-05	3.04818e-05	3.13285e-05	3.21752e-05	3.30219e-05	3.38686e-05	3.47154e-05	3.55621e-05	3.64088e-05	3.72555e-05	3.81022e-05	3.89489e-05	3.97957e-05	4.06424e-05	4.14891e-05
cdpdodec6912eg[c] + glyc3p[c] -> h[c] + cmp[c] + pgp183:6:9:12[c]	0	0	0	0	0	0	0	0	0	0	0	0	0	0	0	0	0	0	0	0	0	0	0	0	0	0	0	0	0	0	0	0	0	0	0	0	0	0	0	0	0	0	0	0	0	0	0	0	0
cdpdodec91215eg[c] + glyc3p[c] -> h[c] + cmp[c] + pgp183:9:12:15[c]	2.11536e-07	4.23072e-07	6.34608e-07	8.46144e-07	1.05768e-06	1.26922e-06	1.48075e-06	1.69229e-06	1.90382e-06	2.11536e-06	2.3269e-06	2.53843e-06	2.74997e-06	2.9615e-06	3.17304e-06	3.38458e-06	3.59611e-06	3.80765e-06	4.01919e-06	4.23072e-06	4.44226e-06	4.65379e-06	4.86533e-06	5.07687e-06	5.2884e-06	5.49994e-06	5.71147e-06	5.92301e-06	6.13455e-06	6.34608e-06	6.55762e-06	6.76915e-06	6.98069e-06	7.19223e-06	7.40376e-06	7.6153e-06	7.82683e-06	8.03837e-06	8.24991e-06	8.46144e-06	8.67298e-06	8.88451e-06	9.09605e-06	9.30759e-06	9.51912e-06	9.73066e-06	9.94219e-06	1.01537e-05	1.03653e-05
cdpdodec691215eg[c] + glyc3p[c] -> h[c] + cmp[c] + pgp184:6:9:12:15[c]	0	0	0	0	0	0	0	0	0	0	0	0	0	0	0	0	0	0	0	0	0	0	0	0	0	0	0	0	0	0	0	0	0	0	0	0	0	0	0	0	0	0	0	0	0	0	0	0	0
3hbcoa-R[c] + phbg[c] -> coa[c] + PHB[c]	1.27898e-13	1.27898e-13	1.27898e-13	1.27898e-13	1.27898e-13	1.27898e-13	1.27898e-13	1.27898e-13	1.27898e-13	1.27898e-13	1.27898e-13	1.27898e-13	1.27898e-13	1.27898e-13	1.27898e-13	1.27898e-13	1.27898e-13	1.27898e-13	1.27898e-13	1.27898e-13	1.27898e-13	1.27898e-13	1.27898e-13	1.27898e-13	1.27898e-13	1.27898e-13	1.27898e-13	1.27898e-13	1.27898e-13	1.27898e-13	1.27898e-13	1.27898e-13	1.27898e-13	1.27898e-13	1.27898e-13	1.27898e-13	1.27898e-13	1.27898e-13	1.27898e-13	1.27898e-13	1.27898e-13	1.27898e-13	1.27898e-13	1.27898e-13	1.27898e-13	1.27898e-13	1.27898e-13	1.27898e-13	1.27898e-13
nad[c] + 2 h2o[c] + 1p3h5c[c] -> h[c] + nadh[c] + e4hglu[c]	0	0	0	0	0	0	0	0	0	0	0	0	0	0	0	0	0	0	0	0	0	0	0	0	0	0	0	0	0	0	0	0	0	0	0	0	0	0	0	0	0	0	0	0	0	0	0	0	0
akg[c] + phe-L[c] <=> glu-L[c] + phpyr[c]	-3.01824e-05	-6.03647e-05	-9.0547e-05	-0.000120729	-0.000150912	-0.000181094	-0.000211276	-0.000241459	-0.000271641	-0.000301823	-0.000332006	-0.000362188	-0.00039237	-0.000422553	-0.000452735	-0.000482917	-0.0005131	-0.000543282	-0.000573464	-0.000603646	-0.000633829	-0.000664011	-0.000694193	-0.000724376	-0.000754558	-0.00078474	-0.000814923	-0.000845105	-0.000875287	-0.00090547	-0.000935652	-0.000965834	-0.000996017	-0.0010262	-0.00105638	-0.00108656	-0.00111675	-0.00114693	-0.00117711	-0.00120729	-0.00123748	-0.00126766	-0.00129784	-0.00132802	-0.0013582	-0.00138839	-0.00141857	-0.00144875	-0.00147893
atp[c] + phe-L[c] + trnaphe[c] <=> ppi[c] + amp[c] + phetrna[c]	0	0	0	0	0	0	0	0	0	0	0	0	0	0	0	0	0	0	0	0	0	0	0	0	0	0	0	0	0	0	0	0	0	0	0	0	0	0	0	0	0	0	0	0	0	0	0	0	0
nad[c] + phytoe[c] -> h[c] + nadh[c] + phytof[c]	1.70905e-06	3.41811e-06	5.12716e-06	6.83621e-06	8.54526e-06	1.02543e-05	1.19634e-05	1.36724e-05	1.53815e-05	1.70905e-05	1.87996e-05	2.05086e-05	2.22177e-05	2.39267e-05	2.56358e-05	2.73448e-05	2.90539e-05	3.07629e-05	3.2472e-05	3.4181e-05	3.58901e-05	3.75991e-05	3.93082e-05	4.10172e-05	4.27263e-05	4.44353e-05	4.61444e-05	4.78535e-05	4.95625e-05	5.12716e-05	5.29806e-05	5.46897e-05	5.63987e-05	5.81078e-05	5.98168e-05	6.15259e-05	6.32349e-05	6.4944e-05	6.6653e-05	6.83621e-05	7.00711e-05	7.17802e-05	7.34892e-05	7.51983e-05	7.69073e-05	7.86164e-05	8.03254e-05	8.20345e-05	8.37435e-05
nadp[c] + phytoe[c] -> h[c] + nadph[c] + phytof[c]	-3.33067e-16	-3.33067e-16	-3.33067e-16	-3.33067e-16	-3.33067e-16	-3.33067e-16	-3.33067e-16	-3.33067e-16	-3.33067e-16	-3.33067e-16	-3.33067e-16	-3.33067e-16	-3.33067e-16	-3.33067e-16	-3.33067e-16	-3.33067e-16	-3.33067e-16	-3.33067e-16	-3.33067e-16	-3.33067e-16	-3.33067e-16	-3.33067e-16	-3.33067e-16	-3.33067e-16	-3.33067e-16	-3.33067e-16	-3.33067e-16	-3.33067e-16	-3.33067e-16	-3.33067e-16	-3.33067e-16	-3.33067e-16	-3.33067e-16	-3.33067e-16	-3.33067e-16	-3.33067e-16	-3.33067e-16	-3.33067e-16	-3.33067e-16	-3.33067e-16	-3.33067e-16	-3.33067e-16	-3.33067e-16	-3.33067e-16	-3.33067e-16	-3.33067e-16	-3.33067e-16	-3.33067e-16	-3.33067e-16
2 ggdp[c] -> ppi[c] + prephytedp[c]	1.70905e-06	3.41811e-06	5.12716e-06	6.83621e-06	8.54526e-06	1.02543e-05	1.19634e-05	1.36724e-05	1.53815e-05	1.70905e-05	1.87996e-05	2.05086e-05	2.22177e-05	2.39267e-05	2.56358e-05	2.73448e-05	2.90539e-05	3.07629e-05	3.2472e-05	3.4181e-05	3.58901e-05	3.75991e-05	3.93082e-05	4.10172e-05	4.27263e-05	4.44353e-05	4.61444e-05	4.78535e-05	4.95625e-05	5.12716e-05	5.29806e-05	5.46897e-05	5.63987e-05	5.81078e-05	5.98168e-05	6.15259e-05	6.32349e-05	6.4944e-05	6.6653e-05	6.83621e-05	7.00711e-05	7.17802e-05	7.34892e-05	7.51983e-05	7.69073e-05	7.86164e-05	8.03254e-05	8.20345e-05	8.37435e-05
prephytedp[c] -> ppi[c] + phytoe[c]	1.70905e-06	3.41811e-06	5.12716e-06	6.83621e-06	8.54526e-06	1.02543e-05	1.19634e-05	1.36724e-05	1.53815e-05	1.70905e-05	1.87996e-05	2.05086e-05	2.22177e-05	2.39267e-05	2.56358e-05	2.73448e-05	2.90539e-05	3.07629e-05	3.2472e-05	3.4181e-05	3.58901e-05	3.75991e-05	3.93082e-05	4.10172e-05	4.27263e-05	4.44353e-05	4.61444e-05	4.78535e-05	4.95625e-05	5.12716e-05	5.29806e-05	5.46897e-05	5.63987e-05	5.81078e-05	5.98168e-05	6.15259e-05	6.32349e-05	6.4944e-05	6.6653e-05	6.83621e-05	7.00711e-05	7.17802e-05	7.34892e-05	7.51983e-05	7.69073e-05	7.86164e-05	8.03254e-05	8.20345e-05	8.37435e-05
nad[c] + phytof[c] -> h[c] + nadh[c] + zcarote[c]	1.70905e-06	3.41811e-06	5.12716e-06	6.83621e-06	8.54526e-06	1.02543e-05	1.19634e-05	1.36724e-05	1.53815e-05	1.70905e-05	1.87996e-05	2.05086e-05	2.22177e-05	2.39267e-05	2.56358e-05	2.73448e-05	2.90539e-05	3.07629e-05	3.2472e-05	3.4181e-05	3.58901e-05	3.75991e-05	3.93082e-05	4.10172e-05	4.27263e-05	4.44353e-05	4.61444e-05	4.78535e-05	4.95625e-05	5.12716e-05	5.29806e-05	5.46897e-05	5.63987e-05	5.81078e-05	5.98168e-05	6.15259e-05	6.32349e-05	6.4944e-05	6.6653e-05	6.83621e-05	7.00711e-05	7.17802e-05	7.34892e-05	7.51983e-05	7.69073e-05	7.86164e-05	8.03254e-05	8.20345e-05	8.37435e-05
nadp[c] + phytof[c] -> h[c] + nadph[c] + zcarote[c]	-3.33067e-16	-3.33067e-16	-3.33067e-16	-3.33067e-16	-3.33067e-16	-3.33067e-16	-3.33067e-16	-3.33067e-16	-3.33067e-16	-3.33067e-16	-3.33067e-16	-3.33067e-16	-3.33067e-16	-3.33067e-16	-3.33067e-16	-3.33067e-16	-3.33067e-16	-3.33067e-16	-3.33067e-16	-3.33067e-16	-3.33067e-16	-3.33067e-16	-3.33067e-16	-3.33067e-16	-3.33067e-16	-3.33067e-16	-3.33067e-16	-3.33067e-16	-3.33067e-16	-3.33067e-16	-3.33067e-16	-3.33067e-16	-3.33067e-16	-3.33067e-16	-3.33067e-16	-3.33067e-16	-3.33067e-16	-3.33067e-16	-3.33067e-16	-3.33067e-16	-3.33067e-16	-3.33067e-16	-3.33067e-16	-3.33067e-16	-3.33067e-16	-3.33067e-16	-3.33067e-16	-3.33067e-16	-3.33067e-16
man1p[c] <=> man6p[c]	0	0	0	0	0	0	0	0	0	0	0	0	0	0	0	0	0	0	0	0	0	0	0	0	0	0	0	0	0	0	0	0	0	0	0	0	0	0	0	0	0	0	0	0	0	0	0	0	0
h2o[c] + 5aprbu[c] -> pi[c] + 4r5au[c]	7.2972e-08	1.45945e-07	2.18918e-07	2.91891e-07	3.64865e-07	4.37838e-07	5.10811e-07	5.83784e-07	6.56757e-07	7.2973e-07	8.02704e-07	8.75677e-07	9.4865e-07	1.02162e-06	1.0946e-06	1.16757e-06	1.24054e-06	1.31352e-06	1.38649e-06	1.45946e-06	1.53244e-06	1.60541e-06	1.67838e-06	1.75135e-06	1.82433e-06	1.8973e-06	1.97027e-06	2.04325e-06	2.11622e-06	2.18919e-06	2.26217e-06	2.33514e-06	2.40811e-06	2.48109e-06	2.55406e-06	2.62703e-06	2.70001e-06	2.77298e-06	2.84595e-06	2.91892e-06	2.9919e-06	3.06487e-06	3.13784e-06	3.21082e-06	3.28379e-06	3.35676e-06	3.42974e-06	3.50271e-06	3.57568e-06
atp[c] + pnto-R[c] -> adp[c] + h[c] + 4ppan[c]	7.29523e-08	1.45904e-07	2.18856e-07	2.91808e-07	3.6476e-07	4.37712e-07	5.10664e-07	5.83616e-07	6.56568e-07	7.2952e-07	8.02471e-07	8.75423e-07	9.48375e-07	1.02133e-06	1.09428e-06	1.16723e-06	1.24018e-06	1.31313e-06	1.38609e-06	1.45904e-06	1.53199e-06	1.60494e-06	1.67789e-06	1.75085e-06	1.8238e-06	1.89675e-06	1.9697e-06	2.04265e-06	2.11561e-06	2.18856e-06	2.26151e-06	2.33446e-06	2.40741e-06	2.48037e-06	2.55332e-06	2.62627e-06	2.69922e-06	2.77217e-06	2.84512e-06	2.91808e-06	2.99103e-06	3.06398e-06	3.13693e-06	3.20988e-06	3.28284e-06	3.35579e-06	3.42874e-06	3.50169e-06	3.57464e-06
h2o[c] + ppi[c] -> h[c] + 2 pi[c]	0.000936464	0.00187293	0.00280924	0.00374565	0.00468207	0.00561848	0.00655489	0.00749131	0.00842772	0.00936413	0.0103005	0.011237	0.0121734	0.0131098	0.0140462	0.0149826	0.015919	0.0168554	0.0177919	0.0187283	0.0196647	0.0206011	0.0215375	0.0224739	0.0234103	0.0243467	0.0252832	0.0262196	0.027156	0.0280924	0.0290288	0.0299652	0.0309016	0.0318381	0.0327745	0.0337109	0.0346473	0.0355837	0.0365201	0.0374565	0.0383929	0.0393294	0.0402658	0.0412022	0.0421386	0.043075	0.0440114	0.0449478	0.0458843
2 5aop[c] -> h[c] + 2 h2o[c] + ppbng[c]	1.44325e-05	2.88649e-05	4.32973e-05	5.77298e-05	7.21622e-05	8.65947e-05	0.000101027	0.00011546	0.000129892	0.000144324	0.000158757	0.000173189	0.000187622	0.000202054	0.000216487	0.000230919	0.000245352	0.000259784	0.000274216	0.000288649	0.000303081	0.000317514	0.000331946	0.000346379	0.000360811	0.000375243	0.000389676	0.000404108	0.000418541	0.000432973	0.000447406	0.000461838	0.000476271	0.000490703	0.000505135	0.000519568	0.000534	0.000548433	0.000562865	0.000577298	0.00059173	0.000606163	0.000620595	0.000635027	0.00064946	0.000663892	0.000678325	0.000692757	0.00070719
co2[c] + h2o[c] + pep[c] -> h[c] + pi[c] + oaa[c]	0.00204825	0.00409651	0.00614461	0.00819281	0.010241	0.0122892	0.0143374	0.0163856	0.0184338	0.020482	0.0225302	0.0245784	0.0266266	0.0286748	0.030723	0.0327712	0.0348194	0.0368676	0.0389158	0.0409641	0.0430123	0.0450605	0.0471087	0.0491569	0.0512051	0.0532533	0.0553015	0.0573497	0.0593979	0.0614461	0.0634943	0.0655425	0.0675907	0.0696389	0.0716871	0.0737353	0.0757835	0.0778317	0.0798799	0.0819281	0.0839763	0.0860245	0.0880727	0.0901209	0.0921691	0.0942173	0.0962655	0.0983137	0.100362
h[c] + 4ppcys[c] -> co2[c] + pan4p[c]	7.29523e-08	1.45904e-07	2.18856e-07	2.91808e-07	3.6476e-07	4.37712e-07	5.10664e-07	5.83616e-07	6.56568e-07	7.2952e-07	8.02471e-07	8.75423e-07	9.48375e-07	1.02133e-06	1.09428e-06	1.16723e-06	1.24018e-06	1.31313e-06	1.38609e-06	1.45904e-06	1.53199e-06	1.60494e-06	1.67789e-06	1.75085e-06	1.8238e-06	1.89675e-06	1.9697e-06	2.04265e-06	2.11561e-06	2.18856e-06	2.26151e-06	2.33446e-06	2.40741e-06	2.48037e-06	2.55332e-06	2.62627e-06	2.69922e-06	2.77217e-06	2.84512e-06	2.91808e-06	2.99103e-06	3.06398e-06	3.13693e-06	3.20988e-06	3.28284e-06	3.35579e-06	3.42874e-06	3.50169e-06	3.57464e-06
atp[c] + ppi[c] <=> adp[c] + pppi[c]	-3.64345e-08	-7.28696e-08	-1.09305e-07	-1.4574e-07	-1.82175e-07	-2.1861e-07	-2.55045e-07	-2.9148e-07	-3.27915e-07	-3.64351e-07	-4.00786e-07	-4.37221e-07	-4.73656e-07	-5.10091e-07	-5.46526e-07	-5.82961e-07	-6.19396e-07	-6.55831e-07	-6.92267e-07	-7.28702e-07	-7.65137e-07	-8.01572e-07	-8.38007e-07	-8.74442e-07	-9.10877e-07	-9.47312e-07	-9.83747e-07	-1.02018e-06	-1.05662e-06	-1.09305e-06	-1.12949e-06	-1.16592e-06	-1.20236e-06	-1.23879e-06	-1.27523e-06	-1.31166e-06	-1.3481e-06	-1.38453e-06	-1.42097e-06	-1.4574e-06	-1.49384e-06	-1.53027e-06	-1.56671e-06	-1.60314e-06	-1.63958e-06	-1.67601e-06	-1.71245e-06	-1.74888e-06	-1.78532e-06
r1p[c] <=> r5p[c]	4.10849e-06	8.21698e-06	1.23255e-05	1.6434e-05	2.05424e-05	2.46509e-05	2.87594e-05	3.28679e-05	3.69764e-05	4.10849e-05	4.51934e-05	4.93019e-05	5.34103e-05	5.75188e-05	6.16273e-05	6.57358e-05	6.98443e-05	7.39528e-05	7.80613e-05	8.21698e-05	8.62783e-05	9.03867e-05	9.44952e-05	9.86037e-05	0.000102712	0.000106821	0.000110929	0.000115038	0.000119146	0.000123255	0.000127363	0.000131472	0.00013558	0.000139689	0.000143797	0.000147906	0.000152014	0.000156123	0.000160231	0.00016434	0.000168448	0.000172557	0.000176665	0.000180773	0.000184882	0.00018899	0.000193099	0.000197207	0.000201316
ctp[c] + cys-L[c] + 4ppan[c] -> h[c] + pi[c] + cdp[c] + 4ppcys[c]	7.29523e-08	1.45904e-07	2.18856e-07	2.91808e-07	3.6476e-07	4.37712e-07	5.10664e-07	5.83616e-07	6.56568e-07	7.2952e-07	8.02471e-07	8.75423e-07	9.48375e-07	1.02133e-06	1.09428e-06	1.16723e-06	1.24018e-06	1.31313e-06	1.38609e-06	1.45904e-06	1.53199e-06	1.60494e-06	1.67789e-06	1.75085e-06	1.8238e-06	1.89675e-06	1.9697e-06	2.04265e-06	2.11561e-06	2.18856e-06	2.26151e-06	2.33446e-06	2.40741e-06	2.48037e-06	2.55332e-06	2.62627e-06	2.69922e-06	2.77217e-06	2.84512e-06	2.91808e-06	2.99103e-06	3.06398e-06	3.13693e-06	3.20988e-06	3.28284e-06	3.35579e-06	3.42874e-06	3.50169e-06	3.57464e-06
nad[c] + pphn[c] -> nadh[c] + 34hpp[c] + co2[c]	2.20158e-05	4.40316e-05	6.60474e-05	8.80632e-05	0.000110079	0.000132095	0.000154111	0.000176126	0.000198142	0.000220158	0.000242174	0.00026419	0.000286205	0.000308221	0.000330237	0.000352253	0.000374269	0.000396284	0.0004183	0.000440316	0.000462332	0.000484347	0.000506363	0.000528379	0.000550395	0.000572411	0.000594426	0.000616442	0.000638458	0.000660474	0.00068249	0.000704505	0.000726521	0.000748537	0.000770553	0.000792569	0.000814584	0.0008366	0.000858616	0.000880632	0.000902648	0.000924663	0.000946679	0.000968695	0.000990711	0.00101273	0.00103474	0.00105676	0.00107877
h[c] + pphn[c] -> co2[c] + h2o[c] + phpyr[c]	3.01824e-05	6.03647e-05	9.0547e-05	0.000120729	0.000150912	0.000181094	0.000211276	0.000241459	0.000271641	0.000301823	0.000332006	0.000362188	0.00039237	0.000422553	0.000452735	0.000482917	0.0005131	0.000543282	0.000573464	0.000603646	0.000633829	0.000664011	0.000694193	0.000724376	0.000754558	0.00078474	0.000814923	0.000845105	0.000875287	0.00090547	0.000935652	0.000965834	0.000996017	0.0010262	0.00105638	0.00108656	0.00111675	0.00114693	0.00117711	0.00120729	0.00123748	0.00126766	0.00129784	0.00132802	0.0013582	0.00138839	0.00141857	0.00144875	0.00147893
o2[c] + phpyr[c] -> co2[c] + 2hyoxplac[c]	0	0	0	0	0	0	0	0	0	0	0	0	0	0	0	0	0	0	0	0	0	0	0	0	0	0	0	0	0	0	0	0	0	0	0	0	0	0	0	0	0	0	0	0	0	0	0	0	0
1.5 o2[c] + pppg9[c] -> 3 h2o[c] + ppp9[c]	3.57168e-06	7.14336e-06	1.0715e-05	1.42867e-05	1.78584e-05	2.14301e-05	2.50017e-05	2.85734e-05	3.21451e-05	3.57168e-05	3.92884e-05	4.28601e-05	4.64318e-05	5.00035e-05	5.35751e-05	5.71468e-05	6.07185e-05	6.42902e-05	6.78618e-05	7.14335e-05	7.50052e-05	7.85769e-05	8.21485e-05	8.57202e-05	8.92919e-05	9.28636e-05	9.64352e-05	0.000100007	0.000103579	0.00010715	0.000110722	0.000114294	0.000117865	0.000121437	0.000125009	0.00012858	0.000132152	0.000135724	0.000139295	0.000142867	0.000146439	0.00015001	0.000153582	0.000157154	0.000160725	0.000164297	0.000167869	0.00017144	0.000175012
atp[c] + h2o[c] + pyr[c] -> 2 h[c] + pi[c] + amp[c] + pep[c]	0.000289156	0.000578314	0.000867315	0.00115642	0.00144553	0.00173463	0.00202374	0.00231284	0.00260195	0.00289105	0.00318016	0.00346927	0.00375837	0.00404748	0.00433658	0.00462569	0.00491479	0.0052039	0.005493	0.00578211	0.00607122	0.00636032	0.00664943	0.00693853	0.00722764	0.00751674	0.00780585	0.00809495	0.00838406	0.00867317	0.00896227	0.00925138	0.00954048	0.00982959	0.0101187	0.0104078	0.0106969	0.010986	0.0112751	0.0115642	0.0118533	0.0121424	0.0124315	0.0127206	0.0130097	0.0132989	0.013588	0.0138771	0.0141662
peptido_syn[c] -> peptido_syn[p]	4.12191e-06	8.24382e-06	1.23657e-05	1.64876e-05	2.06095e-05	2.47314e-05	2.88533e-05	3.29753e-05	3.70972e-05	4.12191e-05	4.5341e-05	4.94629e-05	5.35848e-05	5.77067e-05	6.18286e-05	6.59505e-05	7.00724e-05	7.41943e-05	7.83162e-05	8.24381e-05	8.656e-05	9.06819e-05	9.48038e-05	9.89257e-05	0.000103048	0.00010717	0.000111291	0.000115413	0.000119535	0.000123657	0.000127779	0.000131901	0.000136023	0.000140145	0.000144267	0.000148389	0.000152511	0.000156632	0.000160754	0.000164876	0.000168998	0.00017312	0.000177242	0.000181364	0.000185486	0.000189608	0.00019373	0.000197851	0.000201973
uaagmda[c] -> h[c] + peptido_syn[c] + udcpdp[c]	4.12191e-06	8.24382e-06	1.23657e-05	1.64876e-05	2.06095e-05	2.47314e-05	2.88533e-05	3.29753e-05	3.70972e-05	4.12191e-05	4.5341e-05	4.94629e-05	5.35848e-05	5.77067e-05	6.18286e-05	6.59505e-05	7.00724e-05	7.41943e-05	7.83162e-05	8.24381e-05	8.656e-05	9.06819e-05	9.48038e-05	9.89257e-05	0.000103048	0.00010717	0.000111291	0.000115413	0.000119535	0.000123657	0.000127779	0.000131901	0.000136023	0.000140145	0.000144267	0.000148389	0.000152511	0.000156632	0.000160754	0.000164876	0.000168998	0.00017312	0.000177242	0.000181364	0.000185486	0.000189608	0.00019373	0.000197851	0.000201973
frdp[c] + 7 ipdp[c] -> 7 ppi[c] + decdp[c]	7.45143e-17	7.44837e-17	7.4453e-17	7.44224e-17	7.43918e-17	7.43612e-17	7.43306e-17	7.43e-17	7.42694e-17	7.42388e-17	7.42082e-17	7.41776e-17	7.4147e-17	7.41163e-17	7.40857e-17	7.40551e-17	7.40245e-17	7.39939e-17	7.39633e-17	7.39327e-17	7.39021e-17	7.38715e-17	7.38409e-17	7.38103e-17	7.37796e-17	7.3749e-17	7.37184e-17	7.36878e-17	7.36572e-17	7.36266e-17	7.3596e-17	7.35654e-17	7.35348e-17	7.35042e-17	7.34736e-17	7.3443e-17	7.34123e-17	7.33817e-17	7.33511e-17	7.33205e-17	7.32899e-17	7.32593e-17	7.32287e-17	7.31981e-17	7.31675e-17	7.31369e-17	7.31063e-17	7.30756e-17	7.3045e-17
ipdp[c] + decdp[c] -> ppi[c] + udcpdp[c]	7.45143e-17	7.44837e-17	7.4453e-17	7.44224e-17	7.43918e-17	7.43612e-17	7.43306e-17	7.43e-17	7.42694e-17	7.42388e-17	7.42082e-17	7.41776e-17	7.4147e-17	7.41163e-17	7.40857e-17	7.40551e-17	7.40245e-17	7.39939e-17	7.39633e-17	7.39327e-17	7.39021e-17	7.38715e-17	7.38409e-17	7.38103e-17	7.37796e-17	7.3749e-17	7.37184e-17	7.36878e-17	7.36572e-17	7.36266e-17	7.3596e-17	7.35654e-17	7.35348e-17	7.35042e-17	7.34736e-17	7.3443e-17	7.34123e-17	7.33817e-17	7.33511e-17	7.33205e-17	7.32899e-17	7.32593e-17	7.32287e-17	7.31981e-17	7.31675e-17	7.31369e-17	7.31063e-17	7.30756e-17	7.3045e-17
atp[c] + gly[c] + pram[c] -> adp[c] + h[c] + pi[c] + gar[c]	5.29178e-05	0.000105836	0.000158753	0.000211671	0.000264589	0.000317506	0.000370424	0.000423342	0.00047626	0.000529177	0.000582095	0.000635013	0.000687931	0.000740848	0.000793766	0.000846684	0.000899602	0.000952519	0.00100544	0.00105835	0.00111127	0.00116419	0.00121711	0.00127003	0.00132294	0.00137586	0.00142878	0.0014817	0.00153461	0.00158753	0.00164045	0.00169337	0.00174629	0.0017992	0.00185212	0.00190504	0.00195796	0.00201087	0.00206379	0.00211671	0.00216963	0.00222255	0.00227546	0.00232838	0.0023813	0.00243422	0.00248713	0.00254005	0.00259297
pran[c] -> 2cpr5p[c]	1.1649e-05	2.32979e-05	3.49468e-05	4.65958e-05	5.82447e-05	6.98937e-05	8.15426e-05	9.31916e-05	0.00010484	0.000116489	0.000128138	0.000139787	0.000151436	0.000163085	0.000174734	0.000186383	0.000198032	0.000209681	0.00022133	0.000232979	0.000244628	0.000256277	0.000267926	0.000279575	0.000291224	0.000302873	0.000314521	0.00032617	0.000337819	0.000349468	0.000361117	0.000372766	0.000384415	0.000396064	0.000407713	0.000419362	0.000431011	0.00044266	0.000454309	0.000465958	0.000477607	0.000489256	0.000500905	0.000512553	0.000524202	0.000535851	0.0005475	0.000559149	0.000570798
atp[c] + fpram[c] -> adp[c] + 2 h[c] + pi[c] + air[c]	5.29178e-05	0.000105836	0.000158753	0.000211671	0.000264589	0.000317506	0.000370424	0.000423342	0.00047626	0.000529177	0.000582095	0.000635013	0.000687931	0.000740848	0.000793766	0.000846684	0.000899602	0.000952519	0.00100544	0.00105835	0.00111127	0.00116419	0.00121711	0.00127003	0.00132294	0.00137586	0.00142878	0.0014817	0.00153461	0.00158753	0.00164045	0.00169337	0.00174629	0.0017992	0.00185212	0.00190504	0.00195796	0.00201087	0.00206379	0.00211671	0.00216963	0.00222255	0.00227546	0.00232838	0.0023813	0.00243422	0.00248713	0.00254005	0.00259297
h2o[c] + prbamp[c] -> prfp[c]	1.39939e-05	2.79877e-05	4.19816e-05	5.59755e-05	6.99693e-05	8.39632e-05	9.7957e-05	0.000111951	0.000125945	0.000139939	0.000153932	0.000167926	0.00018192	0.000195914	0.000209908	0.000223902	0.000237896	0.000251889	0.000265883	0.000279877	0.000293871	0.000307865	0.000321859	0.000335853	0.000349847	0.00036384	0.000377834	0.000391828	0.000405822	0.000419816	0.00043381	0.000447804	0.000461797	0.000475791	0.000489785	0.000503779	0.000517773	0.000531767	0.000545761	0.000559754	0.000573748	0.000587742	0.000601736	0.00061573	0.000629724	0.000643718	0.000657711	0.000671705	0.000685699
atp[c] + asp-L[c] + 5aizc[c] <=> adp[c] + h[c] + pi[c] + 25aics[c]	5.29178e-05	0.000105836	0.000158753	0.000211671	0.000264589	0.000317506	0.000370424	0.000423342	0.00047626	0.000529177	0.000582095	0.000635013	0.000687931	0.000740848	0.000793766	0.000846684	0.000899602	0.000952519	0.00100544	0.00105835	0.00111127	0.00116419	0.00121711	0.00127003	0.00132294	0.00137586	0.00142878	0.0014817	0.00153461	0.00158753	0.00164045	0.00169337	0.00174629	0.0017992	0.00185212	0.00190504	0.00195796	0.00201087	0.00206379	0.00211671	0.00216963	0.00222255	0.00227546	0.00232838	0.0023813	0.00243422	0.00248713	0.00254005	0.00259297
h2o[c] + prbatp[c] -> h[c] + ppi[c] + prbamp[c]	1.39939e-05	2.79877e-05	4.19816e-05	5.59755e-05	6.99693e-05	8.39632e-05	9.7957e-05	0.000111951	0.000125945	0.000139939	0.000153932	0.000167926	0.00018192	0.000195914	0.000209908	0.000223902	0.000237896	0.000251889	0.000265883	0.000279877	0.000293871	0.000307865	0.000321859	0.000335853	0.000349847	0.00036384	0.000377834	0.000391828	0.000405822	0.000419816	0.00043381	0.000447804	0.000461797	0.000475791	0.000489785	0.000503779	0.000517773	0.000531767	0.000545761	0.000559754	0.000573748	0.000587742	0.000601736	0.00061573	0.000629724	0.000643718	0.000657711	0.000671705	0.000685699
atp[c] + h2o[c] + gln-L[c] + fgam[c] -> adp[c] + h[c] + pi[c] + glu-L[c] + fpram[c]	5.29178e-05	0.000105836	0.000158753	0.000211671	0.000264589	0.000317506	0.000370424	0.000423342	0.00047626	0.000529177	0.000582095	0.000635013	0.000687931	0.000740848	0.000793766	0.000846684	0.000899602	0.000952519	0.00100544	0.00105835	0.00111127	0.00116419	0.00121711	0.00127003	0.00132294	0.00137586	0.00142878	0.0014817	0.00153461	0.00158753	0.00164045	0.00169337	0.00174629	0.0017992	0.00185212	0.00190504	0.00195796	0.00201087	0.00206379	0.00211671	0.00216963	0.00222255	0.00227546	0.00232838	0.0023813	0.00243422	0.00248713	0.00254005	0.00259297
prfp[c] -> prlp[c]	1.39939e-05	2.79877e-05	4.19816e-05	5.59755e-05	6.99693e-05	8.39632e-05	9.7957e-05	0.000111951	0.000125945	0.000139939	0.000153932	0.000167926	0.00018192	0.000195914	0.000209908	0.000223902	0.000237896	0.000251889	0.000265883	0.000279877	0.000293871	0.000307865	0.000321859	0.000335853	0.000349847	0.00036384	0.000377834	0.000391828	0.000405822	0.000419816	0.00043381	0.000447804	0.000461797	0.000475791	0.000489785	0.000503779	0.000517773	0.000531767	0.000545761	0.000559754	0.000573748	0.000587742	0.000601736	0.00061573	0.000629724	0.000643718	0.000657711	0.000671705	0.000685699
fad[c] + pro-L[c] -> h[c] + fadh2[c] + 1pyr5c[c]	0	0	0	0	0	0	0	0	0	0	0	0	0	0	0	0	0	0	0	0	0	0	0	0	0	0	0	0	0	0	0	0	0	0	0	0	0	0	0	0	0	0	0	0	0	0	0	0	0
atp[c] + pro-L[c] + trnapro[c] -> ppi[c] + amp[c] + protrna[c]	0	0	0	0	0	0	0	0	0	0	0	0	0	0	0	0	0	0	0	0	0	0	0	0	0	0	0	0	0	0	0	0	0	0	0	0	0	0	0	0	0	0	0	0	0	0	0	0	0
atp[c] + r5p[c] <=> h[c] + amp[c] + prpp[c]	0.000135092	0.000270184	0.000405275	0.000540367	0.000675459	0.000810551	0.000945642	0.00108073	0.00121583	0.00135092	0.00148601	0.0016211	0.00175619	0.00189128	0.00202638	0.00216147	0.00229656	0.00243165	0.00256674	0.00270183	0.00283693	0.00297202	0.00310711	0.0032422	0.00337729	0.00351239	0.00364748	0.00378257	0.00391766	0.00405275	0.00418784	0.00432294	0.00445803	0.00459312	0.00472821	0.0048633	0.00499839	0.00513349	0.00526858	0.00540367	0.00553876	0.00567385	0.00580895	0.00594404	0.00607913	0.00621422	0.00634931	0.0064844	0.0066195
atp[c] + ru5p-D[c] -> adp[c] + h[c] + rb15bp[c]	0.00834488	0.0166898	0.0250347	0.0333795	0.0417244	0.0500693	0.0584142	0.0667591	0.075104	0.0834488	0.0917937	0.100139	0.108484	0.116828	0.125173	0.133518	0.141863	0.150208	0.158553	0.166898	0.175243	0.183587	0.191932	0.200277	0.208622	0.216967	0.225312	0.233657	0.242002	0.250347	0.258691	0.267036	0.275381	0.283726	0.292071	0.300416	0.308761	0.317106	0.325451	0.333795	0.34214	0.350485	0.35883	0.367175	0.37552	0.383865	0.39221	0.400554	0.408899
pep[c] + skm5p[c] -> pi[c] + 3psme[c]	6.42981e-05	0.000128596	0.000192894	0.000257192	0.00032149	0.000385788	0.000450086	0.000514384	0.000578682	0.00064298	0.000707278	0.000771576	0.000835874	0.000900172	0.00096447	0.00102877	0.00109307	0.00115736	0.00122166	0.00128596	0.00135026	0.00141456	0.00147885	0.00154315	0.00160745	0.00167175	0.00173605	0.00180034	0.00186464	0.00192894	0.00199324	0.00205754	0.00212183	0.00218613	0.00225043	0.00231473	0.00237903	0.00244332	0.00250762	0.00257192	0.00263622	0.00270052	0.00276481	0.00282911	0.00289341	0.00295771	0.00302201	0.0030863	0.0031506
2 pcrd[u] + 2 fdxo-2:2[c] + 2 photon[c] -> 2 pcox[u] + 2 fdxr-2:2[c]	0.0284199	0.0568398	0.0852596	0.11368	0.142099	0.170519	0.198939	0.227359	0.255779	0.284199	0.312619	0.341039	0.369458	0.397878	0.426298	0.454718	0.483138	0.511558	0.539978	0.568398	0.596817	0.625237	0.653657	0.682077	0.710497	0.738917	0.767337	0.795757	0.824176	0.852596	0.881016	0.909436	0.937856	0.966276	0.994696	1.02312	1.05154	1.07996	1.10838	1.1368	1.16522	1.19363	1.22205	1.25047	1.27889	1.30731	1.33573	1.36415	1.39257
2 focytc6[u] + 2 fdxo-2:2[c] + 2 photon[c] -> 2 ficytc6[u] + 2 fdxr-2:2[c]	0	0	0	0	0	0	0	0	0	0	0	0	0	0	0	0	0	0	0	0	0	0	0	0	0	0	0	0	0	0	0	0	0	0	0	0	0	0	0	0	0	0	0	0	0	0	0	0	0
2 h[c] + pq[u] + h2o[u] + 2 photon[c] -> 2 h[u] + pqh2[u] + 0.5 o2[u]	0.0215801	0.0431602	0.0647404	0.0863205	0.107901	0.129481	0.151061	0.172641	0.194221	0.215801	0.237381	0.258961	0.280542	0.302122	0.323702	0.345282	0.366862	0.388442	0.410022	0.431602	0.453183	0.474763	0.496343	0.517923	0.539503	0.561083	0.582663	0.604243	0.625824	0.647404	0.668984	0.690564	0.712144	0.733724	0.755304	0.776884	0.798465	0.820045	0.841625	0.863205	0.884785	0.906365	0.927945	0.949525	0.971105	0.992686	1.01427	1.03585	1.05743
accoa[c] + pi[c] <=> coa[c] + actp[c]	-3.17669e-05	-6.35339e-05	-9.53008e-05	-0.000127068	-0.000158835	-0.000190602	-0.000222369	-0.000254136	-0.000285903	-0.00031767	-0.000349437	-0.000381204	-0.000412971	-0.000444738	-0.000476504	-0.000508271	-0.000540038	-0.000571805	-0.000603572	-0.000635339	-0.000667106	-0.000698873	-0.00073064	-0.000762407	-0.000794174	-0.000825941	-0.000857708	-0.000889475	-0.000921242	-0.000953009	-0.000984776	-0.00101654	-0.00104831	-0.00108008	-0.00111184	-0.00114361	-0.00117538	-0.00120714	-0.00123891	-0.00127068	-0.00130245	-0.00133421	-0.00136598	-0.00139775	-0.00142951	-0.00146128	-0.00149305	-0.00152481	-0.00155658
ahdt[c] -> pppi[c] + 6pthp[c]	0	0	0	0	0	0	0	0	0	0	0	0	0	0	0	0	0	0	0	0	0	0	0	0	0	0	0	0	0	0	0	0	0	0	0	0	0	0	0	0	0	0	0	0	0	0	0	0	0
atp[c] + h[c] + pan4p[c] <=> ppi[c] + dpcoa[c]	7.29523e-08	1.45904e-07	2.18856e-07	2.91808e-07	3.6476e-07	4.37712e-07	5.10664e-07	5.83616e-07	6.56568e-07	7.2952e-07	8.02471e-07	8.75423e-07	9.48375e-07	1.02133e-06	1.09428e-06	1.16723e-06	1.24018e-06	1.31313e-06	1.38609e-06	1.45904e-06	1.53199e-06	1.60494e-06	1.67789e-06	1.75085e-06	1.8238e-06	1.89675e-06	1.9697e-06	2.04265e-06	2.11561e-06	2.18856e-06	2.26151e-06	2.33446e-06	2.40741e-06	2.48037e-06	2.55332e-06	2.62627e-06	2.69922e-06	2.77217e-06	2.84512e-06	2.91808e-06	2.99103e-06	3.06398e-06	3.13693e-06	3.20988e-06	3.28284e-06	3.35579e-06	3.42874e-06	3.50169e-06	3.57464e-06
pi[c] + adn[c] <=> ade[c] + r1p[c]	4.10849e-06	8.21698e-06	1.23255e-05	1.6434e-05	2.05424e-05	2.46509e-05	2.87594e-05	3.28679e-05	3.69764e-05	4.10849e-05	4.51934e-05	4.93019e-05	5.34103e-05	5.75188e-05	6.16273e-05	6.57358e-05	6.98443e-05	7.39528e-05	7.80613e-05	8.21698e-05	8.62783e-05	9.03867e-05	9.44952e-05	9.86037e-05	0.000102712	0.000106821	0.000110929	0.000115038	0.000119146	0.000123255	0.000127363	0.000131472	0.00013558	0.000139689	0.000143797	0.000147906	0.000152014	0.000156123	0.000160231	0.00016434	0.000168448	0.000172557	0.000176665	0.000180773	0.000184882	0.00018899	0.000193099	0.000197207	0.000201316
nad[c] + h2o[c] + glu5sa[c] -> 2 h[c] + nadh[c] + glu-L[c]	0	0	0	0	0	0	0	0	0	0	0	0	0	0	0	0	0	0	0	0	0	0	0	0	0	0	0	0	0	0	0	0	0	0	0	0	0	0	0	0	0	0	0	0	0	0	0	0	0
o2[c] + h2o[c] + pyam5p[c] -> nh4[c] + h2o2[c] + pydx5p[c]	0	0	0	0	0	0	0	0	0	0	0	0	0	0	0	0	0	0	0	0	0	0	0	0	0	0	0	0	0	0	0	0	0	0	0	0	0	0	0	0	0	0	0	0	0	0	0	0	0
o2[c] + pydxn[c] <=> h2o2[c] + pydx[c]	0	0	0	0	0	0	0	0	0	0	0	0	0	0	0	0	0	0	0	0	0	0	0	0	0	0	0	0	0	0	0	0	0	0	0	0	0	0	0	0	0	0	0	0	0	0	0	0	0
0.5 o2[c] + 2 h2o[c] + nh4[c] + pydx[c] <=> 2 h2o2[c] + pydam[c]	-4.60587e-13	-4.60587e-13	-4.60587e-13	-4.60587e-13	-4.60587e-13	-4.60587e-13	-4.60587e-13	-4.60587e-13	-4.60587e-13	-4.60587e-13	-4.60587e-13	-4.60587e-13	-4.60587e-13	-4.60587e-13	-4.60587e-13	-4.60587e-13	-4.60587e-13	-4.60587e-13	-4.60587e-13	-4.60587e-13	-4.60587e-13	-4.60587e-13	-4.60587e-13	-4.60587e-13	-4.60587e-13	-4.60587e-13	-4.60587e-13	-4.60587e-13	-4.60587e-13	-4.60587e-13	-4.60587e-13	-4.60587e-13	-4.60587e-13	-4.60587e-13	-4.60587e-13	-4.60587e-13	-4.60587e-13	-4.60587e-13	-4.60587e-13	-4.60587e-13	-4.60587e-13	-4.60587e-13	-4.60587e-13	-4.60587e-13	-4.60587e-13	-4.60587e-13	-4.60587e-13	-4.60587e-13	-4.60587e-13
adp[c] + h[c] + pep[c] -> atp[c] + pyr[c]	0	0	0	0	0	0	0	0	0	0	0	0	0	0	0	0	0	0	0	0	0	0	0	0	0	0	0	0	0	0	0	0	0	0	0	0	0	0	0	0	0	0	0	0	0	0	0	0	0
h[c] + pep[c] + udp[c] -> pyr[c] + utp[c]	0	0	0	0	0	0	0	0	0	0	0	0	0	0	0	0	0	0	0	0	0	0	0	0	0	0	0	0	0	0	0	0	0	0	0	0	0	0	0	0	0	0	0	0	0	0	0	0	0
h[c] + gdp[c] + pep[c] -> gtp[c] + pyr[c]	0	0	0	0	0	0	0	0	0	0	0	0	0	0	0	0	0	0	0	0	0	0	0	0	0	0	0	0	0	0	0	0	0	0	0	0	0	0	0	0	0	0	0	0	0	0	0	0	0
h[c] + cdp[c] + pep[c] -> pyr[c] + ctp[c]	0	0	0	0	0	0	0	0	0	0	0	0	0	0	0	0	0	0	0	0	0	0	0	0	0	0	0	0	0	0	0	0	0	0	0	0	0	0	0	0	0	0	0	0	0	0	0	0	0
h[c] + pep[c] + idp[c] -> pyr[c] + itp[c]	0	0	0	0	0	0	0	0	0	0	0	0	0	0	0	0	0	0	0	0	0	0	0	0	0	0	0	0	0	0	0	0	0	0	0	0	0	0	0	0	0	0	0	0	0	0	0	0	0
iasp[c] + dhap[c] -> 2 h2o[c] + pi[c] + quln[c]	3.64899e-07	7.29801e-07	1.0947e-06	1.4596e-06	1.82451e-06	2.18941e-06	2.55431e-06	2.91921e-06	3.28411e-06	3.64901e-06	4.01392e-06	4.37882e-06	4.74372e-06	5.10862e-06	5.47352e-06	5.83842e-06	6.20333e-06	6.56823e-06	6.93313e-06	7.29803e-06	7.66293e-06	8.02784e-06	8.39274e-06	8.75764e-06	9.12254e-06	9.48744e-06	9.85234e-06	1.02172e-05	1.05821e-05	1.0947e-05	1.1312e-05	1.16769e-05	1.20418e-05	1.24067e-05	1.27716e-05	1.31365e-05	1.35014e-05	1.38663e-05	1.42312e-05	1.45961e-05	1.4961e-05	1.53259e-05	1.56908e-05	1.60557e-05	1.64206e-05	1.67855e-05	1.71504e-05	1.75153e-05	1.78802e-05
h[c] + 0.5 o2[c] + pre3a[c] -> pre3b[c]	3.64345e-08	7.28696e-08	1.09305e-07	1.4574e-07	1.82175e-07	2.1861e-07	2.55045e-07	2.9148e-07	3.27915e-07	3.64351e-07	4.00786e-07	4.37221e-07	4.73656e-07	5.10091e-07	5.46526e-07	5.82961e-07	6.19396e-07	6.55831e-07	6.92267e-07	7.28702e-07	7.65137e-07	8.01572e-07	8.38007e-07	8.74442e-07	9.10877e-07	9.47312e-07	9.83747e-07	1.02018e-06	1.05662e-06	1.09305e-06	1.12949e-06	1.16592e-06	1.20236e-06	1.23879e-06	1.27523e-06	1.31166e-06	1.3481e-06	1.38453e-06	1.42097e-06	1.4574e-06	1.49384e-06	1.53027e-06	1.56671e-06	1.60314e-06	1.63958e-06	1.67601e-06	1.71245e-06	1.74888e-06	1.78532e-06
h2o[c] + amet[c] + pre5[c] -> h[c] + ac[c] + ahcys[c] + pre6a[c]	3.64345e-08	7.28696e-08	1.09305e-07	1.4574e-07	1.82175e-07	2.1861e-07	2.55045e-07	2.9148e-07	3.27915e-07	3.64351e-07	4.00786e-07	4.37221e-07	4.73656e-07	5.10091e-07	5.46526e-07	5.82961e-07	6.19396e-07	6.55831e-07	6.92267e-07	7.28702e-07	7.65137e-07	8.01572e-07	8.38007e-07	8.74442e-07	9.10877e-07	9.47312e-07	9.83747e-07	1.02018e-06	1.05662e-06	1.09305e-06	1.12949e-06	1.16592e-06	1.20236e-06	1.23879e-06	1.27523e-06	1.31166e-06	1.3481e-06	1.38453e-06	1.42097e-06	1.4574e-06	1.49384e-06	1.53027e-06	1.56671e-06	1.60314e-06	1.63958e-06	1.67601e-06	1.71245e-06	1.74888e-06	1.78532e-06
2 atp[c] + h2o[c] + 2 gln-L[c] + fdxr-2:2[c] + hgbyr[c] -> 2 adp[c] + h[c] + ppi[c] + 2 glu-L[c] + fdxo-2:2[c] + hgbam[c]	3.64345e-08	7.28696e-08	1.09305e-07	1.4574e-07	1.82175e-07	2.1861e-07	2.55045e-07	2.9148e-07	3.27915e-07	3.64351e-07	4.00786e-07	4.37221e-07	4.73656e-07	5.10091e-07	5.46526e-07	5.82961e-07	6.19396e-07	6.55831e-07	6.92267e-07	7.28702e-07	7.65137e-07	8.01572e-07	8.38007e-07	8.74442e-07	9.10877e-07	9.47312e-07	9.83747e-07	1.02018e-06	1.05662e-06	1.09305e-06	1.12949e-06	1.16592e-06	1.20236e-06	1.23879e-06	1.27523e-06	1.31166e-06	1.3481e-06	1.38453e-06	1.42097e-06	1.4574e-06	1.49384e-06	1.53027e-06	1.56671e-06	1.60314e-06	1.63958e-06	1.67601e-06	1.71245e-06	1.74888e-06	1.78532e-06
o2[c] + rb15bp[c] -> 2 h[c] + 3pg[c] + 2pglyc[c]	0.000378071	0.000756144	0.00113422	0.00151229	0.00189036	0.00226843	0.00264651	0.00302458	0.00340265	0.00378072	0.0041588	0.00453687	0.00491494	0.00529302	0.00567109	0.00604916	0.00642723	0.00680531	0.00718338	0.00756145	0.00793952	0.0083176	0.00869567	0.00907374	0.00945181	0.00982989	0.010208	0.010586	0.0109641	0.0113422	0.0117202	0.0120983	0.0124764	0.0128545	0.0132325	0.0136106	0.0139887	0.0143668	0.0147448	0.0151229	0.015501	0.015879	0.0162571	0.0166352	0.0170133	0.0173913	0.0177694	0.0181475	0.0185256
atp[c] + ribflv[c] -> adp[c] + h[c] + fmn[c]	3.64836e-08	7.29677e-08	1.09452e-07	1.45936e-07	1.8242e-07	2.18904e-07	2.55388e-07	2.91872e-07	3.28357e-07	3.64841e-07	4.01325e-07	4.37809e-07	4.74293e-07	5.10777e-07	5.47261e-07	5.83745e-07	6.2023e-07	6.56714e-07	6.93198e-07	7.29682e-07	7.66166e-07	8.0265e-07	8.39134e-07	8.75618e-07	9.12103e-07	9.48587e-07	9.85071e-07	1.02155e-06	1.05804e-06	1.09452e-06	1.13101e-06	1.16749e-06	1.20398e-06	1.24046e-06	1.27694e-06	1.31343e-06	1.34991e-06	1.3864e-06	1.42288e-06	1.45936e-06	1.49585e-06	1.53233e-06	1.56882e-06	1.6053e-06	1.64179e-06	1.67827e-06	1.71475e-06	1.75124e-06	1.78772e-06
db4p[c] + 4r5au[c] -> 2 h2o[c] + pi[c] + dmlz[c]	1.45944e-07	2.9189e-07	4.37837e-07	5.83783e-07	7.29729e-07	8.75676e-07	1.02162e-06	1.16757e-06	1.31351e-06	1.45946e-06	1.60541e-06	1.75135e-06	1.8973e-06	2.04325e-06	2.18919e-06	2.33514e-06	2.48108e-06	2.62703e-06	2.77298e-06	2.91892e-06	3.06487e-06	3.21082e-06	3.35676e-06	3.50271e-06	3.64866e-06	3.7946e-06	3.94055e-06	4.08649e-06	4.23244e-06	4.37839e-06	4.52433e-06	4.67028e-06	4.81623e-06	4.96217e-06	5.10812e-06	5.25406e-06	5.40001e-06	5.54596e-06	5.6919e-06	5.83785e-06	5.9838e-06	6.12974e-06	6.27569e-06	6.42164e-06	6.56758e-06	6.71353e-06	6.85947e-06	7.00542e-06	7.15137e-06
2 dmlz[c] -> ribflv[c] + 4r5au[c]	7.2972e-08	1.45945e-07	2.18918e-07	2.91891e-07	3.64865e-07	4.37838e-07	5.10811e-07	5.83784e-07	6.56757e-07	7.2973e-07	8.02704e-07	8.75677e-07	9.4865e-07	1.02162e-06	1.0946e-06	1.16757e-06	1.24054e-06	1.31352e-06	1.38649e-06	1.45946e-06	1.53244e-06	1.60541e-06	1.67838e-06	1.75135e-06	1.82433e-06	1.8973e-06	1.97027e-06	2.04325e-06	2.11622e-06	2.18919e-06	2.26217e-06	2.33514e-06	2.40811e-06	2.48109e-06	2.55406e-06	2.62703e-06	2.70001e-06	2.77298e-06	2.84595e-06	2.91892e-06	2.9919e-06	3.06487e-06	3.13784e-06	3.21082e-06	3.28379e-06	3.35676e-06	3.42974e-06	3.50271e-06	3.57568e-06
atp[c] + rib-D[c] -> adp[c] + h[c] + r5p[c]	0	0	0	0	0	0	0	0	0	0	0	0	0	0	0	0	0	0	0	0	0	0	0	0	0	0	0	0	0	0	0	0	0	0	0	0	0	0	0	0	0	0	0	0	0	0	0	0	0
co2[c] + h2o[c] + rb15bp[c] -> 2 h[c] + 2 3pg[c]	0.00796681	0.0159336	0.0239004	0.0318672	0.0398341	0.0478009	0.0557677	0.0637345	0.0717013	0.0796681	0.0876349	0.0956017	0.103569	0.111535	0.119502	0.127469	0.135436	0.143403	0.151369	0.159336	0.167303	0.17527	0.183237	0.191203	0.19917	0.207137	0.215104	0.223071	0.231038	0.239004	0.246971	0.254938	0.262905	0.270872	0.278838	0.286805	0.294772	0.302739	0.310706	0.318672	0.326639	0.334606	0.342573	0.35054	0.358507	0.366473	0.37444	0.382407	0.390374
adp[c] + trdrd[c] -> h2o[c] + dadp[c] + trdox[c]	4.29886e-06	8.59771e-06	1.28966e-05	1.71954e-05	2.14943e-05	2.57931e-05	3.0092e-05	3.43908e-05	3.86897e-05	4.29885e-05	4.72874e-05	5.15862e-05	5.58851e-05	6.01839e-05	6.44828e-05	6.87817e-05	7.30805e-05	7.73794e-05	8.16782e-05	8.59771e-05	9.02759e-05	9.45748e-05	9.88736e-05	0.000103172	0.000107471	0.00011177	0.000116069	0.000120368	0.000124667	0.000128966	0.000133264	0.000137563	0.000141862	0.000146161	0.00015046	0.000154759	0.000159058	0.000163356	0.000167655	0.000171954	0.000176253	0.000180552	0.000184851	0.00018915	0.000193448	0.000197747	0.000202046	0.000206345	0.000210644
gdp[c] + trdrd[c] -> h2o[c] + dgdp[c] + trdox[c]	3.9363e-06	7.8726e-06	1.18089e-05	1.57452e-05	1.96815e-05	2.36178e-05	2.75541e-05	3.14904e-05	3.54267e-05	3.9363e-05	4.32993e-05	4.72356e-05	5.11719e-05	5.51082e-05	5.90445e-05	6.29808e-05	6.69171e-05	7.08534e-05	7.47897e-05	7.8726e-05	8.26623e-05	8.65986e-05	9.05349e-05	9.44712e-05	9.84075e-05	0.000102344	0.00010628	0.000110216	0.000114153	0.000118089	0.000122025	0.000125962	0.000129898	0.000133834	0.00013777	0.000141707	0.000145643	0.000149579	0.000153516	0.000157452	0.000161388	0.000165325	0.000169261	0.000173197	0.000177133	0.00018107	0.000185006	0.000188942	0.000192879
cdp[c] + trdrd[c] -> h2o[c] + dcdp[c] + trdox[c]	3.92487e-06	7.84973e-06	1.17746e-05	1.56995e-05	1.96243e-05	2.35492e-05	2.7474e-05	3.13989e-05	3.53238e-05	3.92486e-05	4.31735e-05	4.70983e-05	5.10232e-05	5.49481e-05	5.88729e-05	6.27978e-05	6.67227e-05	7.06475e-05	7.45724e-05	7.84972e-05	8.24221e-05	8.6347e-05	9.02718e-05	9.41967e-05	9.81216e-05	0.000102046	0.000105971	0.000109896	0.000113821	0.000117746	0.000121671	0.000125596	0.00012952	0.000133445	0.00013737	0.000141295	0.00014522	0.000149145	0.00015307	0.000156994	0.000160919	0.000164844	0.000168769	0.000172694	0.000176619	0.000180544	0.000184469	0.000188393	0.000192318
udp[c] + trdrd[c] -> h2o[c] + dudp[c] + trdox[c]	4.31373e-06	8.62745e-06	1.29412e-05	1.72549e-05	2.15686e-05	2.58823e-05	3.01961e-05	3.45098e-05	3.88235e-05	4.31372e-05	4.74509e-05	5.17647e-05	5.60784e-05	6.03921e-05	6.47058e-05	6.90195e-05	7.33333e-05	7.7647e-05	8.19607e-05	8.62744e-05	9.05881e-05	9.49019e-05	9.92156e-05	0.000103529	0.000107843	0.000112157	0.00011647	0.000120784	0.000125098	0.000129412	0.000133725	0.000138039	0.000142353	0.000146667	0.00015098	0.000155294	0.000159608	0.000163921	0.000168235	0.000172549	0.000176863	0.000181176	0.00018549	0.000189804	0.000194117	0.000198431	0.000202745	0.000207059	0.000211372
ru5p-D[c] <=> xu5p-D[c]	-0.00567211	-0.0113442	-0.0170163	-0.0226884	-0.0283605	-0.0340327	-0.0397048	-0.0453769	-0.051049	-0.0567211	-0.0623932	-0.0680653	-0.0737374	-0.0794095	-0.0850816	-0.0907537	-0.0964258	-0.102098	-0.10777	-0.113442	-0.119114	-0.124786	-0.130458	-0.136131	-0.141803	-0.147475	-0.153147	-0.158819	-0.164491	-0.170163	-0.175835	-0.181507	-0.18718	-0.192852	-0.198524	-0.204196	-0.209868	-0.21554	-0.221212	-0.226884	-0.232556	-0.238229	-0.243901	-0.249573	-0.255245	-0.260917	-0.266589	-0.272261	-0.277933
r5p[c] <=> ru5p-D[c]	0.00267292	0.00534584	0.00801877	0.0106917	0.0133646	0.0160375	0.0187105	0.0213834	0.0240563	0.0267292	0.0294021	0.0320751	0.034748	0.0374209	0.0400938	0.0427668	0.0454397	0.0481126	0.0507855	0.0534584	0.0561314	0.0588043	0.0614772	0.0641501	0.0668231	0.069496	0.0721689	0.0748418	0.0775147	0.0801877	0.0828606	0.0855335	0.0882064	0.0908794	0.0935523	0.0962252	0.0988981	0.101571	0.104244	0.106917	0.10959	0.112263	0.114936	0.117609	0.120281	0.122954	0.125627	0.1283	0.130973
atp[c] + h[c] + so4[c] -> ppi[c] + aps[c]	3.03597e-05	6.07194e-05	9.10792e-05	0.000121439	0.000151799	0.000182158	0.000212518	0.000242878	0.000273238	0.000303597	0.000333957	0.000364317	0.000394677	0.000425036	0.000455396	0.000485756	0.000516116	0.000546475	0.000576835	0.000607195	0.000637555	0.000667914	0.000698274	0.000728634	0.000758994	0.000789353	0.000819713	0.000850073	0.000880433	0.000910793	0.000941152	0.000971512	0.00100187	0.00103223	0.00106259	0.00109295	0.00112331	0.00115367	0.00118403	0.00121439	0.00124475	0.00127511	0.00130547	0.00133583	0.00136619	0.00139655	0.00142691	0.00145727	0.00148763
h2o[c] + s17bp[c] -> pi[c] + s7p[c]	0.00575277	0.0115055	0.0172583	0.0230111	0.0287639	0.0345166	0.0402694	0.0460222	0.051775	0.0575277	0.0632805	0.0690333	0.0747861	0.0805388	0.0862916	0.0920444	0.0977972	0.10355	0.109303	0.115055	0.120808	0.126561	0.132314	0.138067	0.143819	0.149572	0.155325	0.161078	0.16683	0.172583	0.178336	0.184089	0.189842	0.195594	0.201347	0.2071	0.212853	0.218605	0.224358	0.230111	0.235864	0.241616	0.247369	0.253122	0.258875	0.264628	0.27038	0.276133	0.281886
h2o[c] + sl26da[c] -> 26dap-LL[c] + succ[c]	3.55899e-05	7.118e-05	0.00010677	0.00014236	0.00017795	0.00021354	0.00024913	0.00028472	0.000320311	0.000355901	0.000391491	0.000427081	0.000462671	0.000498261	0.000533851	0.000569441	0.000605031	0.000640621	0.000676211	0.000711801	0.000747391	0.000782982	0.000818572	0.000854162	0.000889752	0.000925342	0.000960932	0.000996522	0.00103211	0.0010677	0.00110329	0.00113888	0.00117447	0.00121006	0.00124565	0.00128124	0.00131683	0.00135242	0.00138801	0.0014236	0.00145919	0.00149478	0.00153037	0.00156596	0.00160155	0.00163714	0.00167273	0.00170832	0.00174391
akg[c] + sl26da[c] <=> glu-L[c] + sl2a6o[c]	-3.55899e-05	-7.118e-05	-0.00010677	-0.00014236	-0.00017795	-0.00021354	-0.00024913	-0.00028472	-0.000320311	-0.000355901	-0.000391491	-0.000427081	-0.000462671	-0.000498261	-0.000533851	-0.000569441	-0.000605031	-0.000640621	-0.000676211	-0.000711801	-0.000747391	-0.000782982	-0.000818572	-0.000854162	-0.000889752	-0.000925342	-0.000960932	-0.000996522	-0.00103211	-0.0010677	-0.00110329	-0.00113888	-0.00117447	-0.00121006	-0.00124565	-0.00128124	-0.00131683	-0.00135242	-0.00138801	-0.0014236	-0.00145919	-0.00149478	-0.00153037	-0.00156596	-0.00160155	-0.00163714	-0.00167273	-0.00170832	-0.00174391
h2o[c] + arg-L[c] -> nh4[c] + citr-L[c]	-4.38156e-11	-4.38156e-11	-4.38156e-11	-4.38156e-11	-4.38156e-11	-4.38156e-11	-4.38156e-11	-4.38156e-11	-4.38156e-11	-4.38156e-11	-4.38156e-11	-4.38156e-11	-4.38156e-11	-4.38156e-11	-4.38156e-11	-4.38156e-11	-4.38156e-11	-4.38156e-11	-4.38156e-11	-4.38156e-11	-4.38156e-11	-4.38156e-11	-4.38156e-11	-4.38156e-11	-4.38156e-11	-4.38156e-11	-4.38156e-11	-4.38156e-11	-4.38156e-11	-4.38156e-11	-4.38156e-11	-4.38156e-11	-4.38156e-11	-4.38156e-11	-4.38156e-11	-4.38156e-11	-4.38156e-11	-4.38156e-11	-4.38156e-11	-4.38156e-11	-4.38156e-11	-4.38156e-11	-4.38156e-11	-4.38156e-11	-4.38156e-11	-4.38156e-11	-4.38156e-11	-4.38156e-11	-4.38156e-11
ser-L[c] -> pyr[c] + nh4[c]	-4.55055e-12	-4.55055e-12	-4.55055e-12	-4.55055e-12	-4.55055e-12	-4.55055e-12	-4.55055e-12	-4.55055e-12	-4.55055e-12	-4.55055e-12	-4.55055e-12	-4.55055e-12	-4.55055e-12	-4.55055e-12	-4.55055e-12	-4.55055e-12	-4.55055e-12	-4.55055e-12	-4.55055e-12	-4.55055e-12	-4.55055e-12	-4.55055e-12	-4.55055e-12	-4.55055e-12	-4.55055e-12	-4.55055e-12	-4.55055e-12	-4.55055e-12	-4.55055e-12	-4.55055e-12	-4.55055e-12	-4.55055e-12	-4.55055e-12	-4.55055e-12	-4.55055e-12	-4.55055e-12	-4.55055e-12	-4.55055e-12	-4.55055e-12	-4.55055e-12	-4.55055e-12	-4.55055e-12	-4.55055e-12	-4.55055e-12	-4.55055e-12	-4.55055e-12	-4.55055e-12	-4.55055e-12	-4.55055e-12
accoa[c] + ser-L[c] -> coa[c] + acser[c]	7.59804e-06	1.51961e-05	2.27941e-05	3.03921e-05	3.79901e-05	4.55882e-05	5.31862e-05	6.07842e-05	6.83823e-05	7.59803e-05	8.35783e-05	9.11763e-05	9.87744e-05	0.000106372	0.00011397	0.000121568	0.000129166	0.000136765	0.000144363	0.000151961	0.000159559	0.000167157	0.000174755	0.000182353	0.000189951	0.000197549	0.000205147	0.000212745	0.000220343	0.000227941	0.000235539	0.000243137	0.000250735	0.000258333	0.000265931	0.000273529	0.000281127	0.000288725	0.000296323	0.000303921	0.000311519	0.000319117	0.000326715	0.000334313	0.000341911	0.000349509	0.000357107	0.000364705	0.000372303
atp[c] + ser-L[c] + trnaser[c] -> ppi[c] + amp[c] + sertrna[c]	0	0	0	0	0	0	0	0	0	0	0	0	0	0	0	0	0	0	0	0	0	0	0	0	0	0	0	0	0	0	0	0	0	0	0	0	0	0	0	0	0	0	0	0	0	0	0	0	0
h[c] + nadph[c] + 3dhsk[c] -> nadp[c] + skm[c]	6.42981e-05	0.000128596	0.000192894	0.000257192	0.00032149	0.000385788	0.000450086	0.000514384	0.000578682	0.00064298	0.000707278	0.000771576	0.000835874	0.000900172	0.00096447	0.00102877	0.00109307	0.00115736	0.00122166	0.00128596	0.00135026	0.00141456	0.00147885	0.00154315	0.00160745	0.00167175	0.00173605	0.00180034	0.00186464	0.00192894	0.00199324	0.00205754	0.00212183	0.00218613	0.00225043	0.00231473	0.00237903	0.00244332	0.00250762	0.00257192	0.00263622	0.00270052	0.00276481	0.00282911	0.00289341	0.00295771	0.00302201	0.0030863	0.0031506
atp[c] + skm[c] -> adp[c] + h[c] + skm5p[c]	6.42981e-05	0.000128596	0.000192894	0.000257192	0.00032149	0.000385788	0.000450086	0.000514384	0.000578682	0.00064298	0.000707278	0.000771576	0.000835874	0.000900172	0.00096447	0.00102877	0.00109307	0.00115736	0.00122166	0.00128596	0.00135026	0.00141456	0.00147885	0.00154315	0.00160745	0.00167175	0.00173605	0.00180034	0.00186464	0.00192894	0.00199324	0.00205754	0.00212183	0.00218613	0.00225043	0.00231473	0.00237903	0.00244332	0.00250762	0.00257192	0.00263622	0.00270052	0.00276481	0.00282911	0.00289341	0.00295771	0.00302201	0.0030863	0.0031506
h[c] + amet[c] -> co2[c] + ametam[c]	1.10181e-06	2.20373e-06	3.30566e-06	4.40758e-06	5.50951e-06	6.61143e-06	7.71336e-06	8.81528e-06	9.91721e-06	1.10191e-05	1.21211e-05	1.3223e-05	1.43249e-05	1.54268e-05	1.65288e-05	1.76307e-05	1.87326e-05	1.98345e-05	2.09365e-05	2.20384e-05	2.31403e-05	2.42422e-05	2.53442e-05	2.64461e-05	2.7548e-05	2.86499e-05	2.97519e-05	3.08538e-05	3.19557e-05	3.30576e-05	3.41596e-05	3.52615e-05	3.63634e-05	3.74653e-05	3.85673e-05	3.96692e-05	4.07711e-05	4.1873e-05	4.2975e-05	4.40769e-05	4.51788e-05	4.62807e-05	4.73827e-05	4.84846e-05	4.95865e-05	5.06884e-05	5.17904e-05	5.28923e-05	5.39942e-05
ptrc[c] + ametam[c] -> h[c] + 5mta[c] + spmd[c]	1.10181e-06	2.20373e-06	3.30566e-06	4.40758e-06	5.50951e-06	6.61143e-06	7.71336e-06	8.81528e-06	9.91721e-06	1.10191e-05	1.21211e-05	1.3223e-05	1.43249e-05	1.54268e-05	1.65288e-05	1.76307e-05	1.87326e-05	1.98345e-05	2.09365e-05	2.20384e-05	2.31403e-05	2.42422e-05	2.53442e-05	2.64461e-05	2.7548e-05	2.86499e-05	2.97519e-05	3.08538e-05	3.19557e-05	3.30576e-05	3.41596e-05	3.52615e-05	3.63634e-05	3.74653e-05	3.85673e-05	3.96692e-05	4.07711e-05	4.1873e-05	4.2975e-05	4.40769e-05	4.51788e-05	4.62807e-05	4.73827e-05	4.84846e-05	4.95865e-05	5.06884e-05	5.17904e-05	5.28923e-05	5.39942e-05
glx[c] + ser-L[c] <=> gly[c] + hpyr[c]	-9.14748e-10	-9.14748e-10	-9.14748e-10	-9.14748e-10	-9.14748e-10	-9.14748e-10	-9.14748e-10	-9.14748e-10	-9.14748e-10	-9.14748e-10	-9.14748e-10	-9.14748e-10	-9.14748e-10	-9.14748e-10	-9.14748e-10	-9.14748e-10	-9.14748e-10	-9.14748e-10	-9.14748e-10	-9.14748e-10	-9.14748e-10	-9.14748e-10	-9.14748e-10	-9.14748e-10	-9.14748e-10	-9.14748e-10	-9.14748e-10	-9.14748e-10	-9.14748e-10	-9.14748e-10	-9.14748e-10	-9.14748e-10	-9.14748e-10	-9.14748e-10	-9.14748e-10	-9.14748e-10	-9.14748e-10	-9.14748e-10	-9.14748e-10	-9.14748e-10	-9.14748e-10	-9.14748e-10	-9.14748e-10	-9.14748e-10	-9.14748e-10	-9.14748e-10	-9.14748e-10	-9.14748e-10	-9.14748e-10
ala-L[c] + glx[c] <=> pyr[c] + gly[c]	0.000378218	0.000756436	0.00113465	0.00151287	0.00189109	0.00226931	0.00264753	0.00302575	0.00340397	0.00378218	0.0041604	0.00453862	0.00491684	0.00529506	0.00567328	0.00605149	0.00642971	0.00680793	0.00718615	0.00756437	0.00794259	0.00832081	0.00869902	0.00907724	0.00945546	0.00983368	0.0102119	0.0105901	0.0109683	0.0113466	0.0117248	0.012103	0.0124812	0.0128594	0.0132376	0.0136159	0.0139941	0.0143723	0.0147505	0.0151287	0.015507	0.0158852	0.0162634	0.0166416	0.0170198	0.017398	0.0177763	0.0181545	0.0185327
h[c] + udpg[c] + so3[c] -> h2o[c] + udpsq[c]	6.87304e-06	1.37461e-05	2.06191e-05	2.74921e-05	3.43651e-05	4.12382e-05	4.81112e-05	5.49842e-05	6.18573e-05	6.87303e-05	7.56033e-05	8.24763e-05	8.93494e-05	9.62224e-05	0.000103095	0.000109968	0.000116841	0.000123715	0.000130588	0.000137461	0.000144334	0.000151207	0.00015808	0.000164953	0.000171826	0.000178699	0.000185572	0.000192445	0.000199318	0.000206191	0.000213064	0.000219937	0.00022681	0.000233683	0.000240556	0.000247429	0.000254302	0.000261175	0.000268048	0.000274921	0.000281794	0.000288667	0.00029554	0.000302413	0.000309286	0.000316159	0.000323032	0.000329905	0.000336778
h2o[c] + 12dgr160[c] + udpsq[c] -> h[c] + udp[c] + sqdg160[c]	3.90281e-06	7.80561e-06	1.17084e-05	1.56112e-05	1.9514e-05	2.34168e-05	2.73196e-05	3.12224e-05	3.51252e-05	3.90281e-05	4.29309e-05	4.68337e-05	5.07365e-05	5.46393e-05	5.85421e-05	6.24449e-05	6.63477e-05	7.02505e-05	7.41533e-05	7.80561e-05	8.19589e-05	8.58617e-05	8.97645e-05	9.36673e-05	9.75701e-05	0.000101473	0.000105376	0.000109279	0.000113181	0.000117084	0.000120987	0.00012489	0.000128793	0.000132695	0.000136598	0.000140501	0.000144404	0.000148307	0.000152209	0.000156112	0.000160015	0.000163918	0.000167821	0.000171723	0.000175626	0.000179529	0.000183432	0.000187335	0.000191237
h2o[c] + 12dgr161[c] + udpsq[c] -> h[c] + udp[c] + sqdg161[c]	4.50881e-07	9.01761e-07	1.35264e-06	1.80352e-06	2.2544e-06	2.70528e-06	3.15616e-06	3.60704e-06	4.05792e-06	4.5088e-06	4.95969e-06	5.41057e-06	5.86145e-06	6.31233e-06	6.76321e-06	7.21409e-06	7.66497e-06	8.11585e-06	8.56673e-06	9.01761e-06	9.46849e-06	9.91937e-06	1.03702e-05	1.08211e-05	1.1272e-05	1.17229e-05	1.21738e-05	1.26247e-05	1.30755e-05	1.35264e-05	1.39773e-05	1.44282e-05	1.48791e-05	1.53299e-05	1.57808e-05	1.62317e-05	1.66826e-05	1.71335e-05	1.75843e-05	1.80352e-05	1.84861e-05	1.8937e-05	1.93879e-05	1.98387e-05	2.02896e-05	2.07405e-05	2.11914e-05	2.16423e-05	2.20931e-05
h2o[c] + 12dgr183:6:9:12[c] + udpsq[c] -> h[c] + udp[c] + sqdg183:6:9:12[c]	4.12485e-08	8.2497e-08	1.23745e-07	1.64994e-07	2.06242e-07	2.47491e-07	2.88739e-07	3.29988e-07	3.71236e-07	4.12485e-07	4.53733e-07	4.94982e-07	5.3623e-07	5.77479e-07	6.18727e-07	6.59976e-07	7.01224e-07	7.42472e-07	7.83721e-07	8.24969e-07	8.66218e-07	9.07466e-07	9.48715e-07	9.89963e-07	1.03121e-06	1.07246e-06	1.11371e-06	1.15496e-06	1.19621e-06	1.23745e-06	1.2787e-06	1.31995e-06	1.3612e-06	1.40245e-06	1.4437e-06	1.48494e-06	1.52619e-06	1.56744e-06	1.60869e-06	1.64994e-06	1.69119e-06	1.73244e-06	1.77368e-06	1.81493e-06	1.85618e-06	1.89743e-06	1.93868e-06	1.97993e-06	2.02117e-06
h2o[c] + 12dgr180[c] + udpsq[c] -> h[c] + udp[c] + sqdg180[c]	8.567e-08	1.7134e-07	2.5701e-07	3.4268e-07	4.2835e-07	5.14019e-07	5.99689e-07	6.85359e-07	7.71029e-07	8.56699e-07	9.42369e-07	1.02804e-06	1.11371e-06	1.19938e-06	1.28505e-06	1.37072e-06	1.45639e-06	1.54206e-06	1.62773e-06	1.7134e-06	1.79907e-06	1.88474e-06	1.97041e-06	2.05608e-06	2.14175e-06	2.22742e-06	2.31309e-06	2.39876e-06	2.48443e-06	2.5701e-06	2.65577e-06	2.74144e-06	2.82711e-06	2.91278e-06	2.99845e-06	3.08412e-06	3.16979e-06	3.25546e-06	3.34113e-06	3.4268e-06	3.51247e-06	3.59814e-06	3.68381e-06	3.76948e-06	3.85515e-06	3.94082e-06	4.02648e-06	4.11215e-06	4.19782e-06
h2o[c] + 12dgr181[c] + udpsq[c] -> h[c] + udp[c] + sqdg181[c]	5.01335e-07	1.00267e-06	1.504e-06	2.00534e-06	2.50667e-06	3.008e-06	3.50934e-06	4.01067e-06	4.51201e-06	5.01334e-06	5.51468e-06	6.01601e-06	6.51734e-06	7.01868e-06	7.52001e-06	8.02135e-06	8.52268e-06	9.02401e-06	9.52535e-06	1.00267e-05	1.0528e-05	1.10293e-05	1.15307e-05	1.2032e-05	1.25334e-05	1.30347e-05	1.3536e-05	1.40374e-05	1.45387e-05	1.504e-05	1.55414e-05	1.60427e-05	1.6544e-05	1.70454e-05	1.75467e-05	1.8048e-05	1.85494e-05	1.90507e-05	1.9552e-05	2.00534e-05	2.05547e-05	2.1056e-05	2.15574e-05	2.20587e-05	2.256e-05	2.30614e-05	2.35627e-05	2.4064e-05	2.45654e-05
h2o[c] + 12dgr181:9[c] + udpsq[c] -> h[c] + udp[c] + sqdg181:9[c]	5.01335e-07	1.00267e-06	1.504e-06	2.00534e-06	2.50667e-06	3.008e-06	3.50934e-06	4.01067e-06	4.51201e-06	5.01334e-06	5.51468e-06	6.01601e-06	6.51734e-06	7.01868e-06	7.52001e-06	8.02135e-06	8.52268e-06	9.02401e-06	9.52535e-06	1.00267e-05	1.0528e-05	1.10293e-05	1.15307e-05	1.2032e-05	1.25334e-05	1.30347e-05	1.3536e-05	1.40374e-05	1.45387e-05	1.504e-05	1.55414e-05	1.60427e-05	1.6544e-05	1.70454e-05	1.75467e-05	1.8048e-05	1.85494e-05	1.90507e-05	1.9552e-05	2.00534e-05	2.05547e-05	2.1056e-05	2.15574e-05	2.20587e-05	2.256e-05	2.30614e-05	2.35627e-05	2.4064e-05	2.45654e-05
h2o[c] + 12dgr182:9:12[c] + udpsq[c] -> h[c] + udp[c] + sqdg182:9:12[c]	1.33264e-06	2.66529e-06	3.99793e-06	5.33057e-06	6.66322e-06	7.99586e-06	9.3285e-06	1.06611e-05	1.19938e-05	1.33264e-05	1.46591e-05	1.59917e-05	1.73244e-05	1.8657e-05	1.99896e-05	2.13223e-05	2.26549e-05	2.39876e-05	2.53202e-05	2.66529e-05	2.79855e-05	2.93181e-05	3.06508e-05	3.19834e-05	3.33161e-05	3.46487e-05	3.59814e-05	3.7314e-05	3.86466e-05	3.99793e-05	4.13119e-05	4.26446e-05	4.39772e-05	4.53099e-05	4.66425e-05	4.79751e-05	4.93078e-05	5.06404e-05	5.19731e-05	5.33057e-05	5.46384e-05	5.5971e-05	5.73036e-05	5.86363e-05	5.99689e-05	6.13016e-05	6.26342e-05	6.39669e-05	6.52995e-05
h2o[c] + 12dgr183:9:12:15[c] + udpsq[c] -> h[c] + udp[c] + sqdg183:9:12:15[c]	5.71133e-08	1.14227e-07	1.7134e-07	2.28453e-07	2.85566e-07	3.4268e-07	3.99793e-07	4.56906e-07	5.14019e-07	5.71133e-07	6.28246e-07	6.85359e-07	7.42472e-07	7.99586e-07	8.56699e-07	9.13812e-07	9.70926e-07	1.02804e-06	1.08515e-06	1.14227e-06	1.19938e-06	1.25649e-06	1.31361e-06	1.37072e-06	1.42783e-06	1.48494e-06	1.54206e-06	1.59917e-06	1.65628e-06	1.7134e-06	1.77051e-06	1.82762e-06	1.88474e-06	1.94185e-06	1.99896e-06	2.05608e-06	2.11319e-06	2.1703e-06	2.22742e-06	2.28453e-06	2.34164e-06	2.39876e-06	2.45587e-06	2.51298e-06	2.5701e-06	2.62721e-06	2.68432e-06	2.74144e-06	2.79855e-06
h2o[c] + 12dgr184:6:9:12:15[c] + udpsq[c] -> h[c] + udp[c] + sqdg184:6:9:12:15[c]	0	0	0	0	0	0	0	0	0	0	0	0	0	0	0	0	0	0	0	0	0	0	0	0	0	0	0	0	0	0	0	0	0	0	0	0	0	0	0	0	0	0	0	0	0	0	0	0	0
h2o[c] + nadp[c] + sucsal[c] <=> 2 h[c] + nadph[c] + succ[c]	-3.1306e-10	-3.1306e-10	-3.1306e-10	-3.1306e-10	-3.1306e-10	-3.1306e-10	-3.1306e-10	-3.1306e-10	-3.1306e-10	-3.1306e-10	-3.1306e-10	-3.1306e-10	-3.1306e-10	-3.1306e-10	-3.1306e-10	-3.1306e-10	-3.1306e-10	-3.1306e-10	-3.1306e-10	-3.1306e-10	-3.1306e-10	-3.1306e-10	-3.1306e-10	-3.1306e-10	-3.1306e-10	-3.1306e-10	-3.1306e-10	-3.1306e-10	-3.1306e-10	-3.1306e-10	-3.1306e-10	-3.1306e-10	-3.1306e-10	-3.1306e-10	-3.1306e-10	-3.1306e-10	-3.1306e-10	-3.1306e-10	-3.1306e-10	-3.1306e-10	-3.1306e-10	-3.1306e-10	-3.1306e-10	-3.1306e-10	-3.1306e-10	-3.1306e-10	-3.1306e-10	-3.1306e-10	-3.1306e-10
atp[c] + coa[c] + sucbz[c] -> ppi[c] + amp[c] + sbzcoa[c]	2.68673e-07	5.37345e-07	8.06017e-07	1.07469e-06	1.34336e-06	1.61203e-06	1.88071e-06	2.14938e-06	2.41805e-06	2.68672e-06	2.95539e-06	3.22407e-06	3.49274e-06	3.76141e-06	4.03008e-06	4.29876e-06	4.56743e-06	4.8361e-06	5.10477e-06	5.37344e-06	5.64212e-06	5.91079e-06	6.17946e-06	6.44813e-06	6.7168e-06	6.98548e-06	7.25415e-06	7.52282e-06	7.79149e-06	8.06017e-06	8.32884e-06	8.59751e-06	8.86618e-06	9.13485e-06	9.40353e-06	9.6722e-06	9.94087e-06	1.02095e-05	1.04782e-05	1.07469e-05	1.10156e-05	1.12842e-05	1.15529e-05	1.18216e-05	1.20902e-05	1.23589e-05	1.26276e-05	1.28963e-05	1.31649e-05
2shchc[c] -> h2o[c] + sucbz[c]	2.68673e-07	5.37345e-07	8.06017e-07	1.07469e-06	1.34336e-06	1.61203e-06	1.88071e-06	2.14938e-06	2.41805e-06	2.68672e-06	2.95539e-06	3.22407e-06	3.49274e-06	3.76141e-06	4.03008e-06	4.29876e-06	4.56743e-06	4.8361e-06	5.10477e-06	5.37344e-06	5.64212e-06	5.91079e-06	6.17946e-06	6.44813e-06	6.7168e-06	6.98548e-06	7.25415e-06	7.52282e-06	7.79149e-06	8.06017e-06	8.32884e-06	8.59751e-06	8.86618e-06	9.13485e-06	9.40353e-06	9.6722e-06	9.94087e-06	1.02095e-05	1.04782e-05	1.07469e-05	1.10156e-05	1.12842e-05	1.15529e-05	1.18216e-05	1.20902e-05	1.23589e-05	1.26276e-05	1.28963e-05	1.31649e-05
pq[u] + succ[c] -> fum[c] + pqh2[u]	-3.13146e-10	-3.13146e-10	-3.13146e-10	-3.13146e-10	-3.13146e-10	-3.13146e-10	-3.13146e-10	-3.13146e-10	-3.13146e-10	-3.13146e-10	-3.13146e-10	-3.13146e-10	-3.13146e-10	-3.13146e-10	-3.13146e-10	-3.13146e-10	-3.13146e-10	-3.13146e-10	-3.13146e-10	-3.13146e-10	-3.13146e-10	-3.13146e-10	-3.13146e-10	-3.13146e-10	-3.13146e-10	-3.13146e-10	-3.13146e-10	-3.13146e-10	-3.13146e-10	-3.13146e-10	-3.13146e-10	-3.13146e-10	-3.13146e-10	-3.13146e-10	-3.13146e-10	-3.13146e-10	-3.13146e-10	-3.13146e-10	-3.13146e-10	-3.13146e-10	-3.13146e-10	-3.13146e-10	-3.13146e-10	-3.13146e-10	-3.13146e-10	-3.13146e-10	-3.13146e-10	-3.13146e-10	-3.13146e-10
q8[c] + succ[c] -> fum[c] + q8h2[c]	0	0	0	0	0	0	0	0	0	0	0	0	0	0	0	0	0	0	0	0	0	0	0	0	0	0	0	0	0	0	0	0	0	0	0	0	0	0	0	0	0	0	0	0	0	0	0	0	0
pq[p] + succ[c] -> fum[c] + pqh2[p]	0	0	0	0	0	0	0	0	0	0	0	0	0	0	0	0	0	0	0	0	0	0	0	0	0	0	0	0	0	0	0	0	0	0	0	0	0	0	0	0	0	0	0	0	0	0	0	0	0
atp[c] + coa[c] + succ[c] <=> adp[c] + pi[c] + succoa[c]	3.55899e-05	7.118e-05	0.00010677	0.00014236	0.00017795	0.00021354	0.00024913	0.00028472	0.000320311	0.000355901	0.000391491	0.000427081	0.000462671	0.000498261	0.000533851	0.000569441	0.000605031	0.000640621	0.000676211	0.000711801	0.000747391	0.000782982	0.000818572	0.000854162	0.000889752	0.000925342	0.000960932	0.000996522	0.00103211	0.0010677	0.00110329	0.00113888	0.00117447	0.00121006	0.00124565	0.00128124	0.00131683	0.00135242	0.00138801	0.0014236	0.00145919	0.00149478	0.00153037	0.00156596	0.00160155	0.00163714	0.00167273	0.00170832	0.00174391
8 h[c] + 6 fdxr-2:2[c] + so3[c] -> 3 h2o[c] + 6 fdxo-2:2[c] + h2s[c]	2.34866e-05	4.69734e-05	7.04601e-05	9.39468e-05	0.000117434	0.00014092	0.000164407	0.000187894	0.00021138	0.000234867	0.000258354	0.000281841	0.000305327	0.000328814	0.000352301	0.000375788	0.000399274	0.000422761	0.000446248	0.000469734	0.000493221	0.000516708	0.000540195	0.000563681	0.000587168	0.000610655	0.000634141	0.000657628	0.000681115	0.000704602	0.000728088	0.000751575	0.000775062	0.000798549	0.000822035	0.000845522	0.000869009	0.000892495	0.000915982	0.000939469	0.000962956	0.000986442	0.00100993	0.00103342	0.0010569	0.00108039	0.00110388	0.00112736	0.00115085
tdec2eACP[c] <=> cdec3eACP[c]	3.58187e-06	7.16373e-06	1.07456e-05	1.43275e-05	1.79093e-05	2.14912e-05	2.5073e-05	2.86549e-05	3.22368e-05	3.58186e-05	3.94005e-05	4.29824e-05	4.65642e-05	5.01461e-05	5.37279e-05	5.73098e-05	6.08917e-05	6.44735e-05	6.80554e-05	7.16372e-05	7.52191e-05	7.8801e-05	8.23828e-05	8.59647e-05	8.95466e-05	9.31284e-05	9.67103e-05	0.000100292	0.000103874	0.000107456	0.000111038	0.00011462	0.000118201	0.000121783	0.000125365	0.000128947	0.000132529	0.000136111	0.000139693	0.000143274	0.000146856	0.000150438	0.00015402	0.000157602	0.000161184	0.000164766	0.000168348	0.000171929	0.000175511
g3p[c] + s7p[c] <=> e4p[c] + f6p[c]	0.00294887	0.00589774	0.0088466	0.0117955	0.0147443	0.0176932	0.0206421	0.0235909	0.0265398	0.0294887	0.0324376	0.0353864	0.0383353	0.0412842	0.044233	0.0471819	0.0501308	0.0530796	0.0560285	0.0589774	0.0619262	0.0648751	0.067824	0.0707728	0.0737217	0.0766706	0.0796194	0.0825683	0.0855172	0.0884661	0.0914149	0.0943638	0.0973127	0.100262	0.10321	0.106159	0.109108	0.112057	0.115006	0.117955	0.120904	0.123852	0.126801	0.12975	0.132699	0.135648	0.138597	0.141546	0.144495
dtdp4d6dg[c] -> dtdp4d6dm[c]	0	0	0	0	0	0	0	0	0	0	0	0	0	0	0	0	0	0	0	0	0	0	0	0	0	0	0	0	0	0	0	0	0	0	0	0	0	0	0	0	0	0	0	0	0	0	0	0	0
h[c] + nadph[c] + dtdp4d6dm[c] -> nadp[c] + dtdprmn[c]	0	0	0	0	0	0	0	0	0	0	0	0	0	0	0	0	0	0	0	0	0	0	0	0	0	0	0	0	0	0	0	0	0	0	0	0	0	0	0	0	0	0	0	0	0	0	0	0	0
dtdpglu[c] -> h2o[c] + dtdp4d6dg[c]	0	0	0	0	0	0	0	0	0	0	0	0	0	0	0	0	0	0	0	0	0	0	0	0	0	0	0	0	0	0	0	0	0	0	0	0	0	0	0	0	0	0	0	0	0	0	0	0	0
h2o[c] + thdp[c] + succoa[c] -> coa[c] + sl2a6o[c]	3.55899e-05	7.118e-05	0.00010677	0.00014236	0.00017795	0.00021354	0.00024913	0.00028472	0.000320311	0.000355901	0.000391491	0.000427081	0.000462671	0.000498261	0.000533851	0.000569441	0.000605031	0.000640621	0.000676211	0.000711801	0.000747391	0.000782982	0.000818572	0.000854162	0.000889752	0.000925342	0.000960932	0.000996522	0.00103211	0.0010677	0.00110329	0.00113888	0.00117447	0.00121006	0.00124565	0.00128124	0.00131683	0.00135242	0.00138801	0.0014236	0.00145919	0.00149478	0.00153037	0.00156596	0.00160155	0.00163714	0.00167273	0.00170832	0.00174391
atp[c] + glu-L[c] + thf[c] <=> adp[c] + h[c] + pi[c] + thfglu[c]	0	0	0	0	0	0	0	0	0	0	0	0	0	0	0	0	0	0	0	0	0	0	0	0	0	0	0	0	0	0	0	0	0	0	0	0	0	0	0	0	0	0	0	0	0	0	0	0	0
thr-L[c] -> nh4[c] + 2obut[c]	4.72007e-05	9.44013e-05	0.000141602	0.000188803	0.000236003	0.000283204	0.000330404	0.000377605	0.000424806	0.000472006	0.000519207	0.000566408	0.000613608	0.000660809	0.000708009	0.00075521	0.000802411	0.000849611	0.000896812	0.000944013	0.000991213	0.00103841	0.00108561	0.00113282	0.00118002	0.00122722	0.00127442	0.00132162	0.00136882	0.00141602	0.00146322	0.00151042	0.00155762	0.00160482	0.00165202	0.00169922	0.00174642	0.00179362	0.00184082	0.00188802	0.00193523	0.00198243	0.00202963	0.00207683	0.00212403	0.00217123	0.00221843	0.00226563	0.00231283
h[c] + thrp[c] -> co2[c] + applp[c]	3.64345e-08	7.28696e-08	1.09305e-07	1.4574e-07	1.82175e-07	2.1861e-07	2.55045e-07	2.9148e-07	3.27915e-07	3.64351e-07	4.00786e-07	4.37221e-07	4.73656e-07	5.10091e-07	5.46526e-07	5.82961e-07	6.19396e-07	6.55831e-07	6.92267e-07	7.28702e-07	7.65137e-07	8.01572e-07	8.38007e-07	8.74442e-07	9.10877e-07	9.47312e-07	9.83747e-07	1.02018e-06	1.05662e-06	1.09305e-06	1.12949e-06	1.16592e-06	1.20236e-06	1.23879e-06	1.27523e-06	1.31166e-06	1.3481e-06	1.38453e-06	1.42097e-06	1.4574e-06	1.49384e-06	1.53027e-06	1.56671e-06	1.60314e-06	1.63958e-06	1.67601e-06	1.71245e-06	1.74888e-06	1.78532e-06
atp[c] + thr-L[c] -> adp[c] + h[c] + thrp[c]	3.64345e-08	7.28696e-08	1.09305e-07	1.4574e-07	1.82175e-07	2.1861e-07	2.55045e-07	2.9148e-07	3.27915e-07	3.64351e-07	4.00786e-07	4.37221e-07	4.73656e-07	5.10091e-07	5.46526e-07	5.82961e-07	6.19396e-07	6.55831e-07	6.92267e-07	7.28702e-07	7.65137e-07	8.01572e-07	8.38007e-07	8.74442e-07	9.10877e-07	9.47312e-07	9.83747e-07	1.02018e-06	1.05662e-06	1.09305e-06	1.12949e-06	1.16592e-06	1.20236e-06	1.23879e-06	1.27523e-06	1.31166e-06	1.3481e-06	1.38453e-06	1.42097e-06	1.4574e-06	1.49384e-06	1.53027e-06	1.56671e-06	1.60314e-06	1.63958e-06	1.67601e-06	1.71245e-06	1.74888e-06	1.78532e-06
h2o[c] + phom[c] -> pi[c] + thr-L[c]	8.85379e-05	0.000177076	0.000265614	0.000354151	0.000442689	0.000531227	0.000619765	0.000708303	0.00079684	0.000885378	0.000973916	0.00106245	0.00115099	0.00123953	0.00132807	0.00141661	0.00150514	0.00159368	0.00168222	0.00177076	0.00185929	0.00194783	0.00203637	0.00212491	0.00221345	0.00230198	0.00239052	0.00247906	0.0025676	0.00265613	0.00274467	0.00283321	0.00292175	0.00301029	0.00309882	0.00318736	0.0032759	0.00336444	0.00345297	0.00354151	0.00363005	0.00371859	0.00380713	0.00389566	0.0039842	0.00407274	0.00416128	0.00424981	0.00433835
atp[c] + thr-L[c] + trnathr[c] -> ppi[c] + amp[c] + thrtrna[c]	0	0	0	0	0	0	0	0	0	0	0	0	0	0	0	0	0	0	0	0	0	0	0	0	0	0	0	0	0	0	0	0	0	0	0	0	0	0	0	0	0	0	0	0	0	0	0	0	0
atp[c] + cys-L[c] + dxyl5p[c] + tyr-L[c] -> h[c] + co2[c] + h2o[c] + ppi[c] + amp[c] + ala-L[c] + 4hba[c] + 4mpetz[c]	0	0	0	0	0	0	0	0	0	0	0	0	0	0	0	0	0	0	0	0	0	0	0	0	0	0	0	0	0	0	0	0	0	0	0	0	0	0	0	0	0	0	0	0	0	0	0	0	0
fdxo-2:2[c] + cys-L[c] + tyr-L[c] + dxyl[c] -> h[c] + co2[c] + h2o[c] + pyr[c] + nh4[c] + fdxr-2:2[c] + 4hba[c] + 4mhetz[c]	0	0	0	0	0	0	0	0	0	0	0	0	0	0	0	0	0	0	0	0	0	0	0	0	0	0	0	0	0	0	0	0	0	0	0	0	0	0	0	0	0	0	0	0	0	0	0	0	0
r5p[c] + xu5p-D[c] <=> g3p[c] + s7p[c]	-0.0028039	-0.00560781	-0.00841172	-0.0112156	-0.0140195	-0.0168234	-0.0196273	-0.0224312	-0.0252351	-0.0280391	-0.030843	-0.0336469	-0.0364508	-0.0392547	-0.0420586	-0.0448625	-0.0476664	-0.0504703	-0.0532742	-0.0560781	-0.058882	-0.0616859	-0.0644898	-0.0672937	-0.0700976	-0.0729015	-0.0757054	-0.0785093	-0.0813133	-0.0841172	-0.0869211	-0.089725	-0.0925289	-0.0953328	-0.0981367	-0.100941	-0.103744	-0.106548	-0.109352	-0.112156	-0.11496	-0.117764	-0.120568	-0.123372	-0.126176	-0.12898	-0.131784	-0.134587	-0.137391
e4p[c] + xu5p-D[c] <=> g3p[c] + f6p[c]	-0.0028682	-0.00573641	-0.00860461	-0.0114728	-0.014341	-0.0172092	-0.0200774	-0.0229456	-0.0258138	-0.028682	-0.0315502	-0.0344184	-0.0372866	-0.0401548	-0.0430231	-0.0458913	-0.0487595	-0.0516277	-0.0544959	-0.0573641	-0.0602323	-0.0631005	-0.0659687	-0.0688369	-0.0717051	-0.0745733	-0.0774415	-0.0803097	-0.0831779	-0.0860461	-0.0889143	-0.0917825	-0.0946507	-0.0975189	-0.100387	-0.103255	-0.106124	-0.108992	-0.11186	-0.114728	-0.117596	-0.120465	-0.123333	-0.126201	-0.129069	-0.131937	-0.134806	-0.137674	-0.140542
atp[c] + thymd[c] -> adp[c] + h[c] + dtmp[c]	0	0	0	0	0	0	0	0	0	0	0	0	0	0	0	0	0	0	0	0	0	0	0	0	0	0	0	0	0	0	0	0	0	0	0	0	0	0	0	0	0	0	0	0	0	0	0	0	0
atp[c] + thm[c] -> adp[c] + h[c] + thmmp[c]	0	0	0	0	0	0	0	0	0	0	0	0	0	0	0	0	0	0	0	0	0	0	0	0	0	0	0	0	0	0	0	0	0	0	0	0	0	0	0	0	0	0	0	0	0	0	0	0	0
atp[c] + thmmp[c] <=> adp[c] + thmpp[c]	1.9962e-29	1.9962e-29	1.9962e-29	1.9962e-29	1.9962e-29	1.9962e-29	1.9962e-29	1.9962e-29	1.9962e-29	1.9962e-29	1.9962e-29	1.9962e-29	1.9962e-29	1.9962e-29	1.9962e-29	1.9962e-29	1.9962e-29	1.9962e-29	1.9962e-29	1.9962e-29	1.9962e-29	1.9962e-29	1.9962e-29	1.9962e-29	1.9962e-29	1.9962e-29	1.9962e-29	1.9962e-29	1.9962e-29	1.9962e-29	1.9962e-29	1.9962e-29	1.9962e-29	1.9962e-29	1.9962e-29	1.9962e-29	1.9962e-29	1.9962e-29	1.9962e-29	1.9962e-29	1.9962e-29	1.9962e-29	1.9962e-29	1.9962e-29	1.9962e-29	1.9962e-29	1.9962e-29	1.9962e-29	1.9962e-29
h[c] + 4mpetz[c] + 2mahmp[c] -> ppi[c] + thmmp[c]	1.99712e-29	1.99712e-29	1.99712e-29	1.99712e-29	1.99712e-29	1.99712e-29	1.99712e-29	1.99712e-29	1.99712e-29	1.99712e-29	1.99712e-29	1.99712e-29	1.99712e-29	1.99712e-29	1.99712e-29	1.99712e-29	1.99712e-29	1.99712e-29	1.99712e-29	1.99712e-29	1.99712e-29	1.99712e-29	1.99712e-29	1.99712e-29	1.99712e-29	1.99712e-29	1.99712e-29	1.99712e-29	1.99712e-29	1.99712e-29	1.99712e-29	1.99712e-29	1.99712e-29	1.99712e-29	1.99712e-29	1.99712e-29	1.99712e-29	1.99712e-29	1.99712e-29	1.99712e-29	1.99712e-29	1.99712e-29	1.99712e-29	1.99712e-29	1.99712e-29	1.99712e-29	1.99712e-29	1.99712e-29	1.99712e-29
amet[c] + gtocophe[c] <=> h[c] + ahcys[c] + atocophe[c]	4.30101e-08	8.60199e-08	1.2903e-07	1.72039e-07	2.15049e-07	2.58059e-07	3.01069e-07	3.44078e-07	3.87088e-07	4.30098e-07	4.73108e-07	5.16118e-07	5.59127e-07	6.02137e-07	6.45147e-07	6.88157e-07	7.31166e-07	7.74176e-07	8.17186e-07	8.60196e-07	9.03205e-07	9.46215e-07	9.89225e-07	1.03223e-06	1.07524e-06	1.11825e-06	1.16126e-06	1.20427e-06	1.24728e-06	1.29029e-06	1.3333e-06	1.37631e-06	1.41932e-06	1.46233e-06	1.50534e-06	1.54835e-06	1.59136e-06	1.63437e-06	1.67738e-06	1.72039e-06	1.7634e-06	1.80641e-06	1.84942e-06	1.89243e-06	1.93544e-06	1.97845e-06	2.02146e-06	2.06447e-06	2.10748e-06
amet[c] + dtocophe[c] <=> h[c] + ahcys[c] + btocophe[c]	0	0	0	0	0	0	0	0	0	0	0	0	0	0	0	0	0	0	0	0	0	0	0	0	0	0	0	0	0	0	0	0	0	0	0	0	0	0	0	0	0	0	0	0	0	0	0	0	0
23dmphol[c] <=> gtocophe[c]	4.30101e-08	8.60199e-08	1.2903e-07	1.72039e-07	2.15049e-07	2.58059e-07	3.01069e-07	3.44078e-07	3.87088e-07	4.30098e-07	4.73108e-07	5.16118e-07	5.59127e-07	6.02137e-07	6.45147e-07	6.88157e-07	7.31166e-07	7.74176e-07	8.17186e-07	8.60196e-07	9.03205e-07	9.46215e-07	9.89225e-07	1.03223e-06	1.07524e-06	1.11825e-06	1.16126e-06	1.20427e-06	1.24728e-06	1.29029e-06	1.3333e-06	1.37631e-06	1.41932e-06	1.46233e-06	1.50534e-06	1.54835e-06	1.59136e-06	1.63437e-06	1.67738e-06	1.72039e-06	1.7634e-06	1.80641e-06	1.84942e-06	1.89243e-06	1.93544e-06	1.97845e-06	2.02146e-06	2.06447e-06	2.10748e-06
2m6phol[c] -> dtocophe[c]	3.65587e-08	7.3118e-08	1.09677e-07	1.46237e-07	1.82796e-07	2.19355e-07	2.55914e-07	2.92474e-07	3.29033e-07	3.65592e-07	4.02152e-07	4.38711e-07	4.7527e-07	5.11829e-07	5.48389e-07	5.84948e-07	6.21507e-07	6.58067e-07	6.94626e-07	7.31185e-07	7.67744e-07	8.04304e-07	8.40863e-07	8.77422e-07	9.13982e-07	9.50541e-07	9.871e-07	1.02366e-06	1.06022e-06	1.09678e-06	1.13334e-06	1.1699e-06	1.20646e-06	1.24302e-06	1.27957e-06	1.31613e-06	1.35269e-06	1.38925e-06	1.42581e-06	1.46237e-06	1.49893e-06	1.53549e-06	1.57205e-06	1.60861e-06	1.64517e-06	1.68173e-06	1.71829e-06	1.75485e-06	1.7914e-06
dhap[c] <=> g3p[c]	-0.00578142	-0.0115628	-0.0173443	-0.0231257	-0.0289071	-0.0346885	-0.0404699	-0.0462514	-0.0520328	-0.0578142	-0.0635956	-0.069377	-0.0751585	-0.0809399	-0.0867213	-0.0925027	-0.0982842	-0.104066	-0.109847	-0.115628	-0.12141	-0.127191	-0.132973	-0.138754	-0.144536	-0.150317	-0.156098	-0.16188	-0.167661	-0.173443	-0.179224	-0.185005	-0.190787	-0.196568	-0.20235	-0.208131	-0.213913	-0.219694	-0.225475	-0.231257	-0.237038	-0.24282	-0.248601	-0.254383	-0.260164	-0.265945	-0.271727	-0.277508	-0.28329
h[c] + nadph[c] + trdox[c] -> nadp[c] + trdrd[c]	4.68334e-05	9.36669e-05	0.0001405	0.000187334	0.000234167	0.000281001	0.000327834	0.000374668	0.000421501	0.000468335	0.000515168	0.000562002	0.000608835	0.000655669	0.000702502	0.000749336	0.000796169	0.000843003	0.000889836	0.00093667	0.000983503	0.00103034	0.00107717	0.001124	0.00117084	0.00121767	0.0012645	0.00131134	0.00135817	0.001405	0.00145184	0.00149867	0.00154551	0.00159234	0.00163917	0.00168601	0.00173284	0.00177967	0.00182651	0.00187334	0.00192017	0.00196701	0.00201384	0.00206067	0.00210751	0.00215434	0.00220117	0.00224801	0.00229484
ser-L[c] + 3ig3p[c] -> h2o[c] + g3p[c] + trp-L[c]	1.1649e-05	2.32979e-05	3.49468e-05	4.65958e-05	5.82447e-05	6.98937e-05	8.15426e-05	9.31916e-05	0.00010484	0.000116489	0.000128138	0.000139787	0.000151436	0.000163085	0.000174734	0.000186383	0.000198032	0.000209681	0.00022133	0.000232979	0.000244628	0.000256277	0.000267926	0.000279575	0.000291224	0.000302873	0.000314521	0.00032617	0.000337819	0.000349468	0.000361117	0.000372766	0.000384415	0.000396064	0.000407713	0.000419362	0.000431011	0.00044266	0.000454309	0.000465958	0.000477607	0.000489256	0.000500905	0.000512553	0.000524202	0.000535851	0.0005475	0.000559149	0.000570798
atp[c] + trp-L[c] + trnatrp[c] -> ppi[c] + amp[c] + trptrna[c]	0	0	0	0	0	0	0	0	0	0	0	0	0	0	0	0	0	0	0	0	0	0	0	0	0	0	0	0	0	0	0	0	0	0	0	0	0	0	0	0	0	0	0	0	0	0	0	0	0
h[c] + nadh[c] + 2h3oppan[c] <=> nad[c] + glyc-R[c]	6.83897e-14	6.83897e-14	6.83897e-14	6.83897e-14	6.83897e-14	6.83897e-14	6.83897e-14	6.83897e-14	6.83897e-14	6.83897e-14	6.83897e-14	6.83897e-14	6.83897e-14	6.83897e-14	6.83897e-14	6.83897e-14	6.83897e-14	6.83897e-14	6.83897e-14	6.83897e-14	6.83897e-14	6.83897e-14	6.83897e-14	6.83897e-14	6.83897e-14	6.83897e-14	6.83897e-14	6.83897e-14	6.83897e-14	6.83897e-14	6.83897e-14	6.83897e-14	6.83897e-14	6.83897e-14	6.83897e-14	6.83897e-14	6.83897e-14	6.83897e-14	6.83897e-14	6.83897e-14	6.83897e-14	6.83897e-14	6.83897e-14	6.83897e-14	6.83897e-14	6.83897e-14	6.83897e-14	6.83897e-14	6.83897e-14
akg[c] + tyr-L[c] <=> 34hpp[c] + glu-L[c]	-2.19363e-05	-4.38725e-05	-6.58087e-05	-8.77449e-05	-0.000109681	-0.000131617	-0.000153554	-0.00017549	-0.000197426	-0.000219362	-0.000241298	-0.000263235	-0.000285171	-0.000307107	-0.000329043	-0.00035098	-0.000372916	-0.000394852	-0.000416788	-0.000438725	-0.000460661	-0.000482597	-0.000504533	-0.000526469	-0.000548406	-0.000570342	-0.000592278	-0.000614214	-0.000636151	-0.000658087	-0.000680023	-0.000701959	-0.000723895	-0.000745832	-0.000767768	-0.000789704	-0.00081164	-0.000833577	-0.000855513	-0.000877449	-0.000899385	-0.000921321	-0.000943258	-0.000965194	-0.00098713	-0.00100907	-0.001031	-0.00105294	-0.00107487
atp[c] + tyr-L[c] + trnatyr[c] -> ppi[c] + amp[c] + tyrtrna[c]	0	0	0	0	0	0	0	0	0	0	0	0	0	0	0	0	0	0	0	0	0	0	0	0	0	0	0	0	0	0	0	0	0	0	0	0	0	0	0	0	0	0	0	0	0	0	0	0	0
3hmrsACP[c] + u3hga[c] -> h[c] + ACP[c] + u23ga[c]	8.24382e-06	1.64876e-05	2.47314e-05	3.29753e-05	4.12191e-05	4.94629e-05	5.77067e-05	6.59505e-05	7.41943e-05	8.24381e-05	9.06819e-05	9.89257e-05	0.00010717	0.000115413	0.000123657	0.000131901	0.000140145	0.000148389	0.000156632	0.000164876	0.00017312	0.000181364	0.000189608	0.000197851	0.000206095	0.000214339	0.000222583	0.000230827	0.000239071	0.000247314	0.000255558	0.000263802	0.000272046	0.00028029	0.000288533	0.000296777	0.000305021	0.000313265	0.000321509	0.000329752	0.000337996	0.00034624	0.000354484	0.000362728	0.000370972	0.000379215	0.000387459	0.000395703	0.000403947
atp[c] + 26dap-M[c] + uamag[c] -> adp[c] + h[c] + pi[c] + ugmd[c]	4.12191e-06	8.24382e-06	1.23657e-05	1.64876e-05	2.06095e-05	2.47314e-05	2.88533e-05	3.29753e-05	3.70972e-05	4.12191e-05	4.5341e-05	4.94629e-05	5.35848e-05	5.77067e-05	6.18286e-05	6.59505e-05	7.00724e-05	7.41943e-05	7.83162e-05	8.24381e-05	8.656e-05	9.06819e-05	9.48038e-05	9.89257e-05	0.000103048	0.00010717	0.000111291	0.000115413	0.000119535	0.000123657	0.000127779	0.000131901	0.000136023	0.000140145	0.000144267	0.000148389	0.000152511	0.000156632	0.000160754	0.000164876	0.000168998	0.00017312	0.000177242	0.000181364	0.000185486	0.000189608	0.00019373	0.000197851	0.000201973
h2o[c] + uacgam[c] <=> h[c] + udp[c] + acmana[c]	0	0	0	0	0	0	0	0	0	0	0	0	0	0	0	0	0	0	0	0	0	0	0	0	0	0	0	0	0	0	0	0	0	0	0	0	0	0	0	0	0	0	0	0	0	0	0	0	0
3hmrsACP[c] + uacgam[c] <=> ACP[c] + u3aga[c]	8.24382e-06	1.64876e-05	2.47314e-05	3.29753e-05	4.12191e-05	4.94629e-05	5.77067e-05	6.59505e-05	7.41943e-05	8.24381e-05	9.06819e-05	9.89257e-05	0.00010717	0.000115413	0.000123657	0.000131901	0.000140145	0.000148389	0.000156632	0.000164876	0.00017312	0.000181364	0.000189608	0.000197851	0.000206095	0.000214339	0.000222583	0.000230827	0.000239071	0.000247314	0.000255558	0.000263802	0.000272046	0.00028029	0.000288533	0.000296777	0.000305021	0.000313265	0.000321509	0.000329752	0.000337996	0.00034624	0.000354484	0.000362728	0.000370972	0.000379215	0.000387459	0.000395703	0.000403947
pep[c] + uacgam[c] -> pi[c] + uaccg[c]	4.12191e-06	8.24382e-06	1.23657e-05	1.64876e-05	2.06095e-05	2.47314e-05	2.88533e-05	3.29753e-05	3.70972e-05	4.12191e-05	4.5341e-05	4.94629e-05	5.35848e-05	5.77067e-05	6.18286e-05	6.59505e-05	7.00724e-05	7.41943e-05	7.83162e-05	8.24381e-05	8.656e-05	9.06819e-05	9.48038e-05	9.89257e-05	0.000103048	0.00010717	0.000111291	0.000115413	0.000119535	0.000123657	0.000127779	0.000131901	0.000136023	0.000140145	0.000144267	0.000148389	0.000152511	0.000156632	0.000160754	0.000164876	0.000168998	0.00017312	0.000177242	0.000181364	0.000185486	0.000189608	0.00019373	0.000197851	0.000201973
h[c] + utp[c] + acgam1p[c] -> ppi[c] + uacgam[c]	1.64876e-05	3.29753e-05	4.94629e-05	6.59505e-05	8.24381e-05	9.89258e-05	0.000115413	0.000131901	0.000148389	0.000164876	0.000181364	0.000197851	0.000214339	0.000230827	0.000247314	0.000263802	0.00028029	0.000296777	0.000313265	0.000329752	0.00034624	0.000362728	0.000379215	0.000395703	0.000412191	0.000428678	0.000445166	0.000461653	0.000478141	0.000494629	0.000511116	0.000527604	0.000544092	0.000560579	0.000577067	0.000593554	0.000610042	0.00062653	0.000643017	0.000659505	0.000675993	0.00069248	0.000708968	0.000725455	0.000741943	0.000758431	0.000774918	0.000791406	0.000807894
uagmda[c] + uacgam[c] -> h[c] + udp[c] + uaagmda[c]	4.12191e-06	8.24382e-06	1.23657e-05	1.64876e-05	2.06095e-05	2.47314e-05	2.88533e-05	3.29753e-05	3.70972e-05	4.12191e-05	4.5341e-05	4.94629e-05	5.35848e-05	5.77067e-05	6.18286e-05	6.59505e-05	7.00724e-05	7.41943e-05	7.83162e-05	8.24381e-05	8.656e-05	9.06819e-05	9.48038e-05	9.89257e-05	0.000103048	0.00010717	0.000111291	0.000115413	0.000119535	0.000123657	0.000127779	0.000131901	0.000136023	0.000140145	0.000144267	0.000148389	0.000152511	0.000156632	0.000160754	0.000164876	0.000168998	0.00017312	0.000177242	0.000181364	0.000185486	0.000189608	0.00019373	0.000197851	0.000201973
atp[c] + glu-D[c] + uama[c] -> adp[c] + h[c] + pi[c] + uamag[c]	4.12191e-06	8.24382e-06	1.23657e-05	1.64876e-05	2.06095e-05	2.47314e-05	2.88533e-05	3.29753e-05	3.70972e-05	4.12191e-05	4.5341e-05	4.94629e-05	5.35848e-05	5.77067e-05	6.18286e-05	6.59505e-05	7.00724e-05	7.41943e-05	7.83162e-05	8.24381e-05	8.656e-05	9.06819e-05	9.48038e-05	9.89257e-05	0.000103048	0.00010717	0.000111291	0.000115413	0.000119535	0.000123657	0.000127779	0.000131901	0.000136023	0.000140145	0.000144267	0.000148389	0.000152511	0.000156632	0.000160754	0.000164876	0.000168998	0.00017312	0.000177242	0.000181364	0.000185486	0.000189608	0.00019373	0.000197851	0.000201973
atp[c] + ala-L[c] + uamr[c] -> adp[c] + h[c] + pi[c] + uama[c]	4.12191e-06	8.24382e-06	1.23657e-05	1.64876e-05	2.06095e-05	2.47314e-05	2.88533e-05	3.29753e-05	3.70972e-05	4.12191e-05	4.5341e-05	4.94629e-05	5.35848e-05	5.77067e-05	6.18286e-05	6.59505e-05	7.00724e-05	7.41943e-05	7.83162e-05	8.24381e-05	8.656e-05	9.06819e-05	9.48038e-05	9.89257e-05	0.000103048	0.00010717	0.000111291	0.000115413	0.000119535	0.000123657	0.000127779	0.000131901	0.000136023	0.000140145	0.000144267	0.000148389	0.000152511	0.000156632	0.000160754	0.000164876	0.000168998	0.00017312	0.000177242	0.000181364	0.000185486	0.000189608	0.00019373	0.000197851	0.000201973
h[c] + nadph[c] + uaccg[c] -> nadp[c] + uamr[c]	4.12191e-06	8.24382e-06	1.23657e-05	1.64876e-05	2.06095e-05	2.47314e-05	2.88533e-05	3.29753e-05	3.70972e-05	4.12191e-05	4.5341e-05	4.94629e-05	5.35848e-05	5.77067e-05	6.18286e-05	6.59505e-05	7.00724e-05	7.41943e-05	7.83162e-05	8.24381e-05	8.656e-05	9.06819e-05	9.48038e-05	9.89257e-05	0.000103048	0.00010717	0.000111291	0.000115413	0.000119535	0.000123657	0.000127779	0.000131901	0.000136023	0.000140145	0.000144267	0.000148389	0.000152511	0.000156632	0.000160754	0.000164876	0.000168998	0.00017312	0.000177242	0.000181364	0.000185486	0.000189608	0.00019373	0.000197851	0.000201973
udpg[c] <=> udpgal[c]	2.29427e-05	4.58853e-05	6.88279e-05	9.17705e-05	0.000114713	0.000137656	0.000160598	0.000183541	0.000206484	0.000229426	0.000252369	0.000275312	0.000298254	0.000321197	0.000344139	0.000367082	0.000390025	0.000412967	0.00043591	0.000458853	0.000481795	0.000504738	0.00052768	0.000550623	0.000573566	0.000596508	0.000619451	0.000642394	0.000665336	0.000688279	0.000711222	0.000734164	0.000757107	0.000780049	0.000802992	0.000825935	0.000848877	0.00087182	0.000894763	0.000917705	0.000940648	0.00096359	0.000986533	0.00100948	0.00103242	0.00105536	0.0010783	0.00110125	0.00112419
atp[c] + alaala[c] + fdxr-2:2[c] + uGgl[c] -> adp[c] + pi[c] + fdxo-2:2[c] + uGgla[c]	0	0	0	0	0	0	0	0	0	0	0	0	0	0	0	0	0	0	0	0	0	0	0	0	0	0	0	0	0	0	0	0	0	0	0	0	0	0	0	0	0	0	0	0	0	0	0	0	0
gal1p[c] + udpg[c] <=> udpgal[c] + g1p[c]	0	0	0	0	0	0	0	0	0	0	0	0	0	0	0	0	0	0	0	0	0	0	0	0	0	0	0	0	0	0	0	0	0	0	0	0	0	0	0	0	0	0	0	0	0	0	0	0	0
h2o[c] + u3aga[c] -> ac[c] + u3hga[c]	8.24382e-06	1.64876e-05	2.47314e-05	3.29753e-05	4.12191e-05	4.94629e-05	5.77067e-05	6.59505e-05	7.41943e-05	8.24381e-05	9.06819e-05	9.89257e-05	0.00010717	0.000115413	0.000123657	0.000131901	0.000140145	0.000148389	0.000156632	0.000164876	0.00017312	0.000181364	0.000189608	0.000197851	0.000206095	0.000214339	0.000222583	0.000230827	0.000239071	0.000247314	0.000255558	0.000263802	0.000272046	0.00028029	0.000288533	0.000296777	0.000305021	0.000313265	0.000321509	0.000329752	0.000337996	0.00034624	0.000354484	0.000362728	0.000370972	0.000379215	0.000387459	0.000395703	0.000403947
atp[c] + ump[c] <=> adp[c] + udp[c]	5.91998e-05	0.000118399	0.000177599	0.000236799	0.000295999	0.000355198	0.000414398	0.000473598	0.000532797	0.000591997	0.000651197	0.000710396	0.000769596	0.000828796	0.000887996	0.000947195	0.0010064	0.00106559	0.00112479	0.00118399	0.00124319	0.00130239	0.00136159	0.00142079	0.00147999	0.00153919	0.00159839	0.00165759	0.00171679	0.00177599	0.00183519	0.00189439	0.00195359	0.00201279	0.00207199	0.00213119	0.00219039	0.00224959	0.00230879	0.00236799	0.00242719	0.00248639	0.00254559	0.00260479	0.00266399	0.00272319	0.00278239	0.00284159	0.00290079
2 amet[c] + uppg3[c] -> h[c] + 2 ahcys[c] + dscl[c]	3.64345e-08	7.28696e-08	1.09305e-07	1.4574e-07	1.82175e-07	2.1861e-07	2.55045e-07	2.9148e-07	3.27915e-07	3.64351e-07	4.00786e-07	4.37221e-07	4.73656e-07	5.10091e-07	5.46526e-07	5.82961e-07	6.19396e-07	6.55831e-07	6.92267e-07	7.28702e-07	7.65137e-07	8.01572e-07	8.38007e-07	8.74442e-07	9.10877e-07	9.47312e-07	9.83747e-07	1.02018e-06	1.05662e-06	1.09305e-06	1.12949e-06	1.16592e-06	1.20236e-06	1.23879e-06	1.27523e-06	1.31166e-06	1.3481e-06	1.38453e-06	1.42097e-06	1.4574e-06	1.49384e-06	1.53027e-06	1.56671e-06	1.60314e-06	1.63958e-06	1.67601e-06	1.71245e-06	1.74888e-06	1.78532e-06
hmbil[c] -> h2o[c] + uppg3[c]	3.60811e-06	7.21622e-06	1.08243e-05	1.44324e-05	1.80406e-05	2.16487e-05	2.52568e-05	2.88649e-05	3.2473e-05	3.60811e-05	3.96892e-05	4.32973e-05	4.69054e-05	5.05135e-05	5.41217e-05	5.77298e-05	6.13379e-05	6.4946e-05	6.85541e-05	7.21622e-05	7.57703e-05	7.93784e-05	8.29865e-05	8.65946e-05	9.02028e-05	9.38109e-05	9.7419e-05	0.000101027	0.000104635	0.000108243	0.000111851	0.00011546	0.000119068	0.000122676	0.000126284	0.000129892	0.0001335	0.000137108	0.000140716	0.000144324	0.000147933	0.000151541	0.000155149	0.000158757	0.000162365	0.000165973	0.000169581	0.000173189	0.000176797
4 h[c] + uppg3[c] -> 4 co2[c] + cpppg3[c]	3.57168e-06	7.14336e-06	1.0715e-05	1.42867e-05	1.78584e-05	2.14301e-05	2.50017e-05	2.85734e-05	3.21451e-05	3.57168e-05	3.92884e-05	4.28601e-05	4.64318e-05	5.00035e-05	5.35751e-05	5.71468e-05	6.07185e-05	6.42902e-05	6.78618e-05	7.14335e-05	7.50052e-05	7.85769e-05	8.21485e-05	8.57202e-05	8.92919e-05	9.28636e-05	9.64352e-05	0.000100007	0.000103579	0.00010715	0.000110722	0.000114294	0.000117865	0.000121437	0.000125009	0.00012858	0.000132152	0.000135724	0.000139295	0.000142867	0.000146439	0.00015001	0.000153582	0.000157154	0.000160725	0.000164297	0.000167869	0.00017144	0.000175012
4 h[c] + uppg1[c] -> 4 co2[c] + cpppg1[c]	0	0	0	0	0	0	0	0	0	0	0	0	0	0	0	0	0	0	0	0	0	0	0	0	0	0	0	0	0	0	0	0	0	0	0	0	0	0	0	0	0	0	0	0	0	0	0	0	0
prpp[c] + ura[c] -> ppi[c] + ump[c]	0	0	0	0	0	0	0	0	0	0	0	0	0	0	0	0	0	0	0	0	0	0	0	0	0	0	0	0	0	0	0	0	0	0	0	0	0	0	0	0	0	0	0	0	0	0	0	0	0
2 h[c] + h2o[c] + urea[c] -> co2[c] + 2 nh4[c]	0.000382414	0.000764829	0.00114709	0.00152945	0.00191181	0.00229418	0.00267654	0.0030589	0.00344126	0.00382363	0.00420599	0.00458835	0.00497071	0.00535308	0.00573544	0.0061178	0.00650017	0.00688253	0.00726489	0.00764725	0.00802962	0.00841198	0.00879434	0.0091767	0.00955907	0.00994143	0.0103238	0.0107062	0.0110885	0.0114709	0.0118532	0.0122356	0.012618	0.0130003	0.0133827	0.0137651	0.0141474	0.0145298	0.0149121	0.0152945	0.0156769	0.0160592	0.0164416	0.016824	0.0172063	0.0175887	0.017971	0.0183534	0.0187358
atp[c] + dump[c] <=> adp[c] + dudp[c]	-4.31373e-06	-8.62745e-06	-1.29412e-05	-1.72549e-05	-2.15686e-05	-2.58823e-05	-3.01961e-05	-3.45098e-05	-3.88235e-05	-4.31372e-05	-4.74509e-05	-5.17647e-05	-5.60784e-05	-6.03921e-05	-6.47058e-05	-6.90195e-05	-7.33333e-05	-7.7647e-05	-8.19607e-05	-8.62744e-05	-9.05881e-05	-9.49019e-05	-9.92156e-05	-0.000103529	-0.000107843	-0.000112157	-0.00011647	-0.000120784	-0.000125098	-0.000129412	-0.000133725	-0.000138039	-0.000142353	-0.000146667	-0.00015098	-0.000155294	-0.000159608	-0.000163921	-0.000168235	-0.000172549	-0.000176863	-0.000181176	-0.00018549	-0.000189804	-0.000194117	-0.000198431	-0.000202745	-0.000207059	-0.000211372
h2o[c] + u23ga[c] -> 2 h[c] + lipidX[c] + ump[c]	4.12191e-06	8.24382e-06	1.23657e-05	1.64876e-05	2.06095e-05	2.47314e-05	2.88533e-05	3.29753e-05	3.70972e-05	4.12191e-05	4.5341e-05	4.94629e-05	5.35848e-05	5.77067e-05	6.18286e-05	6.59505e-05	7.00724e-05	7.41943e-05	7.83162e-05	8.24381e-05	8.656e-05	9.06819e-05	9.48038e-05	9.89257e-05	0.000103048	0.00010717	0.000111291	0.000115413	0.000119535	0.000123657	0.000127779	0.000131901	0.000136023	0.000140145	0.000144267	0.000148389	0.000152511	0.000156632	0.000160754	0.000164876	0.000168998	0.00017312	0.000177242	0.000181364	0.000185486	0.000189608	0.00019373	0.000197851	0.000201973
akg[c] + val-L[c] <=> glu-L[c] + 3mob[c]	-5.06808e-05	-0.000101362	-0.000152042	-0.000202723	-0.000253404	-0.000304085	-0.000354765	-0.000405446	-0.000456127	-0.000506808	-0.000557488	-0.000608169	-0.00065885	-0.000709531	-0.000760211	-0.000810892	-0.000861573	-0.000912254	-0.000962934	-0.00101362	-0.0010643	-0.00111498	-0.00116566	-0.00121634	-0.00126702	-0.0013177	-0.00136838	-0.00141906	-0.00146974	-0.00152042	-0.0015711	-0.00162178	-0.00167246	-0.00172315	-0.00177383	-0.00182451	-0.00187519	-0.00192587	-0.00197655	-0.00202723	-0.00207791	-0.00212859	-0.00217927	-0.00222995	-0.00228063	-0.00233131	-0.002382	-0.00243268	-0.00248336
atp[c] + val-L[c] + trnaval[c] -> ppi[c] + amp[c] + valtrna[c]	0	0	0	0	0	0	0	0	0	0	0	0	0	0	0	0	0	0	0	0	0	0	0	0	0	0	0	0	0	0	0	0	0	0	0	0	0	0	0	0	0	0	0	0	0	0	0	0	0
h[c] + o2[c] + nadph[c] + zcarote[c] -> 2 h2o[c] + nadp[c] + neuspn[c]	1.70905e-06	3.41811e-06	5.12716e-06	6.83621e-06	8.54526e-06	1.02543e-05	1.19634e-05	1.36724e-05	1.53815e-05	1.70905e-05	1.87996e-05	2.05086e-05	2.22177e-05	2.39267e-05	2.56358e-05	2.73448e-05	2.90539e-05	3.07629e-05	3.2472e-05	3.4181e-05	3.58901e-05	3.75991e-05	3.93082e-05	4.10172e-05	4.27263e-05	4.44353e-05	4.61444e-05	4.78535e-05	4.95625e-05	5.12716e-05	5.29806e-05	5.46897e-05	5.63987e-05	5.81078e-05	5.98168e-05	6.15259e-05	6.32349e-05	6.4944e-05	6.6653e-05	6.83621e-05	7.00711e-05	7.17802e-05	7.34892e-05	7.51983e-05	7.69073e-05	7.86164e-05	8.03254e-05	8.20345e-05	8.37435e-05
h[c] + o2[c] + nadph[c] + neuspn[c] -> 2 h2o[c] + nadp[c] + lycop[c]	1.70905e-06	3.41811e-06	5.12716e-06	6.83621e-06	8.54526e-06	1.02543e-05	1.19634e-05	1.36724e-05	1.53815e-05	1.70905e-05	1.87996e-05	2.05086e-05	2.22177e-05	2.39267e-05	2.56358e-05	2.73448e-05	2.90539e-05	3.07629e-05	3.2472e-05	3.4181e-05	3.58901e-05	3.75991e-05	3.93082e-05	4.10172e-05	4.27263e-05	4.44353e-05	4.61444e-05	4.78535e-05	4.95625e-05	5.12716e-05	5.29806e-05	5.46897e-05	5.63987e-05	5.81078e-05	5.98168e-05	6.15259e-05	6.32349e-05	6.4944e-05	6.6653e-05	6.83621e-05	7.00711e-05	7.17802e-05	7.34892e-05	7.51983e-05	7.69073e-05	7.86164e-05	8.03254e-05	8.20345e-05	8.37435e-05
atp[c] + h2o[c] + gln-L[c] + asp-L[c] -> h[c] + ppi[c] + glu-L[c] + amp[c] + asn-L[c]	3.04846e-05	6.09692e-05	9.14538e-05	0.000121938	0.000152423	0.000182908	0.000213392	0.000243877	0.000274361	0.000304846	0.00033533	0.000365815	0.0003963	0.000426784	0.000457269	0.000487753	0.000518238	0.000548723	0.000579207	0.000609692	0.000640176	0.000670661	0.000701146	0.00073163	0.000762115	0.000792599	0.000823084	0.000853568	0.000884053	0.000914538	0.000945022	0.000975507	0.00100599	0.00103648	0.00106696	0.00109745	0.00112793	0.00115841	0.0011889	0.00121938	0.00124987	0.00128035	0.00131084	0.00134132	0.00137181	0.00140229	0.00143278	0.00146326	0.00149374
mlthf[c] + dump[c] -> dhf[c] + dtmp[c]	4.31373e-06	8.62745e-06	1.29412e-05	1.72549e-05	2.15686e-05	2.58823e-05	3.01961e-05	3.45098e-05	3.88235e-05	4.31372e-05	4.74509e-05	5.17647e-05	5.60784e-05	6.03921e-05	6.47058e-05	6.90195e-05	7.33333e-05	7.7647e-05	8.19607e-05	8.62744e-05	9.05881e-05	9.49019e-05	9.92156e-05	0.000103529	0.000107843	0.000112157	0.00011647	0.000120784	0.000125098	0.000129412	0.000133725	0.000138039	0.000142353	0.000146667	0.00015098	0.000155294	0.000159608	0.000163921	0.000168235	0.000172549	0.000176863	0.000181176	0.00018549	0.000189804	0.000194117	0.000198431	0.000202745	0.000207059	0.000211372
glu5sa[c] -> h[c] + h2o[c] + 1pyr5c[c]	3.8577e-05	7.71541e-05	0.000115731	0.000154308	0.000192885	0.000231462	0.00027004	0.000308617	0.000347194	0.000385771	0.000424348	0.000462925	0.000501502	0.000540079	0.000578656	0.000617233	0.000655811	0.000694388	0.000732965	0.000771542	0.000810119	0.000848696	0.000887273	0.00092585	0.000964427	0.001003	0.00104158	0.00108016	0.00111874	0.00115731	0.00119589	0.00123447	0.00127304	0.00131162	0.0013502	0.00138878	0.00142735	0.00146593	0.00150451	0.00154308	0.00158166	0.00162024	0.00165882	0.00169739	0.00173597	0.00177455	0.00181312	0.0018517	0.00189028
h2o[c] + pap[c] -> pi[c] + amp[c]	3.03597e-05	6.07194e-05	9.10792e-05	0.000121439	0.000151799	0.000182158	0.000212518	0.000242878	0.000273238	0.000303597	0.000333957	0.000364317	0.000394677	0.000425036	0.000455396	0.000485756	0.000516116	0.000546475	0.000576835	0.000607195	0.000637555	0.000667914	0.000698274	0.000728634	0.000758994	0.000789353	0.000819713	0.000850073	0.000880433	0.000910793	0.000941152	0.000971512	0.00100187	0.00103223	0.00106259	0.00109295	0.00112331	0.00115367	0.00118403	0.00121439	0.00124475	0.00127511	0.00130547	0.00133583	0.00136619	0.00139655	0.00142691	0.00145727	0.00148763
dmpp[c] + ipdp[c] -> ppi[c] + grdp[c]	7.30154e-06	1.46031e-05	2.19046e-05	2.92061e-05	3.65077e-05	4.38092e-05	5.11107e-05	5.84123e-05	6.57138e-05	7.30153e-05	8.03168e-05	8.76184e-05	9.49199e-05	0.000102221	0.000109523	0.000116825	0.000124126	0.000131428	0.000138729	0.000146031	0.000153332	0.000160634	0.000167935	0.000175237	0.000182538	0.00018984	0.000197141	0.000204443	0.000211744	0.000219046	0.000226347	0.000233649	0.000240951	0.000248252	0.000255554	0.000262855	0.000270157	0.000277458	0.00028476	0.000292061	0.000299363	0.000306664	0.000313966	0.000321267	0.000328569	0.00033587	0.000343172	0.000350473	0.000357775
h2o[c] + cyst-L[c] -> pyr[c] + hcys-L[c] + nh4[c]	0	0	0	0	0	0	0	0	0	0	0	0	0	0	0	0	0	0	0	0	0	0	0	0	0	0	0	0	0	0	0	0	0	0	0	0	0	0	0	0	0	0	0	0	0	0	0	0	0
gln-L[c] + chor[c] -> glu-L[c] + 4adcho[c]	1.45842e-07	2.91685e-07	4.37528e-07	5.83372e-07	7.29215e-07	8.75058e-07	1.0209e-06	1.16675e-06	1.31259e-06	1.45843e-06	1.60428e-06	1.75012e-06	1.89596e-06	2.04181e-06	2.18765e-06	2.33349e-06	2.47934e-06	2.62518e-06	2.77102e-06	2.91687e-06	3.06271e-06	3.20855e-06	3.3544e-06	3.50024e-06	3.64608e-06	3.79193e-06	3.93777e-06	4.08361e-06	4.22946e-06	4.3753e-06	4.52114e-06	4.66699e-06	4.81283e-06	4.95867e-06	5.10452e-06	5.25036e-06	5.3962e-06	5.54205e-06	5.68789e-06	5.83373e-06	5.97958e-06	6.12542e-06	6.27126e-06	6.41711e-06	6.56295e-06	6.70879e-06	6.85464e-06	7.00048e-06	7.14632e-06
4adcho[c] -> h[c] + pyr[c] + 4abz[c]	1.45842e-07	2.91685e-07	4.37528e-07	5.83372e-07	7.29215e-07	8.75058e-07	1.0209e-06	1.16675e-06	1.31259e-06	1.45843e-06	1.60428e-06	1.75012e-06	1.89596e-06	2.04181e-06	2.18765e-06	2.33349e-06	2.47934e-06	2.62518e-06	2.77102e-06	2.91687e-06	3.06271e-06	3.20855e-06	3.3544e-06	3.50024e-06	3.64608e-06	3.79193e-06	3.93777e-06	4.08361e-06	4.22946e-06	4.3753e-06	4.52114e-06	4.66699e-06	4.81283e-06	4.95867e-06	5.10452e-06	5.25036e-06	5.3962e-06	5.54205e-06	5.68789e-06	5.83373e-06	5.97958e-06	6.12542e-06	6.27126e-06	6.41711e-06	6.56295e-06	6.70879e-06	6.85464e-06	7.00048e-06	7.14632e-06
h[c] + 3c4mop[c] -> co2[c] + 4mop[c]	8.57795e-05	0.000171559	0.000257338	0.000343118	0.000428897	0.000514676	0.000600456	0.000686235	0.000772014	0.000857794	0.000943573	0.00102935	0.00111513	0.00120091	0.00128669	0.00137247	0.00145825	0.00154403	0.00162981	0.00171559	0.00180137	0.00188715	0.00197293	0.0020587	0.00214448	0.00223026	0.00231604	0.00240182	0.0024876	0.00257338	0.00265916	0.00274494	0.00283072	0.0029165	0.00300228	0.00308806	0.00317384	0.00325962	0.0033454	0.00343117	0.00351695	0.00360273	0.00368851	0.00377429	0.00386007	0.00394585	0.00403163	0.00411741	0.00420319
h2o[c] + 2ippm[c] <=> 3c3hmp[c]	-8.57795e-05	-0.000171559	-0.000257338	-0.000343118	-0.000428897	-0.000514676	-0.000600456	-0.000686235	-0.000772014	-0.000857794	-0.000943573	-0.00102935	-0.00111513	-0.00120091	-0.00128669	-0.00137247	-0.00145825	-0.00154403	-0.00162981	-0.00171559	-0.00180137	-0.00188715	-0.00197293	-0.0020587	-0.00214448	-0.00223026	-0.00231604	-0.00240182	-0.0024876	-0.00257338	-0.00265916	-0.00274494	-0.00283072	-0.0029165	-0.00300228	-0.00308806	-0.00317384	-0.00325962	-0.0033454	-0.00343117	-0.00351695	-0.00360273	-0.00368851	-0.00377429	-0.00386007	-0.00394585	-0.00403163	-0.00411741	-0.00420319
h[c] + pyr[c] + 2obut[c] -> co2[c] + 2ahbut[c]	4.72007e-05	9.44013e-05	0.000141602	0.000188803	0.000236003	0.000283204	0.000330404	0.000377605	0.000424806	0.000472006	0.000519207	0.000566408	0.000613608	0.000660809	0.000708009	0.00075521	0.000802411	0.000849611	0.000896812	0.000944013	0.000991213	0.00103841	0.00108561	0.00113282	0.00118002	0.00122722	0.00127442	0.00132162	0.00136882	0.00141602	0.00146322	0.00151042	0.00155762	0.00160482	0.00165202	0.00169922	0.00174642	0.00179362	0.00184082	0.00188802	0.00193523	0.00198243	0.00202963	0.00207683	0.00212403	0.00217123	0.00221843	0.00226563	0.00231283
3 h[c] + 3 nadph[c] + ggdp[c] -> 3 nadp[c] + phdp[c]	3.81056e-06	7.62112e-06	1.14317e-05	1.52422e-05	1.90528e-05	2.28633e-05	2.66739e-05	3.04845e-05	3.4295e-05	3.81056e-05	4.19161e-05	4.57267e-05	4.95372e-05	5.33478e-05	5.71584e-05	6.09689e-05	6.47795e-05	6.859e-05	7.24006e-05	7.62111e-05	8.00217e-05	8.38323e-05	8.76428e-05	9.14534e-05	9.52639e-05	9.90745e-05	0.000102885	0.000106696	0.000110506	0.000114317	0.000118127	0.000121938	0.000125748	0.000129559	0.000133369	0.00013718	0.000140991	0.000144801	0.000148612	0.000152422	0.000156233	0.000160043	0.000163854	0.000167665	0.000171475	0.000175286	0.000179096	0.000182907	0.000186717
h2o[c] + udcpdp[c] -> h[c] + pi[c] + udcpp[c]	4.12191e-06	8.24382e-06	1.23657e-05	1.64876e-05	2.06095e-05	2.47314e-05	2.88533e-05	3.29753e-05	3.70972e-05	4.12191e-05	4.5341e-05	4.94629e-05	5.35848e-05	5.77067e-05	6.18286e-05	6.59505e-05	7.00724e-05	7.41943e-05	7.83162e-05	8.24381e-05	8.656e-05	9.06819e-05	9.48038e-05	9.89257e-05	0.000103048	0.00010717	0.000111291	0.000115413	0.000119535	0.000123657	0.000127779	0.000131901	0.000136023	0.000140145	0.000144267	0.000148389	0.000152511	0.000156632	0.000160754	0.000164876	0.000168998	0.00017312	0.000177242	0.000181364	0.000185486	0.000189608	0.00019373	0.000197851	0.000201973
atp[c] + alaala[c] + ugmd[c] -> adp[c] + h[c] + pi[c] + ugmda[c]	4.12191e-06	8.24382e-06	1.23657e-05	1.64876e-05	2.06095e-05	2.47314e-05	2.88533e-05	3.29753e-05	3.70972e-05	4.12191e-05	4.5341e-05	4.94629e-05	5.35848e-05	5.77067e-05	6.18286e-05	6.59505e-05	7.00724e-05	7.41943e-05	7.83162e-05	8.24381e-05	8.656e-05	9.06819e-05	9.48038e-05	9.89257e-05	0.000103048	0.00010717	0.000111291	0.000115413	0.000119535	0.000123657	0.000127779	0.000131901	0.000136023	0.000140145	0.000144267	0.000148389	0.000152511	0.000156632	0.000160754	0.000164876	0.000168998	0.00017312	0.000177242	0.000181364	0.000185486	0.000189608	0.00019373	0.000197851	0.000201973
3 h[c] + hco3[c] + cynt[c] -> 2 co2[c] + nh4[c]	0	0	0	0	0	0	0	0	0	0	0	0	0	0	0	0	0	0	0	0	0	0	0	0	0	0	0	0	0	0	0	0	0	0	0	0	0	0	0	0	0	0	0	0	0	0	0	0	0
ichor[c] + ssaltpp[c] -> pyr[c] + thmpp[c] + 2shchc[c]	2.68673e-07	5.37345e-07	8.06017e-07	1.07469e-06	1.34336e-06	1.61203e-06	1.88071e-06	2.14938e-06	2.41805e-06	2.68672e-06	2.95539e-06	3.22407e-06	3.49274e-06	3.76141e-06	4.03008e-06	4.29876e-06	4.56743e-06	4.8361e-06	5.10477e-06	5.37344e-06	5.64212e-06	5.91079e-06	6.17946e-06	6.44813e-06	6.7168e-06	6.98548e-06	7.25415e-06	7.52282e-06	7.79149e-06	8.06017e-06	8.32884e-06	8.59751e-06	8.86618e-06	9.13485e-06	9.40353e-06	9.6722e-06	9.94087e-06	1.02095e-05	1.04782e-05	1.07469e-05	1.10156e-05	1.12842e-05	1.15529e-05	1.18216e-05	1.20902e-05	1.23589e-05	1.26276e-05	1.28963e-05	1.31649e-05
2 fdxo-2:2[c] + phdp[c] + dhna[c] -> h[c] + co2[c] + ppi[c] + 2 fdxr-2:2[c] + dmtphllqne[c]	2.68673e-07	5.37345e-07	8.06017e-07	1.07469e-06	1.34336e-06	1.61203e-06	1.88071e-06	2.14938e-06	2.41805e-06	2.68672e-06	2.95539e-06	3.22407e-06	3.49274e-06	3.76141e-06	4.03008e-06	4.29876e-06	4.56743e-06	4.8361e-06	5.10477e-06	5.37344e-06	5.64212e-06	5.91079e-06	6.17946e-06	6.44813e-06	6.7168e-06	6.98548e-06	7.25415e-06	7.52282e-06	7.79149e-06	8.06017e-06	8.32884e-06	8.59751e-06	8.86618e-06	9.13485e-06	9.40353e-06	9.6722e-06	9.94087e-06	1.02095e-05	1.04782e-05	1.07469e-05	1.10156e-05	1.12842e-05	1.15529e-05	1.18216e-05	1.20902e-05	1.23589e-05	1.26276e-05	1.28963e-05	1.31649e-05
amet[c] + dmtphllqne[c] -> h[c] + ahcys[c] + phllqne[c]	2.68673e-07	5.37345e-07	8.06017e-07	1.07469e-06	1.34336e-06	1.61203e-06	1.88071e-06	2.14938e-06	2.41805e-06	2.68672e-06	2.95539e-06	3.22407e-06	3.49274e-06	3.76141e-06	4.03008e-06	4.29876e-06	4.56743e-06	4.8361e-06	5.10477e-06	5.37344e-06	5.64212e-06	5.91079e-06	6.17946e-06	6.44813e-06	6.7168e-06	6.98548e-06	7.25415e-06	7.52282e-06	7.79149e-06	8.06017e-06	8.32884e-06	8.59751e-06	8.86618e-06	9.13485e-06	9.40353e-06	9.6722e-06	9.94087e-06	1.02095e-05	1.04782e-05	1.07469e-05	1.10156e-05	1.12842e-05	1.15529e-05	1.18216e-05	1.20902e-05	1.23589e-05	1.26276e-05	1.28963e-05	1.31649e-05
o2[p] <=> o2[c]	-0.010324	-0.0206479	-0.0309719	-0.0412958	-0.0516198	-0.0619437	-0.0722677	-0.0825916	-0.0929156	-0.10324	-0.113563	-0.123887	-0.134211	-0.144535	-0.154859	-0.165183	-0.175507	-0.185831	-0.196155	-0.206479	-0.216803	-0.227127	-0.237451	-0.247775	-0.258099	-0.268423	-0.278747	-0.289071	-0.299395	-0.309719	-0.320043	-0.330366	-0.34069	-0.351014	-0.361338	-0.371662	-0.381986	-0.39231	-0.402634	-0.412958	-0.423282	-0.433606	-0.44393	-0.454254	-0.464578	-0.474902	-0.485226	-0.49555	-0.505874
o2[u] <=> o2[c]	0.0107901	0.0215801	0.0323702	0.0431602	0.0539503	0.0647404	0.0755304	0.0863205	0.0971105	0.107901	0.118691	0.129481	0.140271	0.151061	0.161851	0.172641	0.183431	0.194221	0.205011	0.215801	0.226591	0.237381	0.248171	0.258961	0.269752	0.280542	0.291332	0.302122	0.312912	0.323702	0.334492	0.345282	0.356072	0.366862	0.377652	0.388442	0.399232	0.410022	0.420812	0.431602	0.442392	0.453183	0.463973	0.474763	0.485553	0.496343	0.507133	0.517923	0.528713
h[p] + glc-D[p] <=> glc-D[c] + h[c]	0	0	0	0	0	0	0	0	0	0	0	0	0	0	0	0	0	0	0	0	0	0	0	0	0	0	0	0	0	0	0	0	0	0	0	0	0	0	0	0	0	0	0	0	0	0	0	0	0
glc-D[e] <=> glc-D[p]	0	0	0	0	0	0	0	0	0	0	0	0	0	0	0	0	0	0	0	0	0	0	0	0	0	0	0	0	0	0	0	0	0	0	0	0	0	0	0	0	0	0	0	0	0	0	0	0	0
h[p] + fru[p] -> h[c] + fru[c]	0	0	0	0	0	0	0	0	0	0	0	0	0	0	0	0	0	0	0	0	0	0	0	0	0	0	0	0	0	0	0	0	0	0	0	0	0	0	0	0	0	0	0	0	0	0	0	0	0
fru[e] <=> fru[p]	0	0	0	0	0	0	0	0	0	0	0	0	0	0	0	0	0	0	0	0	0	0	0	0	0	0	0	0	0	0	0	0	0	0	0	0	0	0	0	0	0	0	0	0	0	0	0	0	0
glu-L[p] + na1[p] -> glu-L[c] + na1[c]	0	0	0	0	0	0	0	0	0	0	0	0	0	0	0	0	0	0	0	0	0	0	0	0	0	0	0	0	0	0	0	0	0	0	0	0	0	0	0	0	0	0	0	0	0	0	0	0	0
glu-L[e] <=> glu-L[p]	0	0	0	0	0	0	0	0	0	0	0	0	0	0	0	0	0	0	0	0	0	0	0	0	0	0	0	0	0	0	0	0	0	0	0	0	0	0	0	0	0	0	0	0	0	0	0	0	0
h[p] + glu-L[p] -> h[c] + glu-L[c]	0	0	0	0	0	0	0	0	0	0	0	0	0	0	0	0	0	0	0	0	0	0	0	0	0	0	0	0	0	0	0	0	0	0	0	0	0	0	0	0	0	0	0	0	0	0	0	0	0
atp[c] + h2o[c] + hco3[p] -> adp[c] + h[c] + hco3[c] + pi[c]	0	0	0	0	0	0	0	0	0	0	0	0	0	0	0	0	0	0	0	0	0	0	0	0	0	0	0	0	0	0	0	0	0	0	0	0	0	0	0	0	0	0	0	0	0	0	0	0	0
na1[p] + hco3[p] -> hco3[c] + na1[c]	0	0	0	0	0	0	0	0	0	0	0	0	0	0	0	0	0	0	0	0	0	0	0	0	0	0	0	0	0	0	0	0	0	0	0	0	0	0	0	0	0	0	0	0	0	0	0	0	0
hco3[e] <=> hco3[p]	0	0	0	0	0	0	0	0	0	0	0	0	0	0	0	0	0	0	0	0	0	0	0	0	0	0	0	0	0	0	0	0	0	0	0	0	0	0	0	0	0	0	0	0	0	0	0	0	0
co2[e] <=> co2[p]	0.00683976	0.0136795	0.0205193	0.027359	0.0341988	0.0410385	0.0478783	0.0547181	0.0615578	0.0683976	0.0752373	0.0820771	0.0889168	0.0957566	0.102596	0.109436	0.116276	0.123116	0.129955	0.136795	0.143635	0.150475	0.157314	0.164154	0.170994	0.177834	0.184673	0.191513	0.198353	0.205193	0.212032	0.218872	0.225712	0.232552	0.239391	0.246231	0.253071	0.259911	0.26675	0.27359	0.28043	0.28727	0.29411	0.300949	0.307789	0.314629	0.321469	0.328308	0.335148
co2[c] -> co2[p]	0	0	0	0	0	0	0	0	0	0	0	0	0	0	0	0	0	0	0	0	0	0	0	0	0	0	0	0	0	0	0	0	0	0	0	0	0	0	0	0	0	0	0	0	0	0	0	0	0
3 h[c] + h2o[c] + nadph[c] + pq[p] + co2[p] -> nadp[c] + hco3[c] + 3 h[p] + pqh2[p]	0	0	0	0	0	0	0	0	0	0	0	0	0	0	0	0	0	0	0	0	0	0	0	0	0	0	0	0	0	0	0	0	0	0	0	0	0	0	0	0	0	0	0	0	0	0	0	0	0
3 h[c] + h2o[c] + nadph[c] + pq[u] + co2[p] -> nadp[c] + hco3[c] +3 h[u] + pqh2[u]	0.00683976	0.0136795	0.0205193	0.027359	0.0341988	0.0410385	0.0478783	0.0547181	0.0615578	0.0683976	0.0752373	0.0820771	0.0889168	0.0957566	0.102596	0.109436	0.116276	0.123116	0.129955	0.136795	0.143635	0.150475	0.157314	0.164154	0.170994	0.177834	0.184673	0.191513	0.198353	0.205193	0.212032	0.218872	0.225712	0.232552	0.239391	0.246231	0.253071	0.259911	0.26675	0.27359	0.28043	0.28727	0.29411	0.300949	0.307789	0.314629	0.321469	0.328308	0.335148
atp[c] + h2o[c] + ala-L[p] -> adp[c] + h[c] + pi[c] + ala-L[c]	0	0	0	0	0	0	0	0	0	0	0	0	0	0	0	0	0	0	0	0	0	0	0	0	0	0	0	0	0	0	0	0	0	0	0	0	0	0	0	0	0	0	0	0	0	0	0	0	0
ala-L[e] <=> ala-L[p]	0	0	0	0	0	0	0	0	0	0	0	0	0	0	0	0	0	0	0	0	0	0	0	0	0	0	0	0	0	0	0	0	0	0	0	0	0	0	0	0	0	0	0	0	0	0	0	0	0
atp[c] + h2o[c] + arg-L[p] -> adp[c] + h[c] + pi[c] + arg-L[c]	1.0203e-13	1.0203e-13	1.0203e-13	1.0203e-13	1.0203e-13	1.0203e-13	1.0203e-13	1.0203e-13	1.0203e-13	1.0203e-13	1.0203e-13	1.0203e-13	1.0203e-13	1.0203e-13	1.0203e-13	1.0203e-13	1.0203e-13	1.0203e-13	1.0203e-13	1.0203e-13	1.0203e-13	1.0203e-13	1.0203e-13	1.0203e-13	1.0203e-13	1.0203e-13	1.0203e-13	1.0203e-13	1.0203e-13	1.0203e-13	1.0203e-13	1.0203e-13	1.0203e-13	1.0203e-13	1.0203e-13	1.0203e-13	1.0203e-13	1.0203e-13	1.0203e-13	1.0203e-13	1.0203e-13	1.0203e-13	1.0203e-13	1.0203e-13	1.0203e-13	1.0203e-13	1.0203e-13	1.0203e-13	1.0203e-13
arg-L[e] <=> arg-L[p]	0	0	0	0	0	0	0	0	0	0	0	0	0	0	0	0	0	0	0	0	0	0	0	0	0	0	0	0	0	0	0	0	0	0	0	0	0	0	0	0	0	0	0	0	0	0	0	0	0
atp[c] + h2o[c] + gly[p] -> adp[c] + h[c] + pi[c] + gly[c]	0	0	0	0	0	0	0	0	0	0	0	0	0	0	0	0	0	0	0	0	0	0	0	0	0	0	0	0	0	0	0	0	0	0	0	0	0	0	0	0	0	0	0	0	0	0	0	0	0
gly[e] <=> gly[p]	0	0	0	0	0	0	0	0	0	0	0	0	0	0	0	0	0	0	0	0	0	0	0	0	0	0	0	0	0	0	0	0	0	0	0	0	0	0	0	0	0	0	0	0	0	0	0	0	0
atp[c] + h2o[c] + gln-L[p] -> adp[c] + h[c] + pi[c] + gln-L[c]	0	0	0	0	0	0	0	0	0	0	0	0	0	0	0	0	0	0	0	0	0	0	0	0	0	0	0	0	0	0	0	0	0	0	0	0	0	0	0	0	0	0	0	0	0	0	0	0	0
gln-L[e] <=> gln-L[p]	0	0	0	0	0	0	0	0	0	0	0	0	0	0	0	0	0	0	0	0	0	0	0	0	0	0	0	0	0	0	0	0	0	0	0	0	0	0	0	0	0	0	0	0	0	0	0	0	0
atp[c] + h2o[c] + his-L[p] -> adp[c] + h[c] + pi[c] + his-L[c]	1.30528e-12	1.30528e-12	1.30528e-12	1.30528e-12	1.30528e-12	1.30528e-12	1.30528e-12	1.30528e-12	1.30528e-12	1.30528e-12	1.30528e-12	1.30528e-12	1.30528e-12	1.30528e-12	1.30528e-12	1.30528e-12	1.30528e-12	1.30528e-12	1.30528e-12	1.30528e-12	1.30528e-12	1.30528e-12	1.30528e-12	1.30528e-12	1.30528e-12	1.30528e-12	1.30528e-12	1.30528e-12	1.30528e-12	1.30528e-12	1.30528e-12	1.30528e-12	1.30528e-12	1.30528e-12	1.30528e-12	1.30528e-12	1.30528e-12	1.30528e-12	1.30528e-12	1.30528e-12	1.30528e-12	1.30528e-12	1.30528e-12	1.30528e-12	1.30528e-12	1.30528e-12	1.30528e-12	1.30528e-12	1.30528e-12
his-L[e] <=> his-L[p]	1.01136e-12	1.01136e-12	1.01136e-12	1.01136e-12	1.01136e-12	1.01136e-12	1.01136e-12	1.01136e-12	1.01136e-12	1.01136e-12	1.01136e-12	1.01136e-12	1.01136e-12	1.01136e-12	1.01136e-12	1.01136e-12	1.01136e-12	1.01136e-12	1.01136e-12	1.01136e-12	1.01136e-12	1.01136e-12	1.01136e-12	1.01136e-12	1.01136e-12	1.01136e-12	1.01136e-12	1.01136e-12	1.01136e-12	1.01136e-12	1.01136e-12	1.01136e-12	1.01136e-12	1.01136e-12	1.01136e-12	1.01136e-12	1.01136e-12	1.01136e-12	1.01136e-12	1.01136e-12	1.01136e-12	1.01136e-12	1.01136e-12	1.01136e-12	1.01136e-12	1.01136e-12	1.01136e-12	1.01136e-12	1.01136e-12
atp[c] + h2o[c] + leu-L[p] -> adp[c] + h[c] + pi[c] + leu-L[c]	0	0	0	0	0	0	0	0	0	0	0	0	0	0	0	0	0	0	0	0	0	0	0	0	0	0	0	0	0	0	0	0	0	0	0	0	0	0	0	0	0	0	0	0	0	0	0	0	0
leu-L[e] <=> leu-L[p]	0	0	0	0	0	0	0	0	0	0	0	0	0	0	0	0	0	0	0	0	0	0	0	0	0	0	0	0	0	0	0	0	0	0	0	0	0	0	0	0	0	0	0	0	0	0	0	0	0
atp[c] + h2o[c] + lys-L[p] -> adp[c] + h[c] + pi[c] + lys-L[c]	1.83129e-10	1.83129e-10	1.83129e-10	1.83129e-10	1.83129e-10	1.83129e-10	1.83129e-10	1.83129e-10	1.83129e-10	1.83129e-10	1.83129e-10	1.83129e-10	1.83129e-10	1.83129e-10	1.83129e-10	1.83129e-10	1.83129e-10	1.83129e-10	1.83129e-10	1.83129e-10	1.83129e-10	1.83129e-10	1.83129e-10	1.83129e-10	1.83129e-10	1.83129e-10	1.83129e-10	1.83129e-10	1.83129e-10	1.83129e-10	1.83129e-10	1.83129e-10	1.83129e-10	1.83129e-10	1.83129e-10	1.83129e-10	1.83129e-10	1.83129e-10	1.83129e-10	1.83129e-10	1.83129e-10	1.83129e-10	1.83129e-10	1.83129e-10	1.83129e-10	1.83129e-10	1.83129e-10	1.83129e-10	1.83129e-10
lys-L[e] <=> lys-L[p]	1.83129e-10	1.83129e-10	1.83129e-10	1.83129e-10	1.83129e-10	1.83129e-10	1.83129e-10	1.83129e-10	1.83129e-10	1.83129e-10	1.83129e-10	1.83129e-10	1.83129e-10	1.83129e-10	1.83129e-10	1.83129e-10	1.83129e-10	1.83129e-10	1.83129e-10	1.83129e-10	1.83129e-10	1.83129e-10	1.83129e-10	1.83129e-10	1.83129e-10	1.83129e-10	1.83129e-10	1.83129e-10	1.83129e-10	1.83129e-10	1.83129e-10	1.83129e-10	1.83129e-10	1.83129e-10	1.83129e-10	1.83129e-10	1.83129e-10	1.83129e-10	1.83129e-10	1.83129e-10	1.83129e-10	1.83129e-10	1.83129e-10	1.83129e-10	1.83129e-10	1.83129e-10	1.83129e-10	1.83129e-10	1.83129e-10
atp[c] + h2o[c] + pro-L[p] -> adp[c] + h[c] + pi[c] + pro-L[c]	1.98871e-10	1.98871e-10	1.98871e-10	1.98871e-10	1.98871e-10	1.98871e-10	1.98871e-10	1.98871e-10	1.98871e-10	1.98871e-10	1.98871e-10	1.98871e-10	1.98871e-10	1.98871e-10	1.98871e-10	1.98871e-10	1.98871e-10	1.98871e-10	1.98871e-10	1.98871e-10	1.98871e-10	1.98871e-10	1.98871e-10	1.98871e-10	1.98871e-10	1.98871e-10	1.98871e-10	1.98871e-10	1.98871e-10	1.98871e-10	1.98871e-10	1.98871e-10	1.98871e-10	1.98871e-10	1.98871e-10	1.98871e-10	1.98871e-10	1.98871e-10	1.98871e-10	1.98871e-10	1.98871e-10	1.98871e-10	1.98871e-10	1.98871e-10	1.98871e-10	1.98871e-10	1.98871e-10	1.98871e-10	1.98871e-10
pro-L[e] <=> pro-L[p]	1.98871e-10	1.98871e-10	1.98871e-10	1.98871e-10	1.98871e-10	1.98871e-10	1.98871e-10	1.98871e-10	1.98871e-10	1.98871e-10	1.98871e-10	1.98871e-10	1.98871e-10	1.98871e-10	1.98871e-10	1.98871e-10	1.98871e-10	1.98871e-10	1.98871e-10	1.98871e-10	1.98871e-10	1.98871e-10	1.98871e-10	1.98871e-10	1.98871e-10	1.98871e-10	1.98871e-10	1.98871e-10	1.98871e-10	1.98871e-10	1.98871e-10	1.98871e-10	1.98871e-10	1.98871e-10	1.98871e-10	1.98871e-10	1.98871e-10	1.98871e-10	1.98871e-10	1.98871e-10	1.98871e-10	1.98871e-10	1.98871e-10	1.98871e-10	1.98871e-10	1.98871e-10	1.98871e-10	1.98871e-10	1.98871e-10
atp[c] + h2o[c] + ser-L[p] -> adp[c] + h[c] + pi[c] + ser-L[c]	0	0	0	0	0	0	0	0	0	0	0	0	0	0	0	0	0	0	0	0	0	0	0	0	0	0	0	0	0	0	0	0	0	0	0	0	0	0	0	0	0	0	0	0	0	0	0	0	0
ser-L[e] <=> ser-L[p]	-7.99361e-15	-7.99361e-15	-7.99361e-15	-7.99361e-15	-7.99361e-15	-7.99361e-15	-7.99361e-15	-7.99361e-15	-7.99361e-15	-7.99361e-15	-7.99361e-15	-7.99361e-15	-7.99361e-15	-7.99361e-15	-7.99361e-15	-7.99361e-15	-7.99361e-15	-7.99361e-15	-7.99361e-15	-7.99361e-15	-7.99361e-15	-7.99361e-15	-7.99361e-15	-7.99361e-15	-7.99361e-15	-7.99361e-15	-7.99361e-15	-7.99361e-15	-7.99361e-15	-7.99361e-15	-7.99361e-15	-7.99361e-15	-7.99361e-15	-7.99361e-15	-7.99361e-15	-7.99361e-15	-7.99361e-15	-7.99361e-15	-7.99361e-15	-7.99361e-15	-7.99361e-15	-7.99361e-15	-7.99361e-15	-7.99361e-15	-7.99361e-15	-7.99361e-15	-7.99361e-15	-7.99361e-15	-7.99361e-15
atp[c] + h2o[c] + no3[p] -> adp[c] + h[c] + pi[c] + no3[c]	0.00147258	0.00294517	0.00441775	0.00589033	0.00736291	0.0088355	0.0103081	0.0117807	0.0132532	0.0147258	0.0161984	0.017671	0.0191436	0.0206162	0.0220887	0.0235613	0.0250339	0.0265065	0.0279791	0.0294517	0.0309242	0.0323968	0.0338694	0.035342	0.0368146	0.0382872	0.0397597	0.0412323	0.0427049	0.0441775	0.0456501	0.0471226	0.0485952	0.0500678	0.0515404	0.053013	0.0544856	0.0559581	0.0574307	0.0589033	0.0603759	0.0618485	0.0633211	0.0647936	0.0662662	0.0677388	0.0692114	0.070684	0.0721566
no3[e] <=> no3[p]	0.00147258	0.00294517	0.00441775	0.00589033	0.00736291	0.0088355	0.0103081	0.0117807	0.0132532	0.0147258	0.0161984	0.017671	0.0191436	0.0206162	0.0220887	0.0235613	0.0250339	0.0265065	0.0279791	0.0294517	0.0309242	0.0323968	0.0338694	0.035342	0.0368146	0.0382872	0.0397597	0.0412323	0.0427049	0.0441775	0.0456501	0.0471226	0.0485952	0.0500678	0.0515404	0.053013	0.0544856	0.0559581	0.0574307	0.0589033	0.0603759	0.0618485	0.0633211	0.0647936	0.0662662	0.0677388	0.0692114	0.070684	0.0721566
atp[c] + h2o[c] + urea[p] -> adp[c] + h[c] + pi[c] + urea[c]	-9.07185e-28	-9.07185e-28	-9.07185e-28	-9.07185e-28	-9.07185e-28	-9.07185e-28	-9.07185e-28	-9.07185e-28	-9.07185e-28	-9.07185e-28	-9.07185e-28	-9.07185e-28	-9.07185e-28	-9.07185e-28	-9.07185e-28	-9.07185e-28	-9.07185e-28	-9.07185e-28	-9.07185e-28	-9.07185e-28	-9.07185e-28	-9.07185e-28	-9.07185e-28	-9.07185e-28	-9.07185e-28	-9.07185e-28	-9.07185e-28	-9.07185e-28	-9.07185e-28	-9.07185e-28	-9.07185e-28	-9.07185e-28	-9.07185e-28	-9.07185e-28	-9.07185e-28	-9.07185e-28	-9.07185e-28	-9.07185e-28	-9.07185e-28	-9.07185e-28	-9.07185e-28	-9.07185e-28	-9.07185e-28	-9.07185e-28	-9.07185e-28	-9.07185e-28	-9.07185e-28	-9.07185e-28	-9.07185e-28
urea[e] <=> urea[p]	-9.07185e-28	-9.07185e-28	-9.07185e-28	-9.07185e-28	-9.07185e-28	-9.07185e-28	-9.07185e-28	-9.07185e-28	-9.07185e-28	-9.07185e-28	-9.07185e-28	-9.07185e-28	-9.07185e-28	-9.07185e-28	-9.07185e-28	-9.07185e-28	-9.07185e-28	-9.07185e-28	-9.07185e-28	-9.07185e-28	-9.07185e-28	-9.07185e-28	-9.07185e-28	-9.07185e-28	-9.07185e-28	-9.07185e-28	-9.07185e-28	-9.07185e-28	-9.07185e-28	-9.07185e-28	-9.07185e-28	-9.07185e-28	-9.07185e-28	-9.07185e-28	-9.07185e-28	-9.07185e-28	-9.07185e-28	-9.07185e-28	-9.07185e-28	-9.07185e-28	-9.07185e-28	-9.07185e-28	-9.07185e-28	-9.07185e-28	-9.07185e-28	-9.07185e-28	-9.07185e-28	-9.07185e-28	-9.07185e-28
h[p] + nh4[p] -> h[c] + nh4[c]	0	0	0	0	0	0	0	0	0	0	0	0	0	0	0	0	0	0	0	0	0	0	0	0	0	0	0	0	0	0	0	0	0	0	0	0	0	0	0	0	0	0	0	0	0	0	0	0	0
nh4[e] <=> nh4[p]	0	0	0	0	0	0	0	0	0	0	0	0	0	0	0	0	0	0	0	0	0	0	0	0	0	0	0	0	0	0	0	0	0	0	0	0	0	0	0	0	0	0	0	0	0	0	0	0	0
h[p] + k[p] -> h[c] + k[c]	2.7645e-05	5.52899e-05	8.29348e-05	0.00011058	0.000138225	0.00016587	0.000193515	0.00022116	0.000248804	0.000276449	0.000304094	0.000331739	0.000359384	0.000387029	0.000414674	0.000442319	0.000469964	0.000497609	0.000525254	0.000552899	0.000580544	0.000608189	0.000635834	0.000663478	0.000691123	0.000718768	0.000746413	0.000774058	0.000801703	0.000829348	0.000856993	0.000884638	0.000912283	0.000939928	0.000967573	0.000995218	0.00102286	0.00105051	0.00107815	0.0011058	0.00113344	0.00116109	0.00118873	0.00121638	0.00124402	0.00127167	0.00129931	0.00132696	0.0013546
k[e] <=> k[p]	2.7645e-05	5.52899e-05	8.29348e-05	0.00011058	0.000138225	0.00016587	0.000193515	0.00022116	0.000248804	0.000276449	0.000304094	0.000331739	0.000359384	0.000387029	0.000414674	0.000442319	0.000469964	0.000497609	0.000525254	0.000552899	0.000580544	0.000608189	0.000635834	0.000663478	0.000691123	0.000718768	0.000746413	0.000774058	0.000801703	0.000829348	0.000856993	0.000884638	0.000912283	0.000939928	0.000967573	0.000995218	0.00102286	0.00105051	0.00107815	0.0011058	0.00113344	0.00116109	0.00118873	0.00121638	0.00124402	0.00127167	0.00129931	0.00132696	0.0013546
atp[c] + h2o[c] + so4[p] -> adp[c] + h[c] + pi[c] + so4[c]	3.09784e-05	6.19569e-05	9.29354e-05	0.000123914	0.000154892	0.000185871	0.000216849	0.000247828	0.000278806	0.000309785	0.000340763	0.000371742	0.00040272	0.000433699	0.000464677	0.000495656	0.000526634	0.000557613	0.000588591	0.00061957	0.000650548	0.000681527	0.000712505	0.000743484	0.000774462	0.000805441	0.000836419	0.000867398	0.000898376	0.000929355	0.000960333	0.000991312	0.00102229	0.00105327	0.00108425	0.00111523	0.0011462	0.00117718	0.00120816	0.00123914	0.00127012	0.0013011	0.00133208	0.00136305	0.00139403	0.00142501	0.00145599	0.00148697	0.00151795
so4[e] <=> so4[p]	3.09784e-05	6.19569e-05	9.29354e-05	0.000123914	0.000154892	0.000185871	0.000216849	0.000247828	0.000278806	0.000309785	0.000340763	0.000371742	0.00040272	0.000433699	0.000464677	0.000495656	0.000526634	0.000557613	0.000588591	0.00061957	0.000650548	0.000681527	0.000712505	0.000743484	0.000774462	0.000805441	0.000836419	0.000867398	0.000898376	0.000929355	0.000960333	0.000991312	0.00102229	0.00105327	0.00108425	0.00111523	0.0011462	0.00117718	0.00120816	0.00123914	0.00127012	0.0013011	0.00133208	0.00136305	0.00139403	0.00142501	0.00145599	0.00148697	0.00151795
atp[c] + h2o[c] + pi[p] -> adp[c] + h[c] + 2 pi[c]	0.000112681	0.000225362	0.000338043	0.000450724	0.000563405	0.000676086	0.000788767	0.000901448	0.00101413	0.00112681	0.00123949	0.00135217	0.00146485	0.00157753	0.00169021	0.00180289	0.00191558	0.00202826	0.00214094	0.00225362	0.0023663	0.00247898	0.00259166	0.00270434	0.00281702	0.0029297	0.00304239	0.00315507	0.00326775	0.00338043	0.00349311	0.00360579	0.00371847	0.00383115	0.00394383	0.00405651	0.00416919	0.00428188	0.00439456	0.00450724	0.00461992	0.0047326	0.00484528	0.00495796	0.00507064	0.00518332	0.005296	0.00540868	0.00552137
pi[e] <=> pi[p]	0.000112681	0.000225362	0.000338043	0.000450724	0.000563405	0.000676086	0.000788767	0.000901448	0.00101413	0.00112681	0.00123949	0.00135217	0.00146485	0.00157753	0.00169021	0.00180289	0.00191558	0.00202826	0.00214094	0.00225362	0.0023663	0.00247898	0.00259166	0.00270434	0.00281702	0.0029297	0.00304239	0.00315507	0.00326775	0.00338043	0.00349311	0.00360579	0.00371847	0.00383115	0.00394383	0.00405651	0.00416919	0.00428188	0.00439456	0.00450724	0.00461992	0.0047326	0.00484528	0.00495796	0.00507064	0.00518332	0.005296	0.00540868	0.00552137
atp[c] + h2o[c] + mobd[p] -> adp[c] + h[c] + pi[c] + mobd[c]	4.94946e-07	9.89891e-07	1.48484e-06	1.97978e-06	2.47473e-06	2.96967e-06	3.46462e-06	3.95957e-06	4.45451e-06	4.94946e-06	5.4444e-06	5.93935e-06	6.43429e-06	6.92924e-06	7.42418e-06	7.91913e-06	8.41408e-06	8.90902e-06	9.40397e-06	9.89891e-06	1.03939e-05	1.08888e-05	1.13837e-05	1.18787e-05	1.23736e-05	1.28686e-05	1.33635e-05	1.38585e-05	1.43534e-05	1.48484e-05	1.53433e-05	1.58383e-05	1.63332e-05	1.68282e-05	1.73231e-05	1.7818e-05	1.8313e-05	1.88079e-05	1.93029e-05	1.97978e-05	2.02928e-05	2.07877e-05	2.12827e-05	2.17776e-05	2.22726e-05	2.27675e-05	2.32624e-05	2.37574e-05	2.42523e-05
mobd[e] <=> mobd[p]	4.94946e-07	9.89891e-07	1.48484e-06	1.97978e-06	2.47473e-06	2.96967e-06	3.46462e-06	3.95957e-06	4.45451e-06	4.94946e-06	5.4444e-06	5.93935e-06	6.43429e-06	6.92924e-06	7.42418e-06	7.91913e-06	8.41408e-06	8.90902e-06	9.40397e-06	9.89891e-06	1.03939e-05	1.08888e-05	1.13837e-05	1.18787e-05	1.23736e-05	1.28686e-05	1.33635e-05	1.38585e-05	1.43534e-05	1.48484e-05	1.53433e-05	1.58383e-05	1.63332e-05	1.68282e-05	1.73231e-05	1.7818e-05	1.8313e-05	1.88079e-05	1.93029e-05	1.97978e-05	2.02928e-05	2.07877e-05	2.12827e-05	2.17776e-05	2.22726e-05	2.27675e-05	2.32624e-05	2.37574e-05	2.42523e-05
atp[c] + h2o[c] + fe3[p] -> adp[c] + h[c] + pi[c] + fe3[c]	1.11364e-06	2.22728e-06	3.34092e-06	4.45456e-06	5.5682e-06	6.68184e-06	7.79548e-06	8.90912e-06	1.00228e-05	1.11364e-05	1.225e-05	1.33637e-05	1.44773e-05	1.5591e-05	1.67046e-05	1.78182e-05	1.89319e-05	2.00455e-05	2.11592e-05	2.22728e-05	2.33864e-05	2.45001e-05	2.56137e-05	2.67274e-05	2.7841e-05	2.89546e-05	3.00683e-05	3.11819e-05	3.22956e-05	3.34092e-05	3.45228e-05	3.56365e-05	3.67501e-05	3.78638e-05	3.89774e-05	4.0091e-05	4.12047e-05	4.23183e-05	4.3432e-05	4.45456e-05	4.56592e-05	4.67729e-05	4.78865e-05	4.90002e-05	5.01138e-05	5.12274e-05	5.23411e-05	5.34547e-05	5.45684e-05
fe3[e] <=> fe3[p]	1.11364e-06	2.22728e-06	3.34092e-06	4.45456e-06	5.5682e-06	6.68184e-06	7.79548e-06	8.90912e-06	1.00228e-05	1.11364e-05	1.225e-05	1.33637e-05	1.44773e-05	1.5591e-05	1.67046e-05	1.78182e-05	1.89319e-05	2.00455e-05	2.11592e-05	2.22728e-05	2.33864e-05	2.45001e-05	2.56137e-05	2.67274e-05	2.7841e-05	2.89546e-05	3.00683e-05	3.11819e-05	3.22956e-05	3.34092e-05	3.45228e-05	3.56365e-05	3.67501e-05	3.78638e-05	3.89774e-05	4.0091e-05	4.12047e-05	4.23183e-05	4.3432e-05	4.45456e-05	4.56592e-05	4.67729e-05	4.78865e-05	4.90002e-05	5.01138e-05	5.12274e-05	5.23411e-05	5.34547e-05	5.45684e-05
atp[c] + h2o[c] + fe2[p] -> adp[c] + h[c] + pi[c] + fe2[c]	1.223e-06	2.446e-06	3.669e-06	4.892e-06	6.115e-06	7.338e-06	8.561e-06	9.784e-06	1.1007e-05	1.223e-05	1.3453e-05	1.4676e-05	1.5899e-05	1.7122e-05	1.8345e-05	1.9568e-05	2.0791e-05	2.2014e-05	2.3237e-05	2.446e-05	2.5683e-05	2.6906e-05	2.8129e-05	2.9352e-05	3.0575e-05	3.1798e-05	3.3021e-05	3.4244e-05	3.5467e-05	3.669e-05	3.7913e-05	3.9136e-05	4.0359e-05	4.1582e-05	4.2805e-05	4.4028e-05	4.5251e-05	4.6474e-05	4.7697e-05	4.892e-05	5.0143e-05	5.1366e-05	5.2589e-05	5.3812e-05	5.5035e-05	5.6258e-05	5.7481e-05	5.8704e-05	5.9927e-05
fe2[e] <=> fe2[p]	1.223e-06	2.446e-06	3.669e-06	4.892e-06	6.115e-06	7.338e-06	8.561e-06	9.78399e-06	1.1007e-05	1.223e-05	1.3453e-05	1.4676e-05	1.5899e-05	1.7122e-05	1.8345e-05	1.9568e-05	2.0791e-05	2.2014e-05	2.3237e-05	2.446e-05	2.5683e-05	2.6906e-05	2.8129e-05	2.9352e-05	3.0575e-05	3.1798e-05	3.3021e-05	3.4244e-05	3.5467e-05	3.669e-05	3.7913e-05	3.9136e-05	4.0359e-05	4.1582e-05	4.2805e-05	4.4028e-05	4.5251e-05	4.6474e-05	4.7697e-05	4.892e-05	5.0143e-05	5.1366e-05	5.2589e-05	5.3812e-05	5.5035e-05	5.6258e-05	5.7481e-05	5.8704e-05	5.9927e-05
h[p] + na1[c] -> h[c] + na1[p]	-6.18744e-07	-1.23749e-06	-1.85623e-06	-2.47497e-06	-3.09372e-06	-3.71246e-06	-4.3312e-06	-4.94995e-06	-5.56869e-06	-6.18743e-06	-6.80618e-06	-7.42492e-06	-8.04366e-06	-8.66241e-06	-9.28115e-06	-9.89989e-06	-1.05186e-05	-1.11374e-05	-1.17561e-05	-1.23749e-05	-1.29936e-05	-1.36124e-05	-1.42311e-05	-1.48498e-05	-1.54686e-05	-1.60873e-05	-1.67061e-05	-1.73248e-05	-1.79436e-05	-1.85623e-05	-1.9181e-05	-1.97998e-05	-2.04185e-05	-2.10373e-05	-2.1656e-05	-2.22748e-05	-2.28935e-05	-2.35122e-05	-2.4131e-05	-2.47497e-05	-2.53685e-05	-2.59872e-05	-2.6606e-05	-2.72247e-05	-2.78435e-05	-2.84622e-05	-2.90809e-05	-2.96997e-05	-3.03184e-05
na1[e] <=> na1[p]	6.18744e-07	1.23749e-06	1.85623e-06	2.47497e-06	3.09372e-06	3.71246e-06	4.3312e-06	4.94995e-06	5.56869e-06	6.18743e-06	6.80618e-06	7.42492e-06	8.04366e-06	8.66241e-06	9.28115e-06	9.89989e-06	1.05186e-05	1.11374e-05	1.17561e-05	1.23749e-05	1.29936e-05	1.36124e-05	1.42311e-05	1.48498e-05	1.54686e-05	1.60873e-05	1.67061e-05	1.73248e-05	1.79436e-05	1.85623e-05	1.9181e-05	1.97998e-05	2.04185e-05	2.10373e-05	2.1656e-05	2.22748e-05	2.28935e-05	2.35122e-05	2.4131e-05	2.47497e-05	2.53685e-05	2.59872e-05	2.6606e-05	2.72247e-05	2.78435e-05	2.84622e-05	2.90809e-05	2.96997e-05	3.03184e-05
h[p] + mn2[p] -> h[c] + mn2[c]	4.94897e-07	9.89793e-07	1.48469e-06	1.97959e-06	2.47448e-06	2.96938e-06	3.46428e-06	3.95917e-06	4.45407e-06	4.94897e-06	5.44386e-06	5.93876e-06	6.43366e-06	6.92855e-06	7.42345e-06	7.91835e-06	8.41324e-06	8.90814e-06	9.40304e-06	9.89793e-06	1.03928e-05	1.08877e-05	1.13826e-05	1.18775e-05	1.23724e-05	1.28673e-05	1.33622e-05	1.38571e-05	1.4352e-05	1.48469e-05	1.53418e-05	1.58367e-05	1.63316e-05	1.68265e-05	1.73214e-05	1.78163e-05	1.83112e-05	1.88061e-05	1.9301e-05	1.97959e-05	2.02908e-05	2.07857e-05	2.12806e-05	2.17755e-05	2.22703e-05	2.27652e-05	2.32601e-05	2.3755e-05	2.42499e-05
mn2[e] <=> mn2[p]	4.94897e-07	9.89793e-07	1.48469e-06	1.97959e-06	2.47448e-06	2.96938e-06	3.46428e-06	3.95917e-06	4.45407e-06	4.94897e-06	5.44386e-06	5.93876e-06	6.43366e-06	6.92855e-06	7.42345e-06	7.91835e-06	8.41324e-06	8.90814e-06	9.40304e-06	9.89793e-06	1.03928e-05	1.08877e-05	1.13826e-05	1.18775e-05	1.23724e-05	1.28673e-05	1.33622e-05	1.38571e-05	1.4352e-05	1.48469e-05	1.53418e-05	1.58367e-05	1.63316e-05	1.68265e-05	1.73214e-05	1.78163e-05	1.83112e-05	1.88061e-05	1.9301e-05	1.97959e-05	2.02908e-05	2.07857e-05	2.12806e-05	2.17755e-05	2.22703e-05	2.27652e-05	2.32601e-05	2.3755e-05	2.42499e-05
mg2[e] <=> mg2[p]	4.6997e-06	9.39938e-06	1.40991e-05	1.87988e-05	2.34984e-05	2.81981e-05	3.28978e-05	3.75975e-05	4.22972e-05	4.69969e-05	5.16966e-05	5.63963e-05	6.1096e-05	6.57956e-05	7.04953e-05	7.5195e-05	7.98947e-05	8.45944e-05	8.92941e-05	9.39938e-05	9.86935e-05	0.000103393	0.000108093	0.000112793	0.000117492	0.000122192	0.000126892	0.000131591	0.000136291	0.000140991	0.00014569	0.00015039	0.00015509	0.000159789	0.000164489	0.000169189	0.000173888	0.000178588	0.000183288	0.000187988	0.000192687	0.000197387	0.000202087	0.000206786	0.000211486	0.000216186	0.000220885	0.000225585	0.000230285
atp[c] + h2o[c] + mg2[p] -> adp[c] + h[c] + pi[c] + mg2[c]	4.6997e-06	9.39938e-06	1.40991e-05	1.87988e-05	2.34984e-05	2.81981e-05	3.28978e-05	3.75975e-05	4.22972e-05	4.69969e-05	5.16966e-05	5.63963e-05	6.1096e-05	6.57956e-05	7.04953e-05	7.5195e-05	7.98947e-05	8.45944e-05	8.92941e-05	9.39938e-05	9.86935e-05	0.000103393	0.000108093	0.000112793	0.000117492	0.000122192	0.000126892	0.000131591	0.000136291	0.000140991	0.00014569	0.00015039	0.00015509	0.000159789	0.000164489	0.000169189	0.000173888	0.000178588	0.000183288	0.000187988	0.000192687	0.000197387	0.000202087	0.000206786	0.000211486	0.000216186	0.000220885	0.000225585	0.000230285
o2[e] <=> o2[p]	-0.010324	-0.0206479	-0.0309719	-0.0412958	-0.0516198	-0.0619437	-0.0722677	-0.0825916	-0.0929156	-0.10324	-0.113563	-0.123887	-0.134211	-0.144535	-0.154859	-0.165183	-0.175507	-0.185831	-0.196155	-0.206479	-0.216803	-0.227127	-0.237451	-0.247775	-0.258099	-0.268423	-0.278747	-0.289071	-0.299395	-0.309719	-0.320043	-0.330366	-0.34069	-0.351014	-0.361338	-0.371662	-0.381986	-0.39231	-0.402634	-0.412958	-0.423282	-0.433606	-0.44393	-0.454254	-0.464578	-0.474902	-0.485226	-0.49555	-0.505874
h2o[e] <=> h2o[p]	0.00447626	0.00895253	0.0134288	0.0179051	0.0223813	0.0268576	0.0313338	0.0358101	0.0402864	0.0447626	0.0492389	0.0537152	0.0581914	0.0626677	0.067144	0.0716202	0.0760965	0.0805727	0.085049	0.0895253	0.0940015	0.0984778	0.102954	0.10743	0.111907	0.116383	0.120859	0.125335	0.129812	0.134288	0.138764	0.14324	0.147717	0.152193	0.156669	0.161145	0.165622	0.170098	0.174574	0.179051	0.183527	0.188003	0.192479	0.196956	0.201432	0.205908	0.210384	0.214861	0.219337
h2o[p] <=> h2o[c]	0.00447626	0.00895253	0.0134288	0.0179051	0.0223813	0.0268576	0.0313338	0.0358101	0.0402864	0.0447626	0.0492389	0.0537152	0.0581914	0.0626677	0.067144	0.0716202	0.0760965	0.0805727	0.085049	0.0895253	0.0940015	0.0984778	0.102954	0.10743	0.111907	0.116383	0.120859	0.125335	0.129812	0.134288	0.138764	0.14324	0.147717	0.152193	0.156669	0.161145	0.165622	0.170098	0.174574	0.179051	0.183527	0.188003	0.192479	0.196956	0.201432	0.205908	0.210384	0.214861	0.219337
h2o[u] <=> h2o[c]	-0.0215801	-0.0431602	-0.0647404	-0.0863205	-0.107901	-0.129481	-0.151061	-0.172641	-0.194221	-0.215801	-0.237381	-0.258961	-0.280542	-0.302122	-0.323702	-0.345282	-0.366862	-0.388442	-0.410022	-0.431602	-0.453183	-0.474763	-0.496343	-0.517923	-0.539503	-0.561083	-0.582663	-0.604243	-0.625824	-0.647404	-0.668984	-0.690564	-0.712144	-0.733724	-0.755304	-0.776884	-0.798465	-0.820045	-0.841625	-0.863205	-0.884785	-0.906365	-0.927945	-0.949525	-0.971105	-0.992686	-1.01427	-1.03585	-1.05743
atp[c] + h2o[c] + ptrc[p] -> adp[c] + h[c] + pi[c] + ptrc[c]	0	0	0	0	0	0	0	0	0	0	0	0	0	0	0	0	0	0	0	0	0	0	0	0	0	0	0	0	0	0	0	0	0	0	0	0	0	0	0	0	0	0	0	0	0	0	0	0	0
h[p] + ptrc[p] -> h[c] + ptrc[c]	7.6115e-13	7.6115e-13	7.6115e-13	7.6115e-13	7.6115e-13	7.6115e-13	7.6115e-13	7.6115e-13	7.6115e-13	7.6115e-13	7.6115e-13	7.6115e-13	7.6115e-13	7.6115e-13	7.6115e-13	7.6115e-13	7.6115e-13	7.6115e-13	7.6115e-13	7.6115e-13	7.6115e-13	7.6115e-13	7.6115e-13	7.6115e-13	7.6115e-13	7.6115e-13	7.6115e-13	7.6115e-13	7.6115e-13	7.6115e-13	7.6115e-13	7.6115e-13	7.6115e-13	7.6115e-13	7.6115e-13	7.6115e-13	7.6115e-13	7.6115e-13	7.6115e-13	7.6115e-13	7.6115e-13	7.6115e-13	7.6115e-13	7.6115e-13	7.6115e-13	7.6115e-13	7.6115e-13	7.6115e-13	7.6115e-13
ptrc[e] <=> ptrc[p]	0	0	0	0	0	0	0	0	0	0	0	0	0	0	0	0	0	0	0	0	0	0	0	0	0	0	0	0	0	0	0	0	0	0	0	0	0	0	0	0	0	0	0	0	0	0	0	0	0
atp[c] + h2o[c] + spmd[p] -> adp[c] + h[c] + pi[c] + spmd[c]	0	0	0	0	0	0	0	0	0	0	0	0	0	0	0	0	0	0	0	0	0	0	0	0	0	0	0	0	0	0	0	0	0	0	0	0	0	0	0	0	0	0	0	0	0	0	0	0	0
h[p] + spmd[p] -> h[c] + spmd[c]	1.18758e-10	1.18758e-10	1.18758e-10	1.18758e-10	1.18758e-10	1.18758e-10	1.18758e-10	1.18758e-10	1.18758e-10	1.18758e-10	1.18758e-10	1.18758e-10	1.18758e-10	1.18758e-10	1.18758e-10	1.18758e-10	1.18758e-10	1.18758e-10	1.18758e-10	1.18758e-10	1.18758e-10	1.18758e-10	1.18758e-10	1.18758e-10	1.18758e-10	1.18758e-10	1.18758e-10	1.18758e-10	1.18758e-10	1.18758e-10	1.18758e-10	1.18758e-10	1.18758e-10	1.18758e-10	1.18758e-10	1.18758e-10	1.18758e-10	1.18758e-10	1.18758e-10	1.18758e-10	1.18758e-10	1.18758e-10	1.18758e-10	1.18758e-10	1.18758e-10	1.18758e-10	1.18758e-10	1.18758e-10	1.18758e-10
spmd[e] <=> spmd[p]	1.1859e-10	1.1859e-10	1.1859e-10	1.1859e-10	1.1859e-10	1.1859e-10	1.1859e-10	1.1859e-10	1.1859e-10	1.1859e-10	1.1859e-10	1.1859e-10	1.1859e-10	1.1859e-10	1.1859e-10	1.1859e-10	1.1859e-10	1.1859e-10	1.1859e-10	1.1859e-10	1.1859e-10	1.1859e-10	1.1859e-10	1.1859e-10	1.1859e-10	1.1859e-10	1.1859e-10	1.1859e-10	1.1859e-10	1.1859e-10	1.1859e-10	1.1859e-10	1.1859e-10	1.1859e-10	1.1859e-10	1.1859e-10	1.1859e-10	1.1859e-10	1.1859e-10	1.1859e-10	1.1859e-10	1.1859e-10	1.1859e-10	1.1859e-10	1.1859e-10	1.1859e-10	1.1859e-10	1.1859e-10	1.1859e-10
atp[c] + h2o[c] + cu2[p] -> adp[c] + h[c] + pi[c] + cu2[c]	4.91466e-07	9.82931e-07	1.4744e-06	1.96586e-06	2.45733e-06	2.94879e-06	3.44026e-06	3.93172e-06	4.42319e-06	4.91466e-06	5.40612e-06	5.89759e-06	6.38905e-06	6.88052e-06	7.37198e-06	7.86345e-06	8.35491e-06	8.84638e-06	9.33784e-06	9.82931e-06	1.03208e-05	1.08122e-05	1.13037e-05	1.17952e-05	1.22866e-05	1.27781e-05	1.32696e-05	1.3761e-05	1.42525e-05	1.4744e-05	1.52354e-05	1.57269e-05	1.62184e-05	1.67098e-05	1.72013e-05	1.76928e-05	1.81842e-05	1.86757e-05	1.91672e-05	1.96586e-05	2.01501e-05	2.06416e-05	2.1133e-05	2.16245e-05	2.21159e-05	2.26074e-05	2.30989e-05	2.35903e-05	2.40818e-05
cu2[e] <=> cu2[p]	4.91466e-07	9.82931e-07	1.4744e-06	1.96586e-06	2.45733e-06	2.94879e-06	3.44026e-06	3.93172e-06	4.42319e-06	4.91466e-06	5.40612e-06	5.89759e-06	6.38905e-06	6.88052e-06	7.37198e-06	7.86345e-06	8.35491e-06	8.84638e-06	9.33784e-06	9.82931e-06	1.03208e-05	1.08122e-05	1.13037e-05	1.17952e-05	1.22866e-05	1.27781e-05	1.32696e-05	1.3761e-05	1.42525e-05	1.4744e-05	1.52354e-05	1.57269e-05	1.62184e-05	1.67098e-05	1.72013e-05	1.76928e-05	1.81842e-05	1.86757e-05	1.91672e-05	1.96586e-05	2.01501e-05	2.06416e-05	2.1133e-05	2.16245e-05	2.21159e-05	2.26074e-05	2.30989e-05	2.35903e-05	2.40818e-05
atp[c] + h2o[c] + cu2[c] -> adp[c] + h[c] + pi[c] + cu2[u]	0	0	0	0	0	0	0	0	0	0	0	0	0	0	0	0	0	0	0	0	0	0	0	0	0	0	0	0	0	0	0	0	0	0	0	0	0	0	0	0	0	0	0	0	0	0	0	0	0
atp[c] + h2o[c] + zn2[p] -> adp[c] + h[c] + pi[c] + zn2[c]	4.91466e-07	9.82931e-07	1.4744e-06	1.96586e-06	2.45733e-06	2.94879e-06	3.44026e-06	3.93172e-06	4.42319e-06	4.91466e-06	5.40612e-06	5.89759e-06	6.38905e-06	6.88052e-06	7.37198e-06	7.86345e-06	8.35491e-06	8.84638e-06	9.33784e-06	9.82931e-06	1.03208e-05	1.08122e-05	1.13037e-05	1.17952e-05	1.22866e-05	1.27781e-05	1.32696e-05	1.3761e-05	1.42525e-05	1.4744e-05	1.52354e-05	1.57269e-05	1.62184e-05	1.67098e-05	1.72013e-05	1.76928e-05	1.81842e-05	1.86757e-05	1.91672e-05	1.96586e-05	2.01501e-05	2.06416e-05	2.1133e-05	2.16245e-05	2.21159e-05	2.26074e-05	2.30989e-05	2.35903e-05	2.40818e-05
zn2[e] <=> zn2[p]	4.91466e-07	9.82931e-07	1.4744e-06	1.96586e-06	2.45733e-06	2.94879e-06	3.44026e-06	3.93172e-06	4.42319e-06	4.91466e-06	5.40612e-06	5.89759e-06	6.38905e-06	6.88052e-06	7.37198e-06	7.86345e-06	8.35491e-06	8.84638e-06	9.33784e-06	9.82931e-06	1.03208e-05	1.08122e-05	1.13037e-05	1.17952e-05	1.22866e-05	1.27781e-05	1.32696e-05	1.3761e-05	1.42525e-05	1.4744e-05	1.52354e-05	1.57269e-05	1.62184e-05	1.67098e-05	1.72013e-05	1.76928e-05	1.81842e-05	1.86757e-05	1.91672e-05	1.96586e-05	2.01501e-05	2.06416e-05	2.1133e-05	2.16245e-05	2.21159e-05	2.26074e-05	2.30989e-05	2.35903e-05	2.40818e-05
atp[c] + h2o[c] + cobalt2[p] -> adp[c] + h[c] + pi[c] + cobalt2[c]	5.3138e-07	1.06276e-06	1.59414e-06	2.12552e-06	2.6569e-06	3.18828e-06	3.71966e-06	4.25105e-06	4.78243e-06	5.31381e-06	5.84519e-06	6.37657e-06	6.90795e-06	7.43933e-06	7.97071e-06	8.50209e-06	9.03347e-06	9.56485e-06	1.00962e-05	1.06276e-05	1.1159e-05	1.16904e-05	1.22218e-05	1.27531e-05	1.32845e-05	1.38159e-05	1.43473e-05	1.48787e-05	1.541e-05	1.59414e-05	1.64728e-05	1.70042e-05	1.75356e-05	1.80669e-05	1.85983e-05	1.91297e-05	1.96611e-05	2.01925e-05	2.07238e-05	2.12552e-05	2.17866e-05	2.2318e-05	2.28494e-05	2.33808e-05	2.39121e-05	2.44435e-05	2.49749e-05	2.55063e-05	2.60377e-05
cobalt2[e] <=> cobalt2[p]	5.31381e-07	1.06276e-06	1.59414e-06	2.12552e-06	2.6569e-06	3.18828e-06	3.71967e-06	4.25105e-06	4.78243e-06	5.31381e-06	5.84519e-06	6.37657e-06	6.90795e-06	7.43933e-06	7.97071e-06	8.50209e-06	9.03347e-06	9.56485e-06	1.00962e-05	1.06276e-05	1.1159e-05	1.16904e-05	1.22218e-05	1.27531e-05	1.32845e-05	1.38159e-05	1.43473e-05	1.48787e-05	1.541e-05	1.59414e-05	1.64728e-05	1.70042e-05	1.75356e-05	1.80669e-05	1.85983e-05	1.91297e-05	1.96611e-05	2.01925e-05	2.07238e-05	2.12552e-05	2.17866e-05	2.2318e-05	2.28494e-05	2.33808e-05	2.39121e-05	2.44435e-05	2.49749e-05	2.55063e-05	2.60377e-05
atp[c] + h2o[c] + ni2[p] -> adp[c] + h[c] + pi[c] + ni2[c]	0	0	0	0	0	0	0	0	0	0	0	0	0	0	0	0	0	0	0	0	0	0	0	0	0	0	0	0	0	0	0	0	0	0	0	0	0	0	0	0	0	0	0	0	0	0	0	0	0
ni2[e] <=> ni2[p]	0	0	0	0	0	0	0	0	0	0	0	0	0	0	0	0	0	0	0	0	0	0	0	0	0	0	0	0	0	0	0	0	0	0	0	0	0	0	0	0	0	0	0	0	0	0	0	0	0
atp[c] + h2o[c] + zn2[c] -> adp[c] + h[c] + pi[c] + zn2[p]	0	0	0	0	0	0	0	0	0	0	0	0	0	0	0	0	0	0	0	0	0	0	0	0	0	0	0	0	0	0	0	0	0	0	0	0	0	0	0	0	0	0	0	0	0	0	0	0	0
atp[c] + h2o[c] + cobalt2[c] -> adp[c] + h[c] + pi[c] + cobalt2[p]	-4.38451e-13	-4.38451e-13	-4.38451e-13	-4.38451e-13	-4.38451e-13	-4.38451e-13	-4.38451e-13	-4.38451e-13	-4.38451e-13	-4.38451e-13	-4.38451e-13	-4.38451e-13	-4.38451e-13	-4.38451e-13	-4.38451e-13	-4.38451e-13	-4.38451e-13	-4.38451e-13	-4.38451e-13	-4.38451e-13	-4.38451e-13	-4.38451e-13	-4.38451e-13	-4.38451e-13	-4.38451e-13	-4.38451e-13	-4.38451e-13	-4.38451e-13	-4.38451e-13	-4.38451e-13	-4.38451e-13	-4.38451e-13	-4.38451e-13	-4.38451e-13	-4.38451e-13	-4.38451e-13	-4.38451e-13	-4.38451e-13	-4.38451e-13	-4.38451e-13	-4.38451e-13	-4.38451e-13	-4.38451e-13	-4.38451e-13	-4.38451e-13	-4.38451e-13	-4.38451e-13	-4.38451e-13	-4.38451e-13
atp[c] + h2o[c] + ca2[p] -> adp[c] + h[c] + pi[c] + ca2[c]	7.37198e-07	1.4744e-06	2.21159e-06	2.94879e-06	3.68599e-06	4.42319e-06	5.16039e-06	5.89759e-06	6.63478e-06	7.37198e-06	8.10918e-06	8.84638e-06	9.58358e-06	1.03208e-05	1.1058e-05	1.17952e-05	1.25324e-05	1.32696e-05	1.40068e-05	1.4744e-05	1.54812e-05	1.62184e-05	1.69556e-05	1.76928e-05	1.843e-05	1.91672e-05	1.99044e-05	2.06416e-05	2.13788e-05	2.21159e-05	2.28531e-05	2.35903e-05	2.43275e-05	2.50647e-05	2.58019e-05	2.65391e-05	2.72763e-05	2.80135e-05	2.87507e-05	2.94879e-05	3.02251e-05	3.09623e-05	3.16995e-05	3.24367e-05	3.31739e-05	3.39111e-05	3.46483e-05	3.53855e-05	3.61227e-05
ca2[e] <=> ca2[p]	7.37198e-07	1.4744e-06	2.21159e-06	2.94879e-06	3.68599e-06	4.42319e-06	5.16039e-06	5.89759e-06	6.63478e-06	7.37198e-06	8.10918e-06	8.84638e-06	9.58358e-06	1.03208e-05	1.1058e-05	1.17952e-05	1.25324e-05	1.32696e-05	1.40068e-05	1.4744e-05	1.54812e-05	1.62184e-05	1.69556e-05	1.76928e-05	1.843e-05	1.91672e-05	1.99044e-05	2.06416e-05	2.13788e-05	2.21159e-05	2.28531e-05	2.35903e-05	2.43275e-05	2.50647e-05	2.58019e-05	2.65391e-05	2.72763e-05	2.80135e-05	2.87507e-05	2.94879e-05	3.02251e-05	3.09623e-05	3.16995e-05	3.24367e-05	3.31739e-05	3.39111e-05	3.46483e-05	3.53855e-05	3.61227e-05
h[p] + ca2[c] -> h[c] + ca2[p]	0	0	0	0	0	0	0	0	0	0	0	0	0	0	0	0	0	0	0	0	0	0	0	0	0	0	0	0	0	0	0	0	0	0	0	0	0	0	0	0	0	0	0	0	0	0	0	0	0
h[p] + ac[p] <=> h[c] + ac[c]	0	0	0	0	0	0	0	0	0	0	0	0	0	0	0	0	0	0	0	0	0	0	0	0	0	0	0	0	0	0	0	0	0	0	0	0	0	0	0	0	0	0	0	0	0	0	0	0	0
ac[e] <=> ac[p]	0	0	0	0	0	0	0	0	0	0	0	0	0	0	0	0	0	0	0	0	0	0	0	0	0	0	0	0	0	0	0	0	0	0	0	0	0	0	0	0	0	0	0	0	0	0	0	0	0
photon[e] <=> photon[p]	0.1	0.2	0.3	0.4	0.5	0.6	0.7	0.8	0.9	1	1.1	1.2	1.3	1.4	1.5	1.6	1.7	1.8	1.9	2	2.1	2.2	2.3	2.4	2.5	2.6	2.7	2.8	2.9	3	3.1	3.2	3.3	3.4	3.5	3.6	3.7	3.8	3.9	4	4.1	4.2	4.3	4.4	4.5	4.6	4.7	4.8	4.9
photon[p] <=> photon[c]	0.1	0.2	0.3	0.4	0.5	0.6	0.7	0.8	0.9	1	1.1	1.2	1.3	1.4	1.5	1.6	1.7	1.8	1.9	2	2.1	2.2	2.3	2.4	2.5	2.6	2.7	2.8	2.9	3	3.1	3.2	3.3	3.4	3.5	3.6	3.7	3.8	3.9	4	4.1	4.2	4.3	4.4	4.5	4.6	4.7	4.8	4.9
h[p] + cynt[p] -> h[c] + cynt[c]	0	0	0	0	0	0	0	0	0	0	0	0	0	0	0	0	0	0	0	0	0	0	0	0	0	0	0	0	0	0	0	0	0	0	0	0	0	0	0	0	0	0	0	0	0	0	0	0	0
cynt[e] <=> cynt[p]	0	0	0	0	0	0	0	0	0	0	0	0	0	0	0	0	0	0	0	0	0	0	0	0	0	0	0	0	0	0	0	0	0	0	0	0	0	0	0	0	0	0	0	0	0	0	0	0	0
cit[e] <=> cit[p]	0	0	0	0	0	0	0	0	0	0	0	0	0	0	0	0	0	0	0	0	0	0	0	0	0	0	0	0	0	0	0	0	0	0	0	0	0	0	0	0	0	0	0	0	0	0	0	0	0
h2[p] <=> h2[c]	0	0	0	0	0	0	0	0	0	0	0	0	0	0	0	0	0	0	0	0	0	0	0	0	0	0	0	0	0	0	0	0	0	0	0	0	0	0	0	0	0	0	0	0	0	0	0	0	0
h2[e] <=> h2[p]	0	0	0	0	0	0	0	0	0	0	0	0	0	0	0	0	0	0	0	0	0	0	0	0	0	0	0	0	0	0	0	0	0	0	0	0	0	0	0	0	0	0	0	0	0	0	0	0	0
h2o[e] <=>	-0.00447626	-0.00895253	-0.0134288	-0.0179051	-0.0223813	-0.0268576	-0.0313338	-0.0358101	-0.0402864	-0.0447626	-0.0492389	-0.0537152	-0.0581914	-0.0626677	-0.067144	-0.0716202	-0.0760965	-0.0805727	-0.085049	-0.0895253	-0.0940015	-0.0984778	-0.102954	-0.10743	-0.111907	-0.116383	-0.120859	-0.125335	-0.129812	-0.134288	-0.138764	-0.14324	-0.147717	-0.152193	-0.156669	-0.161145	-0.165622	-0.170098	-0.174574	-0.179051	-0.183527	-0.188003	-0.192479	-0.196956	-0.201432	-0.205908	-0.210384	-0.214861	-0.219337
o2[e] <=>	0.010324	0.0206479	0.0309719	0.0412958	0.0516198	0.0619437	0.0722677	0.0825916	0.0929156	0.10324	0.113563	0.123887	0.134211	0.144535	0.154859	0.165183	0.175507	0.185831	0.196155	0.206479	0.216803	0.227127	0.237451	0.247775	0.258099	0.268423	0.278747	0.289071	0.299395	0.309719	0.320043	0.330366	0.34069	0.351014	0.361338	0.371662	0.381986	0.39231	0.402634	0.412958	0.423282	0.433606	0.44393	0.454254	0.464578	0.474902	0.485226	0.49555	0.505874
glc-D[e] <=>	0	0	0	0	0	0	0	0	0	0	0	0	0	0	0	0	0	0	0	0	0	0	0	0	0	0	0	0	0	0	0	0	0	0	0	0	0	0	0	0	0	0	0	0	0	0	0	0	0
fru[e] <=>	0	0	0	0	0	0	0	0	0	0	0	0	0	0	0	0	0	0	0	0	0	0	0	0	0	0	0	0	0	0	0	0	0	0	0	0	0	0	0	0	0	0	0	0	0	0	0	0	0
glu-L[e] <=>	0	0	0	0	0	0	0	0	0	0	0	0	0	0	0	0	0	0	0	0	0	0	0	0	0	0	0	0	0	0	0	0	0	0	0	0	0	0	0	0	0	0	0	0	0	0	0	0	0
hco3[e] <=>	0	0	0	0	0	0	0	0	0	0	0	0	0	0	0	0	0	0	0	0	0	0	0	0	0	0	0	0	0	0	0	0	0	0	0	0	0	0	0	0	0	0	0	0	0	0	0	0	0
co2[e] <=>	-0.00683976	-0.0136795	-0.0205193	-0.027359	-0.0341988	-0.0410385	-0.0478783	-0.0547181	-0.0615578	-0.0683976	-0.0752373	-0.0820771	-0.0889168	-0.0957566	-0.102596	-0.109436	-0.116276	-0.123116	-0.129955	-0.136795	-0.143635	-0.150475	-0.157314	-0.164154	-0.170994	-0.177834	-0.184673	-0.191513	-0.198353	-0.205193	-0.212032	-0.218872	-0.225712	-0.232552	-0.239391	-0.246231	-0.253071	-0.259911	-0.26675	-0.27359	-0.28043	-0.28727	-0.29411	-0.300949	-0.307789	-0.314629	-0.321469	-0.328308	-0.335148
ala-L[e] <=>	0	0	0	0	0	0	0	0	0	0	0	0	0	0	0	0	0	0	0	0	0	0	0	0	0	0	0	0	0	0	0	0	0	0	0	0	0	0	0	0	0	0	0	0	0	0	0	0	0
arg-L[e] <=>	0	0	0	0	0	0	0	0	0	0	0	0	0	0	0	0	0	0	0	0	0	0	0	0	0	0	0	0	0	0	0	0	0	0	0	0	0	0	0	0	0	0	0	0	0	0	0	0	0
gly[e] <=>	0	0	0	0	0	0	0	0	0	0	0	0	0	0	0	0	0	0	0	0	0	0	0	0	0	0	0	0	0	0	0	0	0	0	0	0	0	0	0	0	0	0	0	0	0	0	0	0	0
gln-L[e] <=>	0	0	0	0	0	0	0	0	0	0	0	0	0	0	0	0	0	0	0	0	0	0	0	0	0	0	0	0	0	0	0	0	0	0	0	0	0	0	0	0	0	0	0	0	0	0	0	0	0
his-L[e] <=>	-1.01136e-12	-1.01136e-12	-1.01136e-12	-1.01136e-12	-1.01136e-12	-1.01136e-12	-1.01136e-12	-1.01136e-12	-1.01136e-12	-1.01136e-12	-1.01136e-12	-1.01136e-12	-1.01136e-12	-1.01136e-12	-1.01136e-12	-1.01136e-12	-1.01136e-12	-1.01136e-12	-1.01136e-12	-1.01136e-12	-1.01136e-12	-1.01136e-12	-1.01136e-12	-1.01136e-12	-1.01136e-12	-1.01136e-12	-1.01136e-12	-1.01136e-12	-1.01136e-12	-1.01136e-12	-1.01136e-12	-1.01136e-12	-1.01136e-12	-1.01136e-12	-1.01136e-12	-1.01136e-12	-1.01136e-12	-1.01136e-12	-1.01136e-12	-1.01136e-12	-1.01136e-12	-1.01136e-12	-1.01136e-12	-1.01136e-12	-1.01136e-12	-1.01136e-12	-1.01136e-12	-1.01136e-12	-1.01136e-12
leu-L[e] <=>	0	0	0	0	0	0	0	0	0	0	0	0	0	0	0	0	0	0	0	0	0	0	0	0	0	0	0	0	0	0	0	0	0	0	0	0	0	0	0	0	0	0	0	0	0	0	0	0	0
lys-L[e] <=>	-1.83129e-10	-1.83129e-10	-1.83129e-10	-1.83129e-10	-1.83129e-10	-1.83129e-10	-1.83129e-10	-1.83129e-10	-1.83129e-10	-1.83129e-10	-1.83129e-10	-1.83129e-10	-1.83129e-10	-1.83129e-10	-1.83129e-10	-1.83129e-10	-1.83129e-10	-1.83129e-10	-1.83129e-10	-1.83129e-10	-1.83129e-10	-1.83129e-10	-1.83129e-10	-1.83129e-10	-1.83129e-10	-1.83129e-10	-1.83129e-10	-1.83129e-10	-1.83129e-10	-1.83129e-10	-1.83129e-10	-1.83129e-10	-1.83129e-10	-1.83129e-10	-1.83129e-10	-1.83129e-10	-1.83129e-10	-1.83129e-10	-1.83129e-10	-1.83129e-10	-1.83129e-10	-1.83129e-10	-1.83129e-10	-1.83129e-10	-1.83129e-10	-1.83129e-10	-1.83129e-10	-1.83129e-10	-1.83129e-10
pro-L[e] <=>	-1.98871e-10	-1.98871e-10	-1.98871e-10	-1.98871e-10	-1.98871e-10	-1.98871e-10	-1.98871e-10	-1.98871e-10	-1.98871e-10	-1.98871e-10	-1.98871e-10	-1.98871e-10	-1.98871e-10	-1.98871e-10	-1.98871e-10	-1.98871e-10	-1.98871e-10	-1.98871e-10	-1.98871e-10	-1.98871e-10	-1.98871e-10	-1.98871e-10	-1.98871e-10	-1.98871e-10	-1.98871e-10	-1.98871e-10	-1.98871e-10	-1.98871e-10	-1.98871e-10	-1.98871e-10	-1.98871e-10	-1.98871e-10	-1.98871e-10	-1.98871e-10	-1.98871e-10	-1.98871e-10	-1.98871e-10	-1.98871e-10	-1.98871e-10	-1.98871e-10	-1.98871e-10	-1.98871e-10	-1.98871e-10	-1.98871e-10	-1.98871e-10	-1.98871e-10	-1.98871e-10	-1.98871e-10	-1.98871e-10
ser-L[e] <=>	7.99361e-15	7.99361e-15	7.99361e-15	7.99361e-15	7.99361e-15	7.99361e-15	7.99361e-15	7.99361e-15	7.99361e-15	7.99361e-15	7.99361e-15	7.99361e-15	7.99361e-15	7.99361e-15	7.99361e-15	7.99361e-15	7.99361e-15	7.99361e-15	7.99361e-15	7.99361e-15	7.99361e-15	7.99361e-15	7.99361e-15	7.99361e-15	7.99361e-15	7.99361e-15	7.99361e-15	7.99361e-15	7.99361e-15	7.99361e-15	7.99361e-15	7.99361e-15	7.99361e-15	7.99361e-15	7.99361e-15	7.99361e-15	7.99361e-15	7.99361e-15	7.99361e-15	7.99361e-15	7.99361e-15	7.99361e-15	7.99361e-15	7.99361e-15	7.99361e-15	7.99361e-15	7.99361e-15	7.99361e-15	7.99361e-15
no3[e] <=>	-0.00147258	-0.00294517	-0.00441775	-0.00589033	-0.00736291	-0.0088355	-0.0103081	-0.0117807	-0.0132532	-0.0147258	-0.0161984	-0.017671	-0.0191436	-0.0206162	-0.0220887	-0.0235613	-0.0250339	-0.0265065	-0.0279791	-0.0294517	-0.0309242	-0.0323968	-0.0338694	-0.035342	-0.0368146	-0.0382872	-0.0397597	-0.0412323	-0.0427049	-0.0441775	-0.0456501	-0.0471226	-0.0485952	-0.0500678	-0.0515404	-0.053013	-0.0544856	-0.0559581	-0.0574307	-0.0589033	-0.0603759	-0.0618485	-0.0633211	-0.0647936	-0.0662662	-0.0677388	-0.0692114	-0.070684	-0.0721566
urea[e] <=>	9.07185e-28	9.07185e-28	9.07185e-28	9.07185e-28	9.07185e-28	9.07185e-28	9.07185e-28	9.07185e-28	9.07185e-28	9.07185e-28	9.07185e-28	9.07185e-28	9.07185e-28	9.07185e-28	9.07185e-28	9.07185e-28	9.07185e-28	9.07185e-28	9.07185e-28	9.07185e-28	9.07185e-28	9.07185e-28	9.07185e-28	9.07185e-28	9.07185e-28	9.07185e-28	9.07185e-28	9.07185e-28	9.07185e-28	9.07185e-28	9.07185e-28	9.07185e-28	9.07185e-28	9.07185e-28	9.07185e-28	9.07185e-28	9.07185e-28	9.07185e-28	9.07185e-28	9.07185e-28	9.07185e-28	9.07185e-28	9.07185e-28	9.07185e-28	9.07185e-28	9.07185e-28	9.07185e-28	9.07185e-28	9.07185e-28
nh4[e] <=>	0	0	0	0	0	0	0	0	0	0	0	0	0	0	0	0	0	0	0	0	0	0	0	0	0	0	0	0	0	0	0	0	0	0	0	0	0	0	0	0	0	0	0	0	0	0	0	0	0
k[e] <=>	-2.7645e-05	-5.52899e-05	-8.29348e-05	-0.00011058	-0.000138225	-0.00016587	-0.000193515	-0.00022116	-0.000248804	-0.000276449	-0.000304094	-0.000331739	-0.000359384	-0.000387029	-0.000414674	-0.000442319	-0.000469964	-0.000497609	-0.000525254	-0.000552899	-0.000580544	-0.000608189	-0.000635834	-0.000663478	-0.000691123	-0.000718768	-0.000746413	-0.000774058	-0.000801703	-0.000829348	-0.000856993	-0.000884638	-0.000912283	-0.000939928	-0.000967573	-0.000995218	-0.00102286	-0.00105051	-0.00107815	-0.0011058	-0.00113344	-0.00116109	-0.00118873	-0.00121638	-0.00124402	-0.00127167	-0.00129931	-0.00132696	-0.0013546
so4[e] <=>	-3.09784e-05	-6.19569e-05	-9.29354e-05	-0.000123914	-0.000154892	-0.000185871	-0.000216849	-0.000247828	-0.000278806	-0.000309785	-0.000340763	-0.000371742	-0.00040272	-0.000433699	-0.000464677	-0.000495656	-0.000526634	-0.000557613	-0.000588591	-0.00061957	-0.000650548	-0.000681527	-0.000712505	-0.000743484	-0.000774462	-0.000805441	-0.000836419	-0.000867398	-0.000898376	-0.000929355	-0.000960333	-0.000991312	-0.00102229	-0.00105327	-0.00108425	-0.00111523	-0.0011462	-0.00117718	-0.00120816	-0.00123914	-0.00127012	-0.0013011	-0.00133208	-0.00136305	-0.00139403	-0.00142501	-0.00145599	-0.00148697	-0.00151795
pi[e] <=>	-0.000112681	-0.000225362	-0.000338043	-0.000450724	-0.000563405	-0.000676086	-0.000788767	-0.000901448	-0.00101413	-0.00112681	-0.00123949	-0.00135217	-0.00146485	-0.00157753	-0.00169021	-0.00180289	-0.00191558	-0.00202826	-0.00214094	-0.00225362	-0.0023663	-0.00247898	-0.00259166	-0.00270434	-0.00281702	-0.0029297	-0.00304239	-0.00315507	-0.00326775	-0.00338043	-0.00349311	-0.00360579	-0.00371847	-0.00383115	-0.00394383	-0.00405651	-0.00416919	-0.00428188	-0.00439456	-0.00450724	-0.00461992	-0.0047326	-0.00484528	-0.00495796	-0.00507064	-0.00518332	-0.005296	-0.00540868	-0.00552137
mobd[e] <=>	-4.94946e-07	-9.89891e-07	-1.48484e-06	-1.97978e-06	-2.47473e-06	-2.96967e-06	-3.46462e-06	-3.95957e-06	-4.45451e-06	-4.94946e-06	-5.4444e-06	-5.93935e-06	-6.43429e-06	-6.92924e-06	-7.42418e-06	-7.91913e-06	-8.41408e-06	-8.90902e-06	-9.40397e-06	-9.89891e-06	-1.03939e-05	-1.08888e-05	-1.13837e-05	-1.18787e-05	-1.23736e-05	-1.28686e-05	-1.33635e-05	-1.38585e-05	-1.43534e-05	-1.48484e-05	-1.53433e-05	-1.58383e-05	-1.63332e-05	-1.68282e-05	-1.73231e-05	-1.7818e-05	-1.8313e-05	-1.88079e-05	-1.93029e-05	-1.97978e-05	-2.02928e-05	-2.07877e-05	-2.12827e-05	-2.17776e-05	-2.22726e-05	-2.27675e-05	-2.32624e-05	-2.37574e-05	-2.42523e-05
fe3[e] <=>	-1.11364e-06	-2.22728e-06	-3.34092e-06	-4.45456e-06	-5.5682e-06	-6.68184e-06	-7.79548e-06	-8.90912e-06	-1.00228e-05	-1.11364e-05	-1.225e-05	-1.33637e-05	-1.44773e-05	-1.5591e-05	-1.67046e-05	-1.78182e-05	-1.89319e-05	-2.00455e-05	-2.11592e-05	-2.22728e-05	-2.33864e-05	-2.45001e-05	-2.56137e-05	-2.67274e-05	-2.7841e-05	-2.89546e-05	-3.00683e-05	-3.11819e-05	-3.22956e-05	-3.34092e-05	-3.45228e-05	-3.56365e-05	-3.67501e-05	-3.78638e-05	-3.89774e-05	-4.0091e-05	-4.12047e-05	-4.23183e-05	-4.3432e-05	-4.45456e-05	-4.56592e-05	-4.67729e-05	-4.78865e-05	-4.90002e-05	-5.01138e-05	-5.12274e-05	-5.23411e-05	-5.34547e-05	-5.45684e-05
fe2[e] <=>	-1.223e-06	-2.446e-06	-3.669e-06	-4.892e-06	-6.115e-06	-7.338e-06	-8.561e-06	-9.78399e-06	-1.1007e-05	-1.223e-05	-1.3453e-05	-1.4676e-05	-1.5899e-05	-1.7122e-05	-1.8345e-05	-1.9568e-05	-2.0791e-05	-2.2014e-05	-2.3237e-05	-2.446e-05	-2.5683e-05	-2.6906e-05	-2.8129e-05	-2.9352e-05	-3.0575e-05	-3.1798e-05	-3.3021e-05	-3.4244e-05	-3.5467e-05	-3.669e-05	-3.7913e-05	-3.9136e-05	-4.0359e-05	-4.1582e-05	-4.2805e-05	-4.4028e-05	-4.5251e-05	-4.6474e-05	-4.7697e-05	-4.892e-05	-5.0143e-05	-5.1366e-05	-5.2589e-05	-5.3812e-05	-5.5035e-05	-5.6258e-05	-5.7481e-05	-5.8704e-05	-5.9927e-05
na1[e] <=>	-6.18744e-07	-1.23749e-06	-1.85623e-06	-2.47497e-06	-3.09372e-06	-3.71246e-06	-4.3312e-06	-4.94995e-06	-5.56869e-06	-6.18743e-06	-6.80618e-06	-7.42492e-06	-8.04366e-06	-8.66241e-06	-9.28115e-06	-9.89989e-06	-1.05186e-05	-1.11374e-05	-1.17561e-05	-1.23749e-05	-1.29936e-05	-1.36124e-05	-1.42311e-05	-1.48498e-05	-1.54686e-05	-1.60873e-05	-1.67061e-05	-1.73248e-05	-1.79436e-05	-1.85623e-05	-1.9181e-05	-1.97998e-05	-2.04185e-05	-2.10373e-05	-2.1656e-05	-2.22748e-05	-2.28935e-05	-2.35122e-05	-2.4131e-05	-2.47497e-05	-2.53685e-05	-2.59872e-05	-2.6606e-05	-2.72247e-05	-2.78435e-05	-2.84622e-05	-2.90809e-05	-2.96997e-05	-3.03184e-05
mn2[e] <=>	-4.94897e-07	-9.89793e-07	-1.48469e-06	-1.97959e-06	-2.47448e-06	-2.96938e-06	-3.46428e-06	-3.95917e-06	-4.45407e-06	-4.94897e-06	-5.44386e-06	-5.93876e-06	-6.43366e-06	-6.92855e-06	-7.42345e-06	-7.91835e-06	-8.41324e-06	-8.90814e-06	-9.40304e-06	-9.89793e-06	-1.03928e-05	-1.08877e-05	-1.13826e-05	-1.18775e-05	-1.23724e-05	-1.28673e-05	-1.33622e-05	-1.38571e-05	-1.4352e-05	-1.48469e-05	-1.53418e-05	-1.58367e-05	-1.63316e-05	-1.68265e-05	-1.73214e-05	-1.78163e-05	-1.83112e-05	-1.88061e-05	-1.9301e-05	-1.97959e-05	-2.02908e-05	-2.07857e-05	-2.12806e-05	-2.17755e-05	-2.22703e-05	-2.27652e-05	-2.32601e-05	-2.3755e-05	-2.42499e-05
mg2[e] <=>	-4.6997e-06	-9.39938e-06	-1.40991e-05	-1.87988e-05	-2.34984e-05	-2.81981e-05	-3.28978e-05	-3.75975e-05	-4.22972e-05	-4.69969e-05	-5.16966e-05	-5.63963e-05	-6.1096e-05	-6.57956e-05	-7.04953e-05	-7.5195e-05	-7.98947e-05	-8.45944e-05	-8.92941e-05	-9.39938e-05	-9.86935e-05	-0.000103393	-0.000108093	-0.000112793	-0.000117492	-0.000122192	-0.000126892	-0.000131591	-0.000136291	-0.000140991	-0.00014569	-0.00015039	-0.00015509	-0.000159789	-0.000164489	-0.000169189	-0.000173888	-0.000178588	-0.000183288	-0.000187988	-0.000192687	-0.000197387	-0.000202087	-0.000206786	-0.000211486	-0.000216186	-0.000220885	-0.000225585	-0.000230285
ptrc[e] <=>	0	0	0	0	0	0	0	0	0	0	0	0	0	0	0	0	0	0	0	0	0	0	0	0	0	0	0	0	0	0	0	0	0	0	0	0	0	0	0	0	0	0	0	0	0	0	0	0	0
spmd[e] <=>	-1.1859e-10	-1.1859e-10	-1.1859e-10	-1.1859e-10	-1.1859e-10	-1.1859e-10	-1.1859e-10	-1.1859e-10	-1.1859e-10	-1.1859e-10	-1.1859e-10	-1.1859e-10	-1.1859e-10	-1.1859e-10	-1.1859e-10	-1.1859e-10	-1.1859e-10	-1.1859e-10	-1.1859e-10	-1.1859e-10	-1.1859e-10	-1.1859e-10	-1.1859e-10	-1.1859e-10	-1.1859e-10	-1.1859e-10	-1.1859e-10	-1.1859e-10	-1.1859e-10	-1.1859e-10	-1.1859e-10	-1.1859e-10	-1.1859e-10	-1.1859e-10	-1.1859e-10	-1.1859e-10	-1.1859e-10	-1.1859e-10	-1.1859e-10	-1.1859e-10	-1.1859e-10	-1.1859e-10	-1.1859e-10	-1.1859e-10	-1.1859e-10	-1.1859e-10	-1.1859e-10	-1.1859e-10	-1.1859e-10
cu2[e] <=>	-4.91466e-07	-9.82931e-07	-1.4744e-06	-1.96586e-06	-2.45733e-06	-2.94879e-06	-3.44026e-06	-3.93172e-06	-4.42319e-06	-4.91466e-06	-5.40612e-06	-5.89759e-06	-6.38905e-06	-6.88052e-06	-7.37198e-06	-7.86345e-06	-8.35491e-06	-8.84638e-06	-9.33784e-06	-9.82931e-06	-1.03208e-05	-1.08122e-05	-1.13037e-05	-1.17952e-05	-1.22866e-05	-1.27781e-05	-1.32696e-05	-1.3761e-05	-1.42525e-05	-1.4744e-05	-1.52354e-05	-1.57269e-05	-1.62184e-05	-1.67098e-05	-1.72013e-05	-1.76928e-05	-1.81842e-05	-1.86757e-05	-1.91672e-05	-1.96586e-05	-2.01501e-05	-2.06416e-05	-2.1133e-05	-2.16245e-05	-2.21159e-05	-2.26074e-05	-2.30989e-05	-2.35903e-05	-2.40818e-05
zn2[e] <=>	-4.91466e-07	-9.82931e-07	-1.4744e-06	-1.96586e-06	-2.45733e-06	-2.94879e-06	-3.44026e-06	-3.93172e-06	-4.42319e-06	-4.91466e-06	-5.40612e-06	-5.89759e-06	-6.38905e-06	-6.88052e-06	-7.37198e-06	-7.86345e-06	-8.35491e-06	-8.84638e-06	-9.33784e-06	-9.82931e-06	-1.03208e-05	-1.08122e-05	-1.13037e-05	-1.17952e-05	-1.22866e-05	-1.27781e-05	-1.32696e-05	-1.3761e-05	-1.42525e-05	-1.4744e-05	-1.52354e-05	-1.57269e-05	-1.62184e-05	-1.67098e-05	-1.72013e-05	-1.76928e-05	-1.81842e-05	-1.86757e-05	-1.91672e-05	-1.96586e-05	-2.01501e-05	-2.06416e-05	-2.1133e-05	-2.16245e-05	-2.21159e-05	-2.26074e-05	-2.30989e-05	-2.35903e-05	-2.40818e-05
cobalt2[e] <=>	-5.31381e-07	-1.06276e-06	-1.59414e-06	-2.12552e-06	-2.6569e-06	-3.18828e-06	-3.71967e-06	-4.25105e-06	-4.78243e-06	-5.31381e-06	-5.84519e-06	-6.37657e-06	-6.90795e-06	-7.43933e-06	-7.97071e-06	-8.50209e-06	-9.03347e-06	-9.56485e-06	-1.00962e-05	-1.06276e-05	-1.1159e-05	-1.16904e-05	-1.22218e-05	-1.27531e-05	-1.32845e-05	-1.38159e-05	-1.43473e-05	-1.48787e-05	-1.541e-05	-1.59414e-05	-1.64728e-05	-1.70042e-05	-1.75356e-05	-1.80669e-05	-1.85983e-05	-1.91297e-05	-1.96611e-05	-2.01925e-05	-2.07238e-05	-2.12552e-05	-2.17866e-05	-2.2318e-05	-2.28494e-05	-2.33808e-05	-2.39121e-05	-2.44435e-05	-2.49749e-05	-2.55063e-05	-2.60377e-05
ni2[e] <=>	0	0	0	0	0	0	0	0	0	0	0	0	0	0	0	0	0	0	0	0	0	0	0	0	0	0	0	0	0	0	0	0	0	0	0	0	0	0	0	0	0	0	0	0	0	0	0	0	0
ca2[e] <=>	-7.37198e-07	-1.4744e-06	-2.21159e-06	-2.94879e-06	-3.68599e-06	-4.42319e-06	-5.16039e-06	-5.89759e-06	-6.63478e-06	-7.37198e-06	-8.10918e-06	-8.84638e-06	-9.58358e-06	-1.03208e-05	-1.1058e-05	-1.17952e-05	-1.25324e-05	-1.32696e-05	-1.40068e-05	-1.4744e-05	-1.54812e-05	-1.62184e-05	-1.69556e-05	-1.76928e-05	-1.843e-05	-1.91672e-05	-1.99044e-05	-2.06416e-05	-2.13788e-05	-2.21159e-05	-2.28531e-05	-2.35903e-05	-2.43275e-05	-2.50647e-05	-2.58019e-05	-2.65391e-05	-2.72763e-05	-2.80135e-05	-2.87507e-05	-2.94879e-05	-3.02251e-05	-3.09623e-05	-3.16995e-05	-3.24367e-05	-3.31739e-05	-3.39111e-05	-3.46483e-05	-3.53855e-05	-3.61227e-05
ac[e] <=>	0	0	0	0	0	0	0	0	0	0	0	0	0	0	0	0	0	0	0	0	0	0	0	0	0	0	0	0	0	0	0	0	0	0	0	0	0	0	0	0	0	0	0	0	0	0	0	0	0
photon[e] <=>	-0.1	-0.2	-0.3	-0.4	-0.5	-0.6	-0.7	-0.8	-0.9	-1	-1.1	-1.2	-1.3	-1.4	-1.5	-1.6	-1.7	-1.8	-1.9	-2	-2.1	-2.2	-2.3	-2.4	-2.5	-2.6	-2.7	-2.8	-2.9	-3	-3.1	-3.2	-3.3	-3.4	-3.5	-3.6	-3.7	-3.8	-3.9	-4	-4.1	-4.2	-4.3	-4.4	-4.5	-4.6	-4.7	-4.8	-4.9
cynt[e] <=>	0	0	0	0	0	0	0	0	0	0	0	0	0	0	0	0	0	0	0	0	0	0	0	0	0	0	0	0	0	0	0	0	0	0	0	0	0	0	0	0	0	0	0	0	0	0	0	0	0
h[e] <=>	-0.00162608	-0.00325217	-0.00487825	-0.00650434	-0.00813042	-0.00975651	-0.0113826	-0.0130087	-0.0146348	-0.0162608	-0.0178869	-0.019513	-0.0211391	-0.0227652	-0.0243913	-0.0260173	-0.0276434	-0.0292695	-0.0308956	-0.0325217	-0.0341478	-0.0357739	-0.0373999	-0.039026	-0.0406521	-0.0422782	-0.0439043	-0.0455304	-0.0471564	-0.0487825	-0.0504086	-0.0520347	-0.0536608	-0.0552869	-0.0569129	-0.058539	-0.0601651	-0.0617912	-0.0634173	-0.0650434	-0.0666695	-0.0682955	-0.0699216	-0.0715477	-0.0731738	-0.0747999	-0.076426	-0.078052	-0.0796781
pyr[e] <=>	0	0	0	0	0	0	0	0	0	0	0	0	0	0	0	0	0	0	0	0	0	0	0	0	0	0	0	0	0	0	0	0	0	0	0	0	0	0	0	0	0	0	0	0	0	0	0	0	0
fum[e] <=>	0	0	0	0	0	0	0	0	0	0	0	0	0	0	0	0	0	0	0	0	0	0	0	0	0	0	0	0	0	0	0	0	0	0	0	0	0	0	0	0	0	0	0	0	0	0	0	0	0
succ[e] <=>	0	0	0	0	0	0	0	0	0	0	0	0	0	0	0	0	0	0	0	0	0	0	0	0	0	0	0	0	0	0	0	0	0	0	0	0	0	0	0	0	0	0	0	0	0	0	0	0	0
cit[e] <=>	0	0	0	0	0	0	0	0	0	0	0	0	0	0	0	0	0	0	0	0	0	0	0	0	0	0	0	0	0	0	0	0	0	0	0	0	0	0	0	0	0	0	0	0	0	0	0	0	0
h2[e] <=>	0	0	0	0	0	0	0	0	0	0	0	0	0	0	0	0	0	0	0	0	0	0	0	0	0	0	0	0	0	0	0	0	0	0	0	0	0	0	0	0	0	0	0	0	0	0	0	0	0
co[e] <==>	0	0	0	0	0	0	0	0	0	0	0	0	0	0	0	0	0	0	0	0	0	0	0	0	0	0	0	0	0	0	0	0	0	0	0	0	0	0	0	0	0	0	0	0	0	0	0	0	0
precyanphy[c] <=>	2.57567e-10	2.57567e-10	2.57567e-10	2.57567e-10	2.57567e-10	2.57567e-10	2.57567e-10	2.57567e-10	2.57567e-10	2.57567e-10	2.57567e-10	2.57567e-10	2.57567e-10	2.57567e-10	2.57567e-10	2.57567e-10	2.57567e-10	2.57567e-10	2.57567e-10	2.57567e-10	2.57567e-10	2.57567e-10	2.57567e-10	2.57567e-10	2.57567e-10	2.57567e-10	2.57567e-10	2.57567e-10	2.57567e-10	2.57567e-10	2.57567e-10	2.57567e-10	2.57567e-10	2.57567e-10	2.57567e-10	2.57567e-10	2.57567e-10	2.57567e-10	2.57567e-10	2.57567e-10	2.57567e-10	2.57567e-10	2.57567e-10	2.57567e-10	2.57567e-10	2.57567e-10	2.57567e-10	2.57567e-10	2.57567e-10
phbg[c] <=>	-1.27898e-13	-1.27898e-13	-1.27898e-13	-1.27898e-13	-1.27898e-13	-1.27898e-13	-1.27898e-13	-1.27898e-13	-1.27898e-13	-1.27898e-13	-1.27898e-13	-1.27898e-13	-1.27898e-13	-1.27898e-13	-1.27898e-13	-1.27898e-13	-1.27898e-13	-1.27898e-13	-1.27898e-13	-1.27898e-13	-1.27898e-13	-1.27898e-13	-1.27898e-13	-1.27898e-13	-1.27898e-13	-1.27898e-13	-1.27898e-13	-1.27898e-13	-1.27898e-13	-1.27898e-13	-1.27898e-13	-1.27898e-13	-1.27898e-13	-1.27898e-13	-1.27898e-13	-1.27898e-13	-1.27898e-13	-1.27898e-13	-1.27898e-13	-1.27898e-13	-1.27898e-13	-1.27898e-13	-1.27898e-13	-1.27898e-13	-1.27898e-13	-1.27898e-13	-1.27898e-13	-1.27898e-13	-1.27898e-13
rdmbzi[c] <=>	-3.64345e-08	-7.28696e-08	-1.09305e-07	-1.4574e-07	-1.82175e-07	-2.1861e-07	-2.55045e-07	-2.9148e-07	-3.27915e-07	-3.64351e-07	-4.00786e-07	-4.37221e-07	-4.73656e-07	-5.10091e-07	-5.46526e-07	-5.82961e-07	-6.19396e-07	-6.55831e-07	-6.92267e-07	-7.28702e-07	-7.65137e-07	-8.01572e-07	-8.38007e-07	-8.74442e-07	-9.10877e-07	-9.47312e-07	-9.83747e-07	-1.02018e-06	-1.05662e-06	-1.09305e-06	-1.12949e-06	-1.16592e-06	-1.20236e-06	-1.23879e-06	-1.27523e-06	-1.31166e-06	-1.3481e-06	-1.38453e-06	-1.42097e-06	-1.4574e-06	-1.49384e-06	-1.53027e-06	-1.56671e-06	-1.60314e-06	-1.63958e-06	-1.67601e-06	-1.71245e-06	-1.74888e-06	-1.78532e-06
53.4862 atp[c] + 4.4667e-005 nadh[c] + 0.0017867 nad[c] + 48.7499 h2o[c] + 0.000335 nadph[c] + 0.00011167 nadp[c] + 0.13259 gtp[c] + 0.000279 accoa[c] + 3.1267e-005 malcoa[c] + 0.27871 glu-L[c] + 0.0001675 coa[c] + 0.00022333 ribflv[c] + 0.25602 gln-L[c] + 0.000223 adocbl[c] + 0.23149 asp-L[c] + 0.03327 ptrc[c] + 0.000223 10fthf[c] + 0.00022333 thf[c] + 0.01136 nh4[c] + 0.39075 ala-L[c] + 0.00022…	0.000163386	0.000326773	0.000490159	0.000653545	0.000816931	0.000980317	0.0011437	0.00130709	0.00147048	0.00163386	0.00179725	0.00196063	0.00212402	0.00228741	0.00245079	0.00261418	0.00277756	0.00294095	0.00310434	0.00326772	0.00343111	0.0035945	0.00375788	0.00392127	0.00408465	0.00424804	0.00441143	0.00457481	0.0047382	0.00490158	0.00506497	0.00522836	0.00539174	0.00555513	0.00571852	0.0058819	0.00604529	0.00620867	0.00637206	0.00653545	0.00669883	0.00686222	0.0070256	0.00718899	0.00735238	0.00751576	0.00767915	0.00784254	0.00800592
38.5262 atp[c] + 4.4667e-005 nadh[c] + 0.0017867 nad[c] + 33.7899 h2o[c] + 0.000335 nadph[c] + 0.00011167 nadp[c] + 0.13259 gtp[c] + 0.000279 accoa[c] + 3.1267e-005 malcoa[c] + 0.27871 glu-L[c] + 0.0001675 coa[c] + 0.00022333 ribflv[c] + 0.25602 gln-L[c] + 0.000223 adocbl[c] + 0.23149 asp-L[c] + 0.03327 ptrc[c] + 0.000223 10fthf[c] + 0.00022333 thf[c] + 0.01136 nh4[c] + 0.39075 ala-L[c] + 0.00022…	0	0	0	0	0	0	0	0	0	0	0	0	0	0	0	0	0	0	0	0	0	0	0	0	0	0	0	0	0	0	0	0	0	0	0	0	0	0	0	0	0	0	0	0	0	0	0	0	0
39.3462 atp[c] + 4.4667e-005 nadh[c] + 0.0017867 nad[c] + 34.6099 h2o[c] + 0.000335 nadph[c] + 0.00011167 nadp[c] + 0.13259 gtp[c] + 0.000279 accoa[c] + 3.1267e-005 malcoa[c] + 0.27871 glu-L[c] + 0.0001675 coa[c] + 0.00022333 ribflv[c] + 0.25602 gln-L[c] + 0.000223 adocbl[c] + 0.23149 asp-L[c] + 0.03327 ptrc[c] + 0.000223 10fthf[c] + 0.00022333 thf[c] + 0.01136 nh4[c] + 0.39075 ala-L[c] + 0.00022…	0	0	0	0	0	0	0	0	0	0	0	0	0	0	0	0	0	0	0	0	0	0	0	0	0	0	0	0	0	0	0	0	0	0	0	0	0	0	0	0	0	0	0	0	0	0	0	0	0
PHB[c] ->	1.27898e-13	1.27898e-13	1.27898e-13	1.27898e-13	1.27898e-13	1.27898e-13	1.27898e-13	1.27898e-13	1.27898e-13	1.27898e-13	1.27898e-13	1.27898e-13	1.27898e-13	1.27898e-13	1.27898e-13	1.27898e-13	1.27898e-13	1.27898e-13	1.27898e-13	1.27898e-13	1.27898e-13	1.27898e-13	1.27898e-13	1.27898e-13	1.27898e-13	1.27898e-13	1.27898e-13	1.27898e-13	1.27898e-13	1.27898e-13	1.27898e-13	1.27898e-13	1.27898e-13	1.27898e-13	1.27898e-13	1.27898e-13	1.27898e-13	1.27898e-13	1.27898e-13	1.27898e-13	1.27898e-13	1.27898e-13	1.27898e-13	1.27898e-13	1.27898e-13	1.27898e-13	1.27898e-13	1.27898e-13	1.27898e-13
cyanphy[c] ->	-2.5758e-10	-2.5758e-10	-2.5758e-10	-2.5758e-10	-2.5758e-10	-2.5758e-10	-2.5758e-10	-2.5758e-10	-2.5758e-10	-2.5758e-10	-2.5758e-10	-2.5758e-10	-2.5758e-10	-2.5758e-10	-2.5758e-10	-2.5758e-10	-2.5758e-10	-2.5758e-10	-2.5758e-10	-2.5758e-10	-2.5758e-10	-2.5758e-10	-2.5758e-10	-2.5758e-10	-2.5758e-10	-2.5758e-10	-2.5758e-10	-2.5758e-10	-2.5758e-10	-2.5758e-10	-2.5758e-10	-2.5758e-10	-2.5758e-10	-2.5758e-10	-2.5758e-10	-2.5758e-10	-2.5758e-10	-2.5758e-10	-2.5758e-10	-2.5758e-10	-2.5758e-10	-2.5758e-10	-2.5758e-10	-2.5758e-10	-2.5758e-10	-2.5758e-10	-2.5758e-10	-2.5758e-10	-2.5758e-10
h[p] + mal-L[p] <=> h[c] + mal-L[c]	0	0	0	0	0	0	0	0	0	0	0	0	0	0	0	0	0	0	0	0	0	0	0	0	0	0	0	0	0	0	0	0	0	0	0	0	0	0	0	0	0	0	0	0	0	0	0	0	0
mal-L[e] <=> mal-L[p]	0	0	0	0	0	0	0	0	0	0	0	0	0	0	0	0	0	0	0	0	0	0	0	0	0	0	0	0	0	0	0	0	0	0	0	0	0	0	0	0	0	0	0	0	0	0	0	0	0
h[p] + akg[p] <=> h[c] + akg[c]	2.80764e-10	2.80764e-10	2.80764e-10	2.80764e-10	2.80764e-10	2.80764e-10	2.80764e-10	2.80764e-10	2.80764e-10	2.80764e-10	2.80764e-10	2.80764e-10	2.80764e-10	2.80764e-10	2.80764e-10	2.80764e-10	2.80764e-10	2.80764e-10	2.80764e-10	2.80764e-10	2.80764e-10	2.80764e-10	2.80764e-10	2.80764e-10	2.80764e-10	2.80764e-10	2.80764e-10	2.80764e-10	2.80764e-10	2.80764e-10	2.80764e-10	2.80764e-10	2.80764e-10	2.80764e-10	2.80764e-10	2.80764e-10	2.80764e-10	2.80764e-10	2.80764e-10	2.80764e-10	2.80764e-10	2.80764e-10	2.80764e-10	2.80764e-10	2.80764e-10	2.80764e-10	2.80764e-10	2.80764e-10	2.80764e-10
akg[e] <=> akg[p]	2.80764e-10	2.80764e-10	2.80764e-10	2.80764e-10	2.80764e-10	2.80764e-10	2.80764e-10	2.80764e-10	2.80764e-10	2.80764e-10	2.80764e-10	2.80764e-10	2.80764e-10	2.80764e-10	2.80764e-10	2.80764e-10	2.80764e-10	2.80764e-10	2.80764e-10	2.80764e-10	2.80764e-10	2.80764e-10	2.80764e-10	2.80764e-10	2.80764e-10	2.80764e-10	2.80764e-10	2.80764e-10	2.80764e-10	2.80764e-10	2.80764e-10	2.80764e-10	2.80764e-10	2.80764e-10	2.80764e-10	2.80764e-10	2.80764e-10	2.80764e-10	2.80764e-10	2.80764e-10	2.80764e-10	2.80764e-10	2.80764e-10	2.80764e-10	2.80764e-10	2.80764e-10	2.80764e-10	2.80764e-10	2.80764e-10
h[p] + succ[p] <=> h[c] + succ[c]	0	0	0	0	0	0	0	0	0	0	0	0	0	0	0	0	0	0	0	0	0	0	0	0	0	0	0	0	0	0	0	0	0	0	0	0	0	0	0	0	0	0	0	0	0	0	0	0	0
succ[e] <=> succ[p]	0	0	0	0	0	0	0	0	0	0	0	0	0	0	0	0	0	0	0	0	0	0	0	0	0	0	0	0	0	0	0	0	0	0	0	0	0	0	0	0	0	0	0	0	0	0	0	0	0
[truncated: 49 more rows]
[truncated: 502 more columns]
